# Supplementary material for: Convergence of virulence and antimicrobial resistance in increasingly prevalent Escherichia coli ST131 papGII+ sublineages
Source: Commun Biol. 2022 Jul 28;5:752. doi: 10.1038/s42003-022-03660-x (PMC9334617; doi:10.1038/s42003-022-03660-x)
Supplement: Supplementary file 3 — Supplementary Data 1 [file 42003_2022_3660_MOESM3_ESM.xlsx]

## Sheet: table1
Strain ID	Original strain ID	Bio Project ID	Biosample ID	Assembly accession number	Sequencing technology	Assembly method	Year of isolation	Continent	Country	Collection	Clinical soure	Pre-selected ESBL+ isolate	Assembly metrics: No. of contigs (>= 1000 bp)	Assembly metrics: total length	Assembly metrics: N50	Assembly completeness (checkm)	Assembly metrics: contamination (checkm)	ST131 clade affiliation	BAPS level 1	BAPS level 2	BAPS level 3	fimH type	papGII	Assigned papGII+ lineage	blaCTX-M-15	blaCTX-M-14	blaCTX-M-27	blaCTX-M-101	blaCTX-M-1	No. acquired antimicrobial resistance genes (ARGs)	pMLST: IncF RST	ESBL-encoding gene identified	No. QRDRs	metG/DUF4132/yeh region intact (sequence coverage >70%)	mppA intact (sequence coverage >90%)
ESC_EA9413AA	SCK12-46	PRJEB15226	SAMEA4429048	ESC_IA9851AA_AS	Illumina MiSeq/HiSeq	EnteroBase QAssembly v3.5.1	2011 - 2014	Europe	Netherlands	SoM-study	na	yes	84	5140448	240076	99.96	0.67	cladeA	baps_AB-L1_4	baps_AB-L2_10	baps_AB-L3_17	fimH41	0	papGII negative	1	0	0	0	0	2	FII_29, FIB_10	1	2	1	1
ESC_FA0190AA	SCK19-69	PRJEB15226	SAMEA4427825	ESC_IA8874AA_AS	Illumina MiSeq/HiSeq	EnteroBase QAssembly v3.5.1	2011 - 2014	Europe	Netherlands	SoM-study	na	yes	101	5188436	206374	99.96	0.67	cladeA	baps_AB-L1_4	baps_AB-L2_10	baps_AB-L3_17	fimH41	0	papGII negative	1	0	0	0	0	2	FIB_10, FII_29	1	2	1	1
C0020-PB		PRJNA517648	SAMN10839615	GCA_005671165.1	PacBio RSII	HGAP v January 2016	2013	Europe	Sweden	high-quality assemblies	na	na	5	5409867	4192078	99.96	0.69	cladeA	baps_AB-L1_4	baps_AB-L2_10	baps_AB-L3_17	fimH41	0	papGII negative	1	0	0	0	0	2	FII_29	1	2	1	1
C0101-PB	C0101-PB	PRJNA517648	SAMN10839617	GCA_005671315.1	PacBio RSII	HGAP v January 2016	2013	Europe	Sweden	high-quality assemblies	feces	na	9	5634337	5079429	99.9	0.83	cladeA	baps_AB-L1_4	baps_AB-L2_10	baps_AB-L3_17	fimH41	0	papGII negative	1	0	0	0	0	11	FIB_10, FII_29, FII_35	1	2	1	1
ESC_GA5107AA	YFYCCWAD	PRJEB20792	SAMEA104060646	ESC_NA8021AA_AS	Illumina MiSeq	EnteroBase QAssembly v3.6.1	2014 - 2015	Europe	Denmark	Roer	blood	yes	100	5305478	208510	99.96	0.67	cladeA	baps_AB-L1_4	baps_AB-L2_10	baps_AB-L3_17	fimH41	0	papGII negative	1	0	0	0	0	3	FII_29, FIB_10	1	2	1	1
ESC_GA5126AA	MWYLETWU	PRJEB20792	SAMEA104060627	ESC_NA8002AA_AS	Illumina MiSeq	EnteroBase QAssembly v3.6.1	2014 - 2015	Europe	Denmark	Roer	blood	yes	82	5189528	249388	99.96	0.67	cladeA	baps_AB-L1_4	baps_AB-L2_10	baps_AB-L3_17	fimH41	0	papGII negative	1	0	0	0	0	1	FII_29, FIB_10	1	2	1	1
ESC_FA0233AA	SCK02-40	PRJEB15226	SAMEA4427782	ESC_IA8830AA_AS	Illumina MiSeq/HiSeq	EnteroBase QAssembly v3.5.1	2011 - 2014	Europe	Netherlands	SoM-study	na	yes	121	5223310	222922	99.96	0.67	cladeA	baps_AB-L1_4	baps_AB-L2_10	baps_AB-L3_17	fimH41	0	papGII negative	1	0	0	0	0	2	FII_4, FII_29, FIB_10	1	2	1	1
ESC_GA5122AA	ID9KTXZ9	PRJEB20792	SAMEA104060631	ESC_NA8006AA_AS	Illumina MiSeq	EnteroBase QAssembly v3.6.1	2014 - 2015	Europe	Denmark	Roer	blood	yes	91	5249954	203809	99.96	0.65	cladeA	baps_AB-L1_4	baps_AB-L2_10	baps_AB-L3_17	fimH41	0	papGII negative	1	0	0	0	0	3	FII_29, FIB_10	1	2	1	1
ESC_EA9361AA	SCK27-54	PRJEB15226	SAMEA4429100	ESC_IA9928AA_AS	Illumina MiSeq/HiSeq	EnteroBase QAssembly v3.5.1	2011 - 2014	Europe	Netherlands	SoM-study	na	yes	98	5300640	239871	99.96	0.67	cladeA	baps_AB-L1_4	baps_AB-L2_10	baps_AB-L3_17	fimH41	0	papGII negative	1	0	0	0	0	11	FII_29, FIB_10	1	2	1	1
ESC_EA9289AA	SCP10-70	PRJEB15226	SAMEA4429172	ESC_JA0155AA_AS	Illumina MiSeq/HiSeq	EnteroBase QAssembly v3.5.1	2011 - 2014	Europe	Netherlands	SoM-study	na	yes	118	5386508	274843	99.96	0.73	cladeA	baps_AB-L1_4	baps_AB-L2_10	baps_AB-L3_17	fimH41	0	papGII negative	1	0	0	0	0	3	FII_29, FII_4, FII_95, FIB_10	1	2	1	1
EF241		PRJNA612606	SAMN14378556	GCA_013175825.1	Illumina HiSeq	SPAdes v 3.13.1	2012	Europe	Sweden	Froeding	blood	yes	88	5166368	137841	99.96	0.72	cladeA	baps_AB-L1_4	baps_AB-L2_10	baps_AB-L3_17	fimH41	0	papGII negative	1	0	0	0	0	2	FII_29, FIB_10	1	2	1	1
ESC_GA5383AA	RMNTEYFC	PRJEB20792	SAMEA104060370	ESC_NA7744AA_AS	Illumina MiSeq	EnteroBase QAssembly v3.6.1	2014 - 2015	Europe	Denmark	Roer	blood	yes	84	5012294	229938	99.96	0.11	cladeA	baps_AB-L1_4	baps_AB-L2_10	baps_AB-L3_17	fimH41	0	papGII negative	0	0	0	0	0	0	no hit	0	2	1	1
ESC_EA9468AA	SCP03-33	PRJEB15226	SAMEA4428992	ESC_IA9788AA_AS	Illumina MiSeq/HiSeq	EnteroBase QAssembly v3.5.1	2011 - 2014	Europe	Netherlands	SoM-study	na	yes	94	5195302	205721	99.96	0.11	cladeA	baps_AB-L1_4	baps_AB-L2_10	baps_AB-L3_17	fimH41	0	papGII negative	0	0	0	0	1	11	FIB_10, FII_29	1	2	1	1
ESC_FA0226AA	SCK08-29	PRJEB15226	SAMEA4427789	ESC_IA8838AA_AS	Illumina MiSeq/HiSeq	EnteroBase QAssembly v3.5.1	2011 - 2014	Europe	Netherlands	SoM-study	na	yes	89	5187162	239932	99.96	0.11	cladeA	baps_AB-L1_4	baps_AB-L2_10	baps_AB-L3_17	fimH41	0	papGII negative	0	0	0	0	1	11	FIB_10, FII_29	1	2	1	1
ESC_EA9721AA	SCP13-44	PRJEB15226	SAMEA4428353	ESC_IA9406AA_AS	Illumina MiSeq/HiSeq	EnteroBase QAssembly v3.5.1	2011 - 2014	Europe	Netherlands	SoM-study	na	yes	82	5176239	279970	99.96	0.11	cladeA	baps_AB-L1_4	baps_AB-L2_10	baps_AB-L3_17	fimH41	0	papGII negative	0	0	0	0	1	11	FII_29, FIB_10	1	2	1	1
ESC_EA9987AA	SCK63-13	PRJEB15226	SAMEA4428028	ESC_IA9936AA_AS	Illumina MiSeq/HiSeq	EnteroBase QAssembly v3.5.1	2011 - 2014	Europe	Netherlands	SoM-study	na	yes	91	5165348	249389	99.96	0.11	cladeA	baps_AB-L1_4	baps_AB-L2_10	baps_AB-L3_17	fimH41	0	papGII negative	0	0	0	0	1	3	FII_29, FIB_10	1	2	1	1
ESC_FA0113AA	SCK02-44	PRJEB15226	SAMEA4427902	ESC_IA8951AA_AS	Illumina MiSeq/HiSeq	EnteroBase QAssembly v3.5.1	2011 - 2014	Europe	Netherlands	SoM-study	na	yes	120	5151426	279938	99.96	0.08	cladeA	baps_AB-L1_4	baps_AB-L2_10	baps_AB-L3_17	fimH41	0	papGII negative	0	0	0	0	1	11	FII_29, FII_2, FIB_10	1	2	1	1
ESC_GA5142AA	CXV71GH0	PRJEB20792	SAMEA104060611	ESC_NA7986AA_AS	Illumina MiSeq	EnteroBase QAssembly v3.6.1	2014 - 2015	Europe	Denmark	Roer	blood	yes	106	5198141	191375	99.96	0.16	cladeA	baps_AB-L1_4	baps_AB-L2_10	baps_AB-L3_17	fimH41	0	papGII negative	0	0	0	0	1	3	FIB_10, FII_29	1	2	1	1
ESC_EA9835AA	SCP07-24	PRJEB15226	SAMEA4428239	ESC_JA0093AA_AS	Illumina MiSeq/HiSeq	EnteroBase QAssembly v3.5.1	2011 - 2014	Europe	Netherlands	SoM-study	na	yes	93	5273502	249389	99.96	0.61	cladeA	baps_AB-L1_4	baps_AB-L2_10	baps_AB-L3_17	fimH41	0	papGII negative	1	0	0	0	0	10	FIB_10, FII_29	1	2	1	1
ESC_GA5183AA	Z5SOGTGM	PRJEB20792	SAMEA104060570	ESC_NA7945AA_AS	Illumina MiSeq	EnteroBase QAssembly v3.6.1	2014 - 2015	Europe	Denmark	Roer	blood	yes	77	5134638	229893	99.96	0.58	cladeA	baps_AB-L1_4	baps_AB-L2_10	baps_AB-L3_17	fimH41	0	papGII negative	1	0	0	0	0	10	FII_29, FIB_10	1	2	1	1
EF331		PRJNA612606	SAMN14378603	GCA_013174905.1	Illumina HiSeq	SPAdes v 3.13.1	2013	Europe	Sweden	Froeding	blood	yes	132	5204935	162722	99.96	0.27	cladeA	baps_AB-L1_4	baps_AB-L2_10	baps_AB-L3_17	fimH41	0	papGII negative	0	0	0	0	0	10	FII_29, FIB_10	1	2	1	1
ESC_NA3700AA	LYO15	PRJNA551371	SAMN12145158	ESC_CB2376AA_AS	Illumina HiSeq	EnteroBase QAssembly v4.1	2015	Europe	France	Birgy	urine	yes	130	5300703	239729	99.96	0.19	cladeA	baps_AB-L1_4	baps_AB-L2_10	baps_AB-L3_17	fimH41	0	papGII negative	1	0	0	0	0	1	FII_29, FII_10, FIB_10	1	2	1	1
EC1_87		PRJEB33761	SAMEA5818783	GCA_902668575.1	PacBio SMRT	Unicycler v4.0.0	2013	Europe	United Kingdom	high-quality assemblies	na	na	20	5138683	1592058	99.96	0.11	cladeA	baps_AB-L1_4	baps_AB-L2_10	baps_AB-L3_17	fimH41	0	papGII negative	0	0	0	0	0	10	FIA_1, FIA_6, FII_1	0	2	1	1
ESC_MA0137AA	175	PRJNA521038	SAMN10875463	ESC_XA1404AA_AS	Illumina NextSeq500	EnteroBase QAssembly v4	2012	North America	Canada	MacFadden	blood	no	168	5238196	115769	99.96	0.19	cladeA	baps_AB-L1_4	baps_AB-L2_10	baps_AB-L3_18	fimH41	0	papGII negative	0	0	0	0	0	13	FII_29, FIA_1, FIA_6, FIB_10	0	2	1	1
ESC_MA0458AA	263	PRJNA521038	SAMN10875551	ESC_XA1083AA_AS	Illumina NextSeq500	EnteroBase QAssembly v4	2013	North America	Canada	MacFadden	blood	no	110	5125626	246467	99.96	0.16	cladeA	baps_AB-L1_4	baps_AB-L2_10	baps_AB-L3_18	fimH41	0	papGII negative	0	0	0	0	0	10	FIB_10, FII_2, FII_29	0	2	1	1
H1-005-0003-L-R		PRJEB35745	SAMEA6378262	GCA_902711115.1	Illumina NextSeq	SPAdes 3.10.0	2016 - 2017	Europe	France	Septicoli	blood	no	67	4990658	219381	99.96	0.61	cladeA	baps_AB-L1_4	baps_AB-L2_10	baps_AB-L3_18	fimH41	0	papGII negative	0	0	0	0	0	2	FII_29, FIB_10	0	2	1	1
ESC_MA0251AA	293	PRJNA521038	SAMN10875580	ESC_XA1290AA_AS	Illumina NextSeq500	EnteroBase QAssembly v4	2014	North America	Canada	MacFadden	blood	no	83	5161135	249364	99.96	0.3	cladeA	baps_AB-L1_4	baps_AB-L2_10	baps_AB-L3_18	fimH41	0	papGII negative	0	0	0	0	0	5	FIB_10, FII_29	0	2	1	1
H1-002-0028-B-G		PRJEB35745	SAMEA6378042	GCA_902708445.1	Illumina NextSeq	SPAdes 3.10.0	2016 - 2017	Europe	France	Septicoli	blood	no	84	5133279	201004	99.96	0.27	cladeA	baps_AB-L1_4	baps_AB-L2_10	baps_AB-L3_18	fimH41	0	papGII negative	0	0	0	0	0	8	FIB_10, FII_29	0	2	1	1
ESC_EA9678AA	SCP15-35	PRJEB15226	SAMEA4428398	ESC_JA0301AA_AS	Illumina MiSeq/HiSeq	EnteroBase QAssembly v3.5.1	2011 - 2014	Europe	Netherlands	SoM-study	na	yes	83	5161397	279970	99.96	0.11	cladeA	baps_AB-L1_4	baps_AB-L2_10	baps_AB-L3_18	fimH41	0	papGII negative	0	0	0	0	0	11	FII_29, FIB_10	1	2	1	1
H1-003-0029-P-C		PRJEB35745	SAMEA6378121	GCA_902709025.1	Illumina NextSeq	SPAdes 3.10.0	2016 - 2017	Europe	France	Septicoli	blood	no	91	5046319	180490	99.96	0.11	cladeA	baps_AB-L1_4	baps_AB-L2_10	baps_AB-L3_18	fimH41	0	papGII negative	0	0	0	0	0	6	FII_29, FIB_10	0	2	1	1
ESC_MA0494AA	78	PRJNA521038	SAMN10875366	ESC_XA1047AA_AS	Illumina NextSeq500	EnteroBase QAssembly v4	2012	North America	Canada	MacFadden	blood	no	80	5026934	286799	99.96	0.11	cladeA	baps_AB-L1_4	baps_AB-L2_10	baps_AB-L3_18	fimH41	0	papGII negative	0	0	0	0	0	2	FII_29, FIB_10	0	2	1	1
ESC_MA0498AA	80	PRJNA521038	SAMN10875368	ESC_XA1043AA_AS	Illumina NextSeq500	EnteroBase QAssembly v4	2012	North America	Canada	MacFadden	blood	no	90	5056536	249277	99.96	0.11	cladeA	baps_AB-L1_4	baps_AB-L2_10	baps_AB-L3_18	fimH41	0	papGII negative	0	0	0	0	0	10	FIB_10, FII_29	0	2	1	1
ESC_EA8923AA	SCK69-54	PRJEB15226	SAMEA4429733	ESC_JA0819AA_AS	Illumina MiSeq/HiSeq	EnteroBase QAssembly v3.5.1	2011 - 2014	Europe	Netherlands	SoM-study	na	yes	81	5074249	233305	99.96	0.11	cladeA	baps_AB-L1_4	baps_AB-L2_10	baps_AB-L3_18	fimH41	0	papGII negative	0	0	0	0	0	6	FII_29, FIB_10	1	2	1	1
ESC_GA4943AA	80BM6MEE	PRJEB20792	SAMEA104060810	ESC_NA8185AA_AS	Illumina MiSeq	EnteroBase QAssembly v3.6.1	2014 - 2015	Europe	Denmark	Roer	blood	yes	75	5170823	402145	99.96	0.11	cladeA	baps_AB-L1_4	baps_AB-L2_10	baps_AB-L3_18	fimH41	0	papGII negative	1	0	0	0	0	2	FII_29, FII_95, FIB_10	1	2	1	1
ESC_MA0453AA	268	PRJNA521038	SAMN10875556	ESC_XA1088AA_AS	Illumina NextSeq500	EnteroBase QAssembly v4	2013	North America	Canada	MacFadden	blood	no	116	5195818	249269	99.96	0.11	cladeA	baps_AB-L1_4	baps_AB-L2_10	baps_AB-L3_18	fimH41	0	papGII negative	0	0	0	0	0	6	FII_4, FII_29, FIB_10	0	2	1	1
Eco889	Eco889	PRJNA279654	SAMN03455974	GCA_001663475.1	PacBio RSII	SMRT Portal v 2.2	2014	na	na	high-quality assemblies	na	na	3	5312456	5012253	99.96	0.39	cladeA	baps_AB-L1_4	baps_AB-L2_10	baps_AB-L3_18	fimH41	0	papGII negative	0	0	0	0	0	10	FIB_10, FII_2, FII_29	0	2	1	1
ESC_EA8894AA	SCP28-68	PRJEB15226	SAMEA4429780	ESC_JA0900AA_AS	Illumina MiSeq/HiSeq	EnteroBase QAssembly v3.5.1	2011 - 2014	Europe	Netherlands	SoM-study	na	yes	116	5167572	137870	99.96	0.11	cladeA	baps_AB-L1_4	baps_AB-L2_10	baps_AB-L3_18	fimH41	0	papGII negative	1	0	0	0	0	3	FIB_10, FII_29	1	2	1	1
ESC_EA9448AA	SCK08-77	PRJEB15226	SAMEA4429013	ESC_IA9808AA_AS	Illumina MiSeq/HiSeq	EnteroBase QAssembly v3.5.1	2011 - 2014	Europe	Netherlands	SoM-study	na	yes	91	5152961	232863	99.96	0.11	cladeA	baps_AB-L1_4	baps_AB-L2_10	baps_AB-L3_18	fimH41	0	papGII negative	1	0	0	0	0	3	FII_29, FIB_10	1	2	1	1
ESC_EA9891AA	SCP03-74	PRJEB15226	SAMEA4428183	ESC_IA9193AA_AS	Illumina MiSeq/HiSeq	EnteroBase QAssembly v3.5.1	2011 - 2014	Europe	Netherlands	SoM-study	na	yes	115	5412663	211103	99.96	0.66	cladeA	baps_AB-L1_4	baps_AB-L2_10	baps_AB-L3_18	fimH41	0	papGII negative	0	0	0	0	0	5	FII_29, FII_2, FIB_10	0	2	1	1
H1-002-0017-S-I		PRJEB35745	SAMEA6378031	GCA_902708265.1	Illumina NextSeq	SPAdes 3.10.0	2016 - 2017	Europe	France	Septicoli	blood	no	86	5012300	201004	99.96	0.42	cladeA	baps_AB-L1_4	baps_AB-L2_10	baps_AB-L3_18	fimH41	0	papGII negative	0	0	0	0	0	0	FII_29, FIB_10	0	2	1	1
ESC_MA0497AA	75	PRJNA521038	SAMN10875363	ESC_XA1044AA_AS	Illumina NextSeq500	EnteroBase QAssembly v4	2012	North America	Canada	MacFadden	blood	no	73	5180520	248613	99.96	0.11	cladeA	baps_AB-L1_4	baps_AB-L2_10	baps_AB-L3_18	fimH41	0	papGII negative	0	0	0	0	0	8	FIB_10, FII_29	0	2	1	1
EF355		PRJNA612606	SAMN14378626	GCA_013174405.1	Illumina HiSeq	SPAdes v 3.13.1	2013	Europe	Sweden	Froeding	blood	yes	98	5078616	137712	99.96	0.61	cladeA	baps_AB-L1_4	baps_AB-L2_10	baps_AB-L3_18	fimH42	0	papGII negative	1	0	0	0	0	10	FII_29, FIB_10	1	2	1	1
EC1_77		PRJEB33761	SAMEA5818787	GCA_902668715.1	PacBio SMRT	Unicycler v4.0.0	2013	Europe	United Kingdom	high-quality assemblies	na	na	2	5038725	4929874	99.96	0.11	cladeA	baps_AB-L1_4	baps_AB-L2_10	baps_AB-L3_18	fimH41	0	papGII negative	0	0	0	0	0	9	FII_29	0	2	1	1
B1117-PB	B1117-PB	PRJNA517648	SAMN10839616	GCA_005671135.1	PacBio RSII	HGAP v January 2016	2011	Europe	Sweden	high-quality assemblies	blood	na	6	5354246	4275934	99.96	0.15	cladeA	baps_AB-L1_4	baps_AB-L2_10	baps_AB-L3_19	fimH41	0	papGII negative	1	0	0	0	0	11	FII_29, FIB_10	1	2	1	1
ESC_MA0381AA	121	PRJNA521038	SAMN10875409	ESC_XA1160AA_AS	Illumina NextSeq500	EnteroBase QAssembly v4	2012	North America	Canada	MacFadden	blood	no	99	5039949	142978	99.96	0.11	cladeA	baps_AB-L1_4	baps_AB-L2_10	baps_AB-L3_19	fimH41	0	papGII negative	0	0	0	0	0	1	FIB_10, FII_29	0	2	1	1
ESC_MA0281AA	207	PRJNA521038	SAMN10875495	ESC_XA1260AA_AS	Illumina NextSeq500	EnteroBase QAssembly v4	2013	North America	Canada	MacFadden	blood	no	76	5176618	246260	99.96	0.11	cladeA	baps_AB-L1_4	baps_AB-L2_10	baps_AB-L3_19	fimH41	0	papGII negative	0	0	0	0	0	5	FII_29, FIB_10	0	2	1	1
MVAST0167	MVAST0167	PRJNA307507	SAMN04381852	GCA_001566655	PacBio	HGAP v 3	2010	North America	United States	high-quality assemblies	na	na	3	5014243	4806946	99.86	0.11	cladeA	baps_AB-L1_4	baps_AB-L2_10	baps_AB-L3_19	fimH41	0	papGII negative	0	0	0	0	0	5	FIB_10	0	2	1	1
C0130-PB	C0130-PB	PRJNA517648	SAMN10839618	GCA_005671155.1	PacBio RSII	HGAP v January 2016	2013	Europe	Sweden	high-quality assemblies	feces	na	4	5275878	4936880	99.34	0.61	cladeA	baps_AB-L1_4	baps_AB-L2_10	baps_AB-L3_19	fimH41	0	papGII negative	1	0	0	0	0	2	FII_29, FII_2, FII_2, FIB_10	1	2	1	1
EF471		PRJNA612606	SAMN14378713	GCA_013172685.1	Illumina HiSeq	SPAdes v 3.13.1	2014	Europe	Sweden	Froeding	blood	yes	99	5011788	160687	99.96	0.11	cladeA	baps_AB-L1_4	baps_AB-L2_10	baps_AB-L3_19	fimH41	0	papGII negative	0	1	0	0	0	11	FIB_10	1	2	1	1
EC0_42		PRJEB33761	SAMEA5818784	GCA_902668695.1	PacBio SMRT	Unicycler v4.0.0	2013	Europe	United Kingdom	high-quality assemblies	na	na	2	5099412	4955365	99.96	0.11	cladeA	baps_AB-L1_4	baps_AB-L2_10	baps_AB-L3_19	fimH41	0	papGII negative	0	0	0	0	0	10	FII_29	0	2	1	1
ESC_NA3702AA	LYO23	PRJNA551371	SAMN12145160	ESC_CB2374AA_AS	Illumina HiSeq	EnteroBase QAssembly v4.1	2016	Europe	France	Birgy	urine	yes	94	5087997	300511	99.96	0.11	cladeA	baps_AB-L1_4	baps_AB-L2_10	baps_AB-L3_19	fimH41	0	papGII negative	1	0	0	0	0	11	FIB_10, FII_29	1	2	1	1
EF579		PRJNA612606	SAMN14378801	GCA_013171575.1	Illumina HiSeq	SPAdes v 3.13.1	2015	Europe	Sweden	Froeding	blood	yes	84	5125834	134785	99.96	0.58	cladeA	baps_AB-L1_4	baps_AB-L2_10	baps_AB-L3_19	fimH41	0	papGII negative	1	0	0	0	0	10	FIB_10, FII_29	1	5	1	1
ESC_GA9551AA	MER-102	PRJNA398288	SAMN07510263	ESC_PA1095AA_AS	Illumina HiSeq/MiSeq	EnteroBase QAssembly v3.6.1	2015	Asia	Singapore	Harris	blood	yes	86	5031286	229795	99.96	0.08	cladeA	baps_AB-L1_4	baps_AB-L2_10	baps_AB-L3_19	fimH41	0	papGII negative	1	0	0	0	0	11	FII_29, FIB_10	1	5	1	1
ESC_BA6474AA	ECO0018	PRJEB4681	SAMEA2204246	ESC_BA1007AA_AS	Illumina HiSeq	EnteroBase QAssembly v2.2	2007	Europe	United Kingdom	Kallonen	blood	no	81	4995679	279768	99.96	0.11	cladeA	baps_AB-L1_4	baps_AB-L2_10	baps_AB-L3_19	fimH41	0	papGII negative	0	0	0	0	0	2	FII_29, FIB_10	0	2	1	1
ESC_NA3761AA	JVE19	PRJNA551371	SAMN12145143	ESC_CB2315AA_AS	Illumina HiSeq	EnteroBase QAssembly v4.1	2015	Europe	France	Birgy	urine	yes	107	5299738	192510	99.96	0.61	cladeA	baps_AB-L1_4	baps_AB-L2_10	baps_AB-L3_19	fimH41	0	papGII negative	1	0	0	0	0	2	FII_29, FIB_10	1	2	1	1
ESC_BA6737AA	ECO0372	PRJEB4681	SAMEA2204587	ESC_BA6093AA_AS	Illumina HiSeq	EnteroBase QAssembly v2.2	2012	Europe	United Kingdom	Kallonen	blood	no	89	5028267	221477	99.96	0.11	cladeA	baps_AB-L1_4	baps_AB-L2_10	baps_AB-L3_19	fimH41	0	papGII negative	0	0	0	0	0	6	FII_10, FIB_10	0	2	1	1
H1-004-0025-T-J		PRJEB35745	SAMEA6378239	GCA_902710325.1	Illumina NextSeq	SPAdes 3.10.0	2016 - 2017	Europe	France	Septicoli	blood	no	90	5157027	204138	99.96	0.11	cladeA	baps_AB-L1_4	baps_AB-L2_10	baps_AB-L3_19	fimH41	0	papGII negative	0	0	0	0	0	9	FII_29, FIB_10	0	2	1	1
ESC_NA3649AA	AMI7	PRJNA551371	SAMN12145048	ESC_CB2430AA_AS	Illumina HiSeq	EnteroBase QAssembly v4.1	2015	Europe	France	Birgy	urine	yes	81	5090620	169781	99.96	0.61	cladeA	baps_AB-L1_4	baps_AB-L2_10	baps_AB-L3_19	fimH41	0	papGII negative	1	0	0	0	0	10	FIB_10, FII_29	1	2	1	1
ESC_GA5237AA	NBXY9TII	PRJEB20792	SAMEA104060516	ESC_NA7890AA_AS	Illumina MiSeq	EnteroBase QAssembly v3.6.1	2014 - 2015	Europe	Denmark	Roer	blood	yes	71	5224966	253183	99.96	0.84	cladeA	baps_AB-L1_4	baps_AB-L2_10	baps_AB-L3_19	fimH41	0	papGII negative	1	0	0	0	0	2	FII_29, FIB_10	1	2	1	1
ESC_NA3769AA	NCK5	PRJNA551371	SAMN12145204	ESC_CB2307AA_AS	Illumina HiSeq	EnteroBase QAssembly v4.1	2016	Europe	France	Birgy	urine	yes	91	5166240	158538	99.96	0.34	cladeA	baps_AB-L1_4	baps_AB-L2_10	baps_AB-L3_19	fimH41	0	papGII negative	1	0	0	0	0	10	FII_29, FIB_10	1	2	1	1
ESC_BA6942AA	ECO0233	PRJEB4681	SAMEA2204450	ESC_BA8241AA_AS	Illumina HiSeq	EnteroBase QAssembly v2.2	2010	Europe	United Kingdom	Kallonen	blood	no	86	5004253	204778	99.96	0.11	cladeA	baps_AB-L1_4	baps_AB-L2_10	baps_AB-L3_19	fimH41	0	papGII negative	0	0	0	0	0	9	FIB_10, FII_29	0	2	1	1
H1-002-0053-D-K		PRJEB35745	SAMEA6378067	GCA_902708625.1	Illumina NextSeq	SPAdes 3.10.0	2016 - 2017	Europe	France	Septicoli	blood	no	88	4966341	180916	99.96	0.45	cladeA	baps_AB-L1_4	baps_AB-L2_10	baps_AB-L3_19	fimH41	0	papGII negative	0	0	0	0	0	10	FIB_10, FII_29	0	2	1	1
ESC_EA9883AA	SCP04-20	PRJEB15226	SAMEA4428191	ESC_JA0354AA_AS	Illumina MiSeq/HiSeq	EnteroBase QAssembly v3.5.1	2011 - 2014	Europe	Netherlands	SoM-study	na	yes	60	5049175	304536	99.96	0.11	cladeA	baps_AB-L1_4	baps_AB-L2_10	baps_AB-L3_19	fimH41	0	papGII negative	1	0	0	0	0	6	FIB_10, FII_29	1	2	1	1
ESC_MA0300AA	370	PRJNA521038	SAMN10875657	ESC_XA1241AA_AS	Illumina NextSeq500	EnteroBase QAssembly v4	2014	North America	Canada	MacFadden	blood	no	67	4943930	295116	99.96	0.11	cladeA	baps_AB-L1_4	baps_AB-L2_10	baps_AB-L3_19	fimH41	0	papGII negative	0	0	0	0	0	1	FII_29, FIB_10	0	2	1	1
ESC_BA6949AA	eo3006	PRJEB4681	SAMEA2205742	ESC_AA9271AA_AS	Illumina HiSeq	EnteroBase QAssembly v2.2	2010	Europe	United Kingdom	Kallonen	blood	no	67	5013853	294230	99.96	0.11	cladeA	baps_AB-L1_4	baps_AB-L2_10	baps_AB-L3_19	fimH41	0	papGII negative	0	0	0	0	0	10	FIB_10, FII_29	0	2	1	1
EF547		PRJNA612606	SAMN14378770	GCA_013171605.1	Illumina HiSeq	SPAdes v 3.13.1	2015	Europe	Sweden	Froeding	blood	yes	95	5049705	186343	99.96	0.11	cladeA	baps_AB-L1_4	baps_AB-L2_10	baps_AB-L3_19	fimH41	0	papGII negative	1	0	0	0	0	10	FII_29, FIB_10	1	2	1	1
ESC_BA6875AA	eo3317	PRJEB4681	SAMEA2205683	ESC_BA2119AA_AS	Illumina HiSeq	EnteroBase QAssembly v2.2	2011	Europe	United Kingdom	Kallonen	blood	no	76	5026647	274372	99.96	0.11	cladeA	baps_AB-L1_4	baps_AB-L2_10	baps_AB-L3_19	fimH41	0	papGII negative	0	0	0	0	0	0	FIB_10, FII_29	0	2	1	1
ESC_EA9993AA	SCK62-80	PRJEB15226	SAMEA4428022	ESC_JA0287AA_AS	Illumina MiSeq/HiSeq	EnteroBase QAssembly v3.5.1	2011 - 2014	Europe	Netherlands	SoM-study	na	yes	71	5072172	280477	99.96	0.11	cladeA	baps_AB-L1_4	baps_AB-L2_10	baps_AB-L3_19	fimH41	0	papGII negative	1	0	0	0	0	8	FIB_1	1	2	1	1
ESC_GA4947AA	2TT46JTW	PRJEB20792	SAMEA104060806	ESC_NA8181AA_AS	Illumina MiSeq	EnteroBase QAssembly v3.6.1	2014 - 2015	Europe	Denmark	Roer	blood	yes	70	5083627	191572	99.96	0.11	cladeA	baps_AB-L1_4	baps_AB-L2_10	baps_AB-L3_19	fimH41	0	papGII negative	0	1	0	0	0	3	FIB_10, FII_29	1	2	1	1
ESC_MA0257AA	299	PRJNA521038	SAMN10875586	ESC_XA4678AA_AS	Illumina NextSeq500	EnteroBase QAssembly v4	2014	North America	Canada	MacFadden	blood	no	115	5050562	159778	99.65	0.08	cladeA	baps_AB-L1_4	baps_AB-L2_10	baps_AB-L3_19	fimH41	0	papGII negative	0	0	0	0	0	10	FII_29, FIB_10	0	2	1	1
EF526		PRJNA612606	SAMN14378749	GCA_013171965.1	Illumina HiSeq	SPAdes v 3.13.1	2015	Europe	Sweden	Froeding	blood	yes	102	5131890	132731	99.96	0.11	cladeA	baps_AB-L1_4	baps_AB-L2_9	baps_AB-L3_14	fimH41	1	papGII+ sublineage clade A	0	0	1	0	0	11	FII_29, FIB_10, FIB_10	1	2	1	1
ESC_GA4989AA	VVR4FKEB	PRJEB20792	SAMEA104060764	ESC_NA8139AA_AS	Illumina MiSeq	EnteroBase QAssembly v3.6.1	2014 - 2015	Europe	Denmark	Roer	blood	yes	71	5157232	279970	99.96	0.11	cladeA	baps_AB-L1_4	baps_AB-L2_9	baps_AB-L3_14	fimH41	1	papGII+ sublineage clade A	0	0	1	0	0	11	FII_29, FIB_10	1	2	1	1
ESC_NA3693AA	RDP17	PRJNA551371	SAMN12145231	ESC_CB2383AA_AS	Illumina HiSeq	EnteroBase QAssembly v4.1	2016	Europe	France	Birgy	urine	yes	88	5222323	274371	99.96	0.11	cladeA	baps_AB-L1_4	baps_AB-L2_9	baps_AB-L3_14	fimH41	1	papGII+ sublineage clade A	0	0	1	0	0	10	FIB_10, FII_29	1	2	1	1
H1-001-0011-M-Y		PRJEB35745	SAMEA6377869	GCA_902706655.1	Illumina NextSeq	SPAdes 3.10.0	2016 - 2017	Europe	France	Septicoli	blood	no	71	5166320	223663	99.96	0.11	cladeA	baps_AB-L1_4	baps_AB-L2_9	baps_AB-L3_14	fimH41	1	papGII+ sublineage clade A	0	0	1	0	0	11	FIB_10, FII_29	1	2	1	1
ESC_GA5259AA	YTOVXXX0	PRJEB20792	SAMEA104060494	ESC_NA7868AA_AS	Illumina MiSeq	EnteroBase QAssembly v3.6.1	2014 - 2015	Europe	Denmark	Roer	blood	yes	76	5201563	279970	99.96	0.11	cladeA	baps_AB-L1_4	baps_AB-L2_9	baps_AB-L3_15	fimH41	1	papGII+ sublineage clade A	0	0	1	0	0	11	FIB_10, FII_29	1	2	1	1
ESC_GA5238AA	LBJLXS85	PRJEB20792	SAMEA104060515	ESC_NA7889AA_AS	Illumina MiSeq	EnteroBase QAssembly v3.6.1	2014 - 2015	Europe	Denmark	Roer	blood	yes	79	5159623	213404	99.96	0.11	cladeA	baps_AB-L1_4	baps_AB-L2_9	baps_AB-L3_15	fimH41	1	papGII+ sublineage clade A	0	0	1	0	0	11	FIB_10, FII_29	1	2	1	1
H1-003-0032-M-L		PRJEB35745	SAMEA6378123	GCA_902709305.1	Illumina NextSeq	SPAdes 3.10.0	2016 - 2017	Europe	France	Septicoli	blood	no	90	5100928	190987	99.96	0.11	cladeA	baps_AB-L1_4	baps_AB-L2_9	baps_AB-L3_14	fimH41	1	papGII+ sublineage clade A	0	0	1	0	0	2	FIB_10, FII_29	1	2	1	1
H1-003-0066-D-R		PRJEB35745	SAMEA6378157	GCA_902709355.1	Illumina NextSeq	SPAdes 3.10.0	2016 - 2017	Europe	France	Septicoli	blood	no	91	5111308	225630	99.96	0.33	cladeA	baps_AB-L1_4	baps_AB-L2_9	baps_AB-L3_14	fimH41	1	papGII+ sublineage clade A	0	0	1	0	0	2	FII_29, FIB_10	1	2	1	1
ESC_GA4888AA	5IHKDQVA	PRJEB20792	SAMEA104060865	ESC_NA8240AA_AS	Illumina MiSeq	EnteroBase QAssembly v3.6.1	2014 - 2015	Europe	Denmark	Roer	blood	yes	73	5177897	192761	99.96	0.21	cladeA	baps_AB-L1_4	baps_AB-L2_9	baps_AB-L3_14	fimH41	1	papGII+ sublineage clade A	0	0	1	0	0	9	FII_2, FIB_10	1	2	1	1
ESC_NA3657AA	NCK22	PRJNA551371	SAMN12145185	ESC_CB2422AA_AS	Illumina HiSeq	EnteroBase QAssembly v4.1	2017	Europe	France	Birgy	urine	yes	125	5268419	190727	99.65	0.11	cladeA	baps_AB-L1_4	baps_AB-L2_9	baps_AB-L3_14	fimH41	1	papGII+ sublineage clade A	0	0	1	0	0	11	FIB_10, FII_29, FII_44	1	2	1	1
ESC_GA9515AA	MER-56	PRJNA398288	SAMN07510239	ESC_PA1131AA_AS	Illumina HiSeq/MiSeq	EnteroBase QAssembly v3.6.1	2015	Oceania	Australia	Harris	blood	yes	97	5122890	213013	99.96	0.11	cladeA	baps_AB-L1_4	baps_AB-L2_9	baps_AB-L3_14	fimH41	1	papGII+ sublineage clade A	0	0	1	0	0	11	FII_29, FIB_10	1	2	1	1
ESC_NA3628AA	BIC24	PRJNA551371	SAMN12145102	ESC_CB2451AA_AS	Illumina HiSeq	EnteroBase QAssembly v4.1	2017	Europe	France	Birgy	urine	yes	92	5113142	191077	99.96	0.11	cladeA	baps_AB-L1_4	baps_AB-L2_9	baps_AB-L3_14	fimH234	1	papGII+ sublineage clade A	0	0	1	0	0	3	FIB_10, FII_29	1	2	1	1
ESC_NA3712AA	RDE5	PRJNA551371	SAMN12145221	ESC_CB2364AA_AS	Illumina HiSeq	EnteroBase QAssembly v4.1	2016	Europe	France	Birgy	urine	yes	95	5126831	212881	99.96	0.11	cladeA	baps_AB-L1_4	baps_AB-L2_9	baps_AB-L3_16	fimH41	1	papGII+ sublineage clade A	0	0	1	0	0	11	FII_29, FIB_10	1	2	1	1
ESC_GA9519AA	MER-58	PRJNA398288	SAMN07510240	ESC_PA1127AA_AS	Illumina HiSeq/MiSeq	EnteroBase QAssembly v3.6.1	2015	Oceania	Australia	Harris	blood	yes	112	5173949	156493	99.96	0.11	cladeA	baps_AB-L1_4	baps_AB-L2_9	baps_AB-L3_16	fimH41	1	papGII+ sublineage clade A	0	0	1	0	0	11	FIB_10, FII_29	1	2	1	1
ESC_GA9552AA	MER-105	PRJNA398288	SAMN07510266	ESC_PA1094AA_AS	Illumina HiSeq/MiSeq	EnteroBase QAssembly v3.6.1	2015	Asia	Singapore	Harris	blood	yes	98	5136194	225892	99.96	0.11	cladeA	baps_AB-L1_4	baps_AB-L2_9	baps_AB-L3_16	fimH41	1	papGII+ sublineage clade A	0	0	1	0	0	11	FIB_10, FII_29	1	2	1	1
EF419		PRJNA612606	SAMN14378662	GCA_013173695.1	Illumina HiSeq	SPAdes v 3.13.1	2014	Europe	Sweden	Froeding	blood	yes	104	5101869	137841	99.96	0.11	cladeA	baps_AB-L1_4	baps_AB-L2_9	baps_AB-L3_16	fimH41	1	papGII+ sublineage clade A	0	0	1	0	0	11	FII_29, FIB_10	1	2	1	1
ESC_GA5254AA	J4BHEPPI	PRJEB20792	SAMEA104060499	ESC_NA7873AA_AS	Illumina MiSeq	EnteroBase QAssembly v3.6.1	2014 - 2015	Europe	Denmark	Roer	blood	yes	73	5160290	227978	99.96	0.11	cladeA	baps_AB-L1_4	baps_AB-L2_9	baps_AB-L3_15	fimH41	1	papGII+ sublineage clade A	0	0	1	0	0	11	FII_29, FIB_10	1	2	1	1
ESC_GA5247AA	GC490OQC	PRJEB20792	SAMEA104060506	ESC_NA7880AA_AS	Illumina MiSeq	EnteroBase QAssembly v3.6.1	2014 - 2015	Europe	Denmark	Roer	blood	yes	74	5160240	279970	99.96	0.11	cladeA	baps_AB-L1_4	baps_AB-L2_9	baps_AB-L3_15	fimH41	1	papGII+ sublineage clade A	0	0	1	0	0	11	FII_29, FIB_10	1	2	1	1
ESC_GA5134AA	FFCLY0N8	PRJEB20792	SAMEA104060619	ESC_NA7994AA_AS	Illumina MiSeq	EnteroBase QAssembly v3.6.1	2014 - 2015	Europe	Denmark	Roer	blood	yes	87	5135054	188957	99.96	0.11	cladeA	baps_AB-L1_4	baps_AB-L2_9	baps_AB-L3_15	fimH41	1	papGII+ sublineage clade A	0	0	1	0	0	2	FIB_10, FII_29	1	2	1	1
ESC_NA3820AA	ROU16	PRJNA551371	SAMN12145251	ESC_CB2256AA_AS	Illumina HiSeq	EnteroBase QAssembly v4.1	2016	Europe	France	Birgy	urine	yes	97	5172244	246347	99.96	0.11	cladeA	baps_AB-L1_4	baps_AB-L2_9	baps_AB-L3_16	fimH41	1	papGII+ sublineage clade A	0	0	1	0	0	11	FII_29, FIB_10	1	2	1	1
EF561		PRJNA612606	SAMN14378784	GCA_013176805.1	Illumina HiSeq	SPAdes v 3.13.1	2015	Europe	Sweden	Froeding	blood	yes	89	5085379	186347	99.96	0.11	cladeA	baps_AB-L1_4	baps_AB-L2_9	baps_AB-L3_16	fimH41	1	papGII+ sublineage clade A	0	0	1	0	0	11	FII_29, FIB_10	1	2	1	1
ESC_GA5182AA	DCHGIDM3	PRJEB20792	SAMEA104060571	ESC_NA7946AA_AS	Illumina MiSeq	EnteroBase QAssembly v3.6.1	2014 - 2015	Europe	Denmark	Roer	blood	yes	65	5184102	254287	99.96	0.65	cladeA	baps_AB-L1_4	baps_AB-L2_9	baps_AB-L3_16	fimH41	0	(papGII+ sublineage clade A)	0	0	1	0	0	11	FIB_10, FII_29	1	2	1	1
ESC_GA4884AA	IJ0OFPEP	PRJEB20792	SAMEA104060869	ESC_NA8244AA_AS	Illumina MiSeq	EnteroBase QAssembly v3.6.1	2014 - 2015	Europe	Denmark	Roer	blood	yes	77	5133120	247038	99.96	0.62	cladeA	baps_AB-L1_4	baps_AB-L2_9	baps_AB-L3_16	fimH41	0	(papGII+ sublineage clade A)	0	0	1	0	0	3	FIB_10, FII_29	1	2	1	1
ESC_GA5124AA	QQ3Z57CU	PRJEB20792	SAMEA104060629	ESC_NA8004AA_AS	Illumina MiSeq	EnteroBase QAssembly v3.6.1	2014 - 2015	Europe	Denmark	Roer	blood	yes	86	5215750	248852	99.96	0.11	cladeA	baps_AB-L1_4	baps_AB-L2_11	baps_AB-L3_22	fimH89	0	papGII negative	0	1	0	0	0	3	FIB_10, FII_17	1	2	1	1
ESC_GA5121AA	Q1WOLBK0	PRJEB20792	SAMEA104060632	ESC_NA8007AA_AS	Illumina MiSeq	EnteroBase QAssembly v3.6.1	2014 - 2015	Europe	Denmark	Roer	blood	yes	64	4996446	212366	99.96	0.11	cladeA	baps_AB-L1_4	baps_AB-L2_11	baps_AB-L3_22	fimH89	0	papGII negative	0	1	0	0	0	10	FII_29, FIB_10	1	2	1	1
ESC_BA7412AA	ECO0414	PRJEB4681	SAMEA2204624	ESC_BA1187AA_AS	Illumina HiSeq	EnteroBase QAssembly v2.2	2012	Europe	United Kingdom	Kallonen	blood	no	74	4969275	294102	99.96	0.11	cladeA	baps_AB-L1_4	baps_AB-L2_11	baps_AB-L3_22	fimH41	0	papGII negative	0	0	0	0	0	9	FIB_10, FII_29	0	2	1	1
ESC_JA5568AA	57	PRJEB23208	SAMEA104452165	ESC_SA8027AA_AS	Illumina MiSeq	EnteroBase QAssembly v4	2016	Europe	Germany	Kossow	feces	yes	94	4974870	155004	99.96	0.17	cladeA	baps_AB-L1_4	baps_AB-L2_11	baps_AB-L3_22	na	0	papGII negative	0	1	0	0	0	3	FII_29, FIB_10	1	2	1	1
ESC_NA3790AA	NCK27	PRJNA551371	SAMN12145190	ESC_CB2286AA_AS	Illumina HiSeq	EnteroBase QAssembly v4.1	2017	Europe	France	Birgy	urine	yes	82	4925313	239851	99.96	0.08	cladeA	baps_AB-L1_4	baps_AB-L2_11	baps_AB-L3_22	fimH41	0	papGII negative	0	1	0	0	0	11	FIB_20, FII_1, FIA_2, FIA_6	1	3	1	1
ESC_NA3765AA	BIC17	PRJNA551371	SAMN12145097	ESC_CB2311AA_AS	Illumina HiSeq	EnteroBase QAssembly v4.1	2016	Europe	France	Birgy	urine	yes	97	5101279	193085	99.96	0.08	cladeA	baps_AB-L1_4	baps_AB-L2_11	baps_AB-L3_22	fimH41	1	not assigned	0	1	0	0	0	11	FII_1, FIA_2, FIA_6, FIB_20	1	3	1	1
EF310		PRJNA612606	SAMN14378583	GCA_013175285.1	Illumina HiSeq	SPAdes v 3.13.1	2013	Europe	Sweden	Froeding	blood	yes	106	5101394	134758	99.96	0.08	cladeA	baps_AB-L1_4	baps_AB-L2_11	baps_AB-L3_22	fimH41	0	papGII negative	0	1	0	0	0	11	FIB_20, FIA_2, FIA_6	1	3	1	1
ESC_EA9435AA	SCK09-06	PRJEB15226	SAMEA4429026	ESC_IA9821AA_AS	Illumina MiSeq/HiSeq	EnteroBase QAssembly v3.5.1	2011 - 2014	Europe	Netherlands	SoM-study	na	yes	73	4985944	222144	99.96	0.11	cladeA	baps_AB-L1_4	baps_AB-L2_11	baps_AB-L3_22	fimH41	0	papGII negative	0	1	0	0	0	6	FII_4, FIA_2, FIA_6, FIB_20	1	3	1	1
ESC_EA9221AA	SCP15-04	PRJEB15226	SAMEA4429424	ESC_JA0502AA_AS	Illumina MiSeq/HiSeq	EnteroBase QAssembly v3.5.1	2011 - 2014	Europe	Netherlands	SoM-study	na	yes	79	4989448	186390	99.96	0.11	cladeA	baps_AB-L1_4	baps_AB-L2_11	baps_AB-L3_22	fimH41	0	papGII negative	0	1	0	0	0	2	FIB_20, FII_1, FIA_2, FIA_6	1	3	1	1
ESC_EA9214AA	SCK46-33	PRJEB15226	SAMEA4429431	ESC_JA0642AA_AS	Illumina MiSeq/HiSeq	EnteroBase QAssembly v3.5.1	2011 - 2014	Europe	Netherlands	SoM-study	na	yes	79	4991184	208247	99.96	0.11	cladeA	baps_AB-L1_4	baps_AB-L2_11	baps_AB-L3_22	fimH41	0	papGII negative	0	1	0	0	0	2	FII_1, FIA_2, FIA_6, FIB_20	1	3	1	1
ESC_EA9184AA	SCP17-26	PRJEB15226	SAMEA4429461	ESC_JA0431AA_AS	Illumina MiSeq/HiSeq	EnteroBase QAssembly v3.5.1	2011 - 2014	Europe	Netherlands	SoM-study	na	yes	103	5018901	203166	99.96	0.11	cladeA	baps_AB-L1_4	baps_AB-L2_11	baps_AB-L3_22	fimH41	0	papGII negative	0	1	0	0	0	2	FIB_20, FIA_2, FIA_6, FII_1	1	3	1	1
ESC_GA5162AA	1XMU26C8	PRJEB20792	SAMEA104060591	ESC_NA7966AA_AS	Illumina MiSeq	EnteroBase QAssembly v3.6.1	2014 - 2015	Europe	Denmark	Roer	blood	yes	53	5013062	380312	99.96	0.11	cladeA	baps_AB-L1_4	baps_AB-L2_11	baps_AB-L3_22	fimH41	0	papGII negative	0	0	0	0	0	11	FIB_20, FIA_2, FIA_6, FII_1	1	3	1	1
ESC_EA9255AA	SCK37-58	PRJEB15226	SAMEA4429207	ESC_JA0210AA_AS	Illumina MiSeq/HiSeq	EnteroBase QAssembly v3.5.1	2011 - 2014	Europe	Netherlands	SoM-study	na	yes	87	5091345	239975	99.96	0.42	cladeA	baps_AB-L1_4	baps_AB-L2_11	baps_AB-L3_22	fimH41	0	papGII negative	0	1	0	0	0	3	FIA_2, FIA_6, FII_10, FII_1, FIB_20	1	3	1	1
ESC_EA9320AA	SCP09-78	PRJEB15226	SAMEA4429141	ESC_JA0683AA_AS	Illumina MiSeq/HiSeq	EnteroBase QAssembly v3.5.1	2011 - 2014	Europe	Netherlands	SoM-study	na	yes	103	5114849	190500	99.96	0.42	cladeA	baps_AB-L1_4	baps_AB-L2_11	baps_AB-L3_22	fimH41	0	papGII negative	0	1	0	0	0	11	FIA_2, FIA_6, FII_10, FII_1, FIB_20	1	3	1	1
ESC_BA6920AA	ECO0118	PRJEB4681	SAMEA2204346	ESC_CA2372AA_AS	Illumina HiSeq	EnteroBase QAssembly v2.2	2009	Europe	United Kingdom	Kallonen	blood	no	78	4994333	279893	99.96	0.11	cladeA	baps_AB-L1_4	baps_AB-L2_11	baps_AB-L3_22	fimH41	0	papGII negative	0	0	0	0	0	2	FIB_20, FII_1, FIA_2, FIA_6	1	3	1	1
ESC_BA6716AA	ECO0275	PRJEB4681	SAMEA2204492	ESC_CA0766AA_AS	Illumina HiSeq	EnteroBase QAssembly v2.2	2011	Europe	United Kingdom	Kallonen	blood	no	115	5125228	208514	99.96	0.11	cladeA	baps_AB-L1_4	baps_AB-L2_11	baps_AB-L3_22	fimH41	0	papGII negative	0	0	0	0	0	10	FIB_20, FII_1, FIA_2, FIA_6	0	3	1	1
ESC_GA5295AA	HVHOHO1R	PRJEB20792	SAMEA104060458	ESC_NA7832AA_AS	Illumina MiSeq	EnteroBase QAssembly v3.6.1	2014 - 2015	Europe	Denmark	Roer	blood	yes	52	4805374	309302	99.96	0.11	cladeA	baps_AB-L1_4	baps_AB-L2_11	baps_AB-L3_22	fimH41	0	papGII negative	0	0	0	0	0	0	no hit	0	3	1	1
ESC_JA5506AA	169	PRJEB23208	SAMEA104452245	ESC_SA8090AA_AS	Illumina MiSeq	EnteroBase QAssembly v4	2016	Europe	Germany	Kossow	feces	yes	136	5104119	91119	99.96	0.58	cladeA	baps_AB-L1_4	baps_AB-L2_11	baps_AB-L3_22	fimH41	0	papGII negative	0	1	0	0	0	2	FII_1, FIA_2, FIA_6, FIB_20	1	3	1	1
ESC_GA5159AA	9BETFC5T	PRJEB20792	SAMEA104060594	ESC_NA7969AA_AS	Illumina MiSeq	EnteroBase QAssembly v3.6.1	2014 - 2015	Europe	Denmark	Roer	blood	yes	114	5217828	182058	99.96	0.08	cladeA	baps_AB-L1_4	baps_AB-L2_11	baps_AB-L3_22	fimH41	1	not assigned	1	0	0	0	0	2	FIA_2, FIA_6, FII_1, FIB_20	1	3	1	1
ESC_EA9746AA	SCP12-51	PRJEB15226	SAMEA4428328	ESC_IA9886AA_AS	Illumina MiSeq/HiSeq	EnteroBase QAssembly v3.5.1	2011 - 2014	Europe	Netherlands	SoM-study	na	yes	53	5027763	376359	99.96	0.17	cladeA	baps_AB-L1_4	baps_AB-L2_11	baps_AB-L3_22	fimH41	0	papGII negative	1	0	0	0	0	5	FII_1, FIA_1, FIA_6, FIB_66	1	3	1	1
ESC_GA5103AA	TMXBUNSF	PRJEB20792	SAMEA104060650	ESC_NA8025AA_AS	Illumina MiSeq	EnteroBase QAssembly v3.6.1	2014 - 2015	Europe	Denmark	Roer	blood	yes	68	5035139	237039	99.96	0.11	cladeA	baps_AB-L1_4	baps_AB-L2_11	baps_AB-L3_22	fimH41	0	papGII negative	0	0	0	0	0	2	FIB_20, FIA_2, FIA_6, FII_1	1	3	1	1
ESC_FA0035AA	SCK27-65	PRJEB15226	SAMEA4427980	ESC_IA9029AA_AS	Illumina MiSeq/HiSeq	EnteroBase QAssembly v3.5.1	2011 - 2014	Europe	Netherlands	SoM-study	na	yes	77	5066790	239931	99.96	0.08	cladeA	baps_AB-L1_4	baps_AB-L2_11	baps_AB-L3_22	fimH412	0	papGII negative	0	0	0	0	1	3	FII_1, FIA_2, FIA_6	1	2	1	1
ESC_FA0034AA	SCK27-66	PRJEB15226	SAMEA4427981	ESC_IA9030AA_AS	Illumina MiSeq/HiSeq	EnteroBase QAssembly v3.5.1	2011 - 2014	Europe	Netherlands	SoM-study	na	yes	75	5069441	222567	99.96	0.08	cladeA	baps_AB-L1_4	baps_AB-L2_11	baps_AB-L3_22	fimH412	0	papGII negative	0	0	0	0	1	3	FIA_2, FIA_6, FII_1	1	2	1	1
ESC_JA5517AA	156	PRJEB23208	SAMEA104452234	ESC_SA8079AA_AS	Illumina MiSeq	EnteroBase QAssembly v4	2016	Europe	Germany	Kossow	feces	yes	92	5062739	206184	99.96	0.15	cladeA	baps_AB-L1_4	baps_AB-L2_11	baps_AB-L3_22	fimH412	0	papGII negative	0	0	0	0	1	3	FIA_2, FIA_6, FIB_20	1	2	1	1
ESC_EA9963AA	SCK72-46	PRJEB15226	SAMEA4428111	ESC_IA9554AA_AS	Illumina MiSeq/HiSeq	EnteroBase QAssembly v3.5.1	2011 - 2014	Europe	Netherlands	SoM-study	na	yes	53	4893859	290209	99.96	0.08	cladeA	baps_AB-L1_4	baps_AB-L2_11	baps_AB-L3_22	fimH412	0	papGII negative	0	0	0	0	1	2	no hit	1	2	1	1
EF307		PRJNA612606	SAMN14378580	GCA_013175325.1	Illumina HiSeq	SPAdes v 3.13.1	2013	Europe	Sweden	Froeding	blood	yes	110	5028030	159766	99.96	0.18	cladeA	baps_AB-L1_4	baps_AB-L2_11	baps_AB-L3_22	fimH412	0	papGII negative	0	0	0	0	1	11	FIB_20, FII_1, FIA_2, FIA_6	1	2	1	1
ESC_GA4987AA	YZ2K7Z6T	PRJEB20792	SAMEA104060766	ESC_NA8141AA_AS	Illumina MiSeq	EnteroBase QAssembly v3.6.1	2014 - 2015	Europe	Denmark	Roer	blood	yes	75	5073078	222566	99.96	0.11	cladeA	baps_AB-L1_4	baps_AB-L2_11	baps_AB-L3_22	fimH41	0	papGII negative	0	0	0	0	1	3	FIB_20, FII_1, FIA_2, FIA_6	1	3	1	1
ESC_GA4954AA	PF6W71Z0	PRJEB20792	SAMEA104060799	ESC_NA8174AA_AS	Illumina MiSeq	EnteroBase QAssembly v3.6.1	2014 - 2015	Europe	Denmark	Roer	blood	yes	53	4881230	248670	99.96	0.08	cladeA	baps_AB-L1_4	baps_AB-L2_11	baps_AB-L3_22	fimH41	0	papGII negative	0	0	1	0	0	5	FIB_20, FII_1, FIA_2, FIA_6	1	4	1	1
ESC_BA6785AA	ECO0281	PRJEB4681	SAMEA2204498	ESC_BA4056AA_AS	Illumina HiSeq	EnteroBase QAssembly v2.2	2011	Europe	United Kingdom	Kallonen	blood	no	73	4839812	261183	99.96	0.08	cladeA	baps_AB-L1_4	baps_AB-L2_11	baps_AB-L3_22	fimH41	0	papGII negative	0	0	0	0	0	2	FII_1, FIA_2, FIA_6, FIB_20	0	4	1	1
Ecol_743	Ecol_743	PRJNA224116	SAMN04590096	GCF_001618325	PacBio	HGAP v 2.2.0	2012	Asia	United Arab Emirates	high-quality assemblies	na	na	5	5140092	4856574	99.96	0.08	cladeA	baps_AB-L1_4	baps_AB-L2_11	baps_AB-L3_22	fimH1426	0	papGII negative	0	0	0	0	0	4	FII_1, FII_2, FIA_2, FIA_6, FIB_20	0	4	1	1
EF418		PRJNA612606	SAMN14378661	GCA_013173725.1	Illumina HiSeq	SPAdes v 3.13.1	2014	Europe	Sweden	Froeding	blood	yes	88	4996058	134764	99.96	0.11	cladeA	baps_AB-L1_4	baps_AB-L2_11	baps_AB-L3_22	fimH41	0	papGII negative	0	0	0	0	0	3	FII_2	0	1	1	1
ESC_GA4916AA	M289AOZL	PRJEB20792	SAMEA104060837	ESC_NA8212AA_AS	Illumina MiSeq	EnteroBase QAssembly v3.6.1	2014 - 2015	Europe	Denmark	Roer	blood	yes	42	5100586	273749	99.96	1.17	cladeA	baps_AB-L1_4	baps_AB-L2_11	baps_AB-L3_22	fimH41	0	papGII negative	0	0	0	0	0	0	no hit	0	2	1	1
H1-001-0045-L-T		PRJEB35745	SAMEA6377903	GCA_902707085.1	Illumina NextSeq	SPAdes 3.10.0	2016 - 2017	Europe	France	Septicoli	blood	no	87	4975399	135552	99.93	0.29	cladeA	baps_AB-L1_4	baps_AB-L2_11	baps_AB-L3_22	fimH41	0	papGII negative	0	0	0	0	0	0	no hit	0	1	1	1
ESC_GA4953AA	HWRUVMRA	PRJEB20792	SAMEA104060800	ESC_NA8175AA_AS	Illumina MiSeq	EnteroBase QAssembly v3.6.1	2014 - 2015	Europe	Denmark	Roer	blood	yes	85	5235152	251187	99.96	0.08	cladeA	baps_AB-L1_4	baps_AB-L2_11	baps_AB-L3_22	fimH41	0	papGII negative	0	0	0	0	0	8	FIA_1, FIA_6, FII_1, FIB_1	1	1	1	1
ESC_NA3656AA	NCK21	PRJNA551371	SAMN12145184	ESC_CB2423AA_AS	Illumina HiSeq	EnteroBase QAssembly v4.1	2017	Europe	France	Birgy	urine	yes	115	5208573	239855	99.96	0.58	cladeA	baps_AB-L1_4	baps_AB-L2_11	baps_AB-L3_22	fimH41	0	papGII negative	1	0	0	0	0	8	FIA_1, FIA_6, FII_1, FIB_1	1	1	1	1
H1-004-0042-F-R		PRJEB35745	SAMEA6378256	GCA_902710545.1	Illumina NextSeq	SPAdes 3.10.0	2016 - 2017	Europe	France	Septicoli	blood	no	104	5071863	178674	99.96	0.09	cladeA	baps_AB-L1_4	baps_AB-L2_11	baps_AB-L3_22	fimH41	0	papGII negative	0	0	0	0	0	4	FIB_1, FII_1, FIA_1, FIA_6	0	1	1	1
ESC_BA7686AA	eo1600	PRJEB4681	SAMEA2205158	ESC_BA4453AA_AS	Illumina HiSeq	EnteroBase QAssembly v2.2	2007	Europe	United Kingdom	Kallonen	blood	no	105	5046133	240138	99.96	0.11	cladeA	baps_AB-L1_4	baps_AB-L2_11	baps_AB-L3_22	fimH41	0	papGII negative	0	0	0	0	0	7	FIB_1, FII_1, FIA_1, FIA_6	0	1	1	1
ESC_GA4880AA	46ZFVGPK	PRJEB20792	SAMEA104060873	ESC_NA8248AA_AS	Illumina MiSeq	EnteroBase QAssembly v3.6.1	2014 - 2015	Europe	Denmark	Roer	blood	yes	104	5217999	295364	99.96	0.11	cladeA	baps_AB-L1_4	baps_AB-L2_11	baps_AB-L3_22	fimH41	0	papGII negative	1	0	0	0	0	1	FIA_1, FIA_6, FII_1, FII_2, FIB_1	1	1	1	1
H1-002-0043-S-L		PRJEB35745	SAMEA6378057	GCA_902708555.1	Illumina NextSeq	SPAdes 3.10.0	2016 - 2017	Europe	France	Septicoli	blood	no	103	5084379	178560	99.81	0.16	cladeA	baps_AB-L1_4	baps_AB-L2_11	baps_AB-L3_22	fimH41	0	papGII negative	0	0	0	0	0	1	FIA_1, FIA_6, FII_2, FIB_1	1	1	1	1
Ecol_745	Ecol_745	PRJNA224116	SAMN04590095	GCF_001618345	PacBio	HGAP v 2.2.0	2012	Africa	Morocco	high-quality assemblies	na	na	2	5040910	4977366	99.96	0.11	cladeA	baps_AB-L1_4	baps_AB-L2_11	baps_AB-L3_22	fimH41	0	papGII negative	0	0	0	0	0	1	no hit	0	1	1	1
ESC_GA5133AA	37ZAEGWU	PRJEB20792	SAMEA104060620	ESC_NA7995AA_AS	Illumina MiSeq	EnteroBase QAssembly v3.6.1	2014 - 2015	Europe	Denmark	Roer	blood	yes	108	5144475	239932	99.96	0.17	cladeA	baps_AB-L1_4	baps_AB-L2_11	baps_AB-L3_22	fimH41	0	papGII negative	0	0	0	0	0	5	FII_1, FIA_1, FIA_6, FIB_66	1	1	1	1
EF416		PRJNA612606	SAMN14378659	GCA_013173745.1	Illumina HiSeq	SPAdes v 3.13.1	2014	Europe	Sweden	Froeding	blood	yes	127	4946357	124323	99.96	0.11	cladeA	baps_AB-L1_4	baps_AB-L2_11	baps_AB-L3_22	fimH41	0	papGII negative	1	0	0	0	0	6	FIA_1, FIA_6, FII_1, FIB_1	1	1	1	1
ESC_GA9503AA	MER-15	PRJNA398288	SAMN07510211	ESC_PA1144AA_AS	Illumina HiSeq/MiSeq	EnteroBase QAssembly v3.6.1	2014	Asia	Singapore	Harris	blood	yes	107	5049928	155152	99.96	0.42	cladeA	baps_AB-L1_4	baps_AB-L2_11	baps_AB-L3_22	fimH41	0	papGII negative	0	0	0	0	0	6	FIA_1, FIA_6, FII_1, FIB_1	0	1	1	1
ESC_BA6843AA	ECO0353	PRJEB4681	SAMEA2204571	ESC_BA1901AA_AS	Illumina HiSeq	EnteroBase QAssembly v2.2	2012	Europe	United Kingdom	Kallonen	blood	no	90	4956358	217722	99.96	0.11	cladeA	baps_AB-L1_4	baps_AB-L2_11	baps_AB-L3_22	fimH41	0	papGII negative	0	0	0	0	0	0	no hit	0	1	1	1
ESC_EA9936AA	SCP02-30	PRJEB15226	SAMEA4428138	ESC_IA9146AA_AS	Illumina MiSeq/HiSeq	EnteroBase QAssembly v3.5.1	2011 - 2014	Europe	Netherlands	SoM-study	na	yes	75	4991291	295365	99.96	0.11	cladeA	baps_AB-L1_4	baps_AB-L2_11	baps_AB-L3_20	fimH41	0	papGII negative	0	1	0	0	0	11	FII_1, FIA_2, FIA_6, FIB_20	1	1	1	1
ESC_FA0120AA	SCK02-04	PRJEB15226	SAMEA4427895	ESC_IA8944AA_AS	Illumina MiSeq/HiSeq	EnteroBase QAssembly v3.5.1	2011 - 2014	Europe	Netherlands	SoM-study	na	yes	79	4991634	295703	99.96	0.11	cladeA	baps_AB-L1_4	baps_AB-L2_11	baps_AB-L3_20	fimH41	0	papGII negative	0	1	0	0	0	11	FIB_20, FIA_2, FIA_6, FII_1	1	1	1	1
ESC_EA9290AA	SCK32-64	PRJEB15226	SAMEA4429171	ESC_JA0154AA_AS	Illumina MiSeq/HiSeq	EnteroBase QAssembly v3.5.1	2011 - 2014	Europe	Netherlands	SoM-study	na	yes	94	5059067	248772	99.96	0.11	cladeA	baps_AB-L1_4	baps_AB-L2_11	baps_AB-L3_20	fimH41	0	papGII negative	0	1	0	0	0	3	FIA_2, FIA_6, FII_1, FII_30, FIB_20	1	1	1	1
ESC_NA3798AA	SCA4	PRJNA551371	SAMN12145274	ESC_CB2278AA_AS	Illumina HiSeq	EnteroBase QAssembly v4.1	2015	Europe	France	Birgy	urine	yes	92	5000401	218396	99.96	0.11	cladeA	baps_AB-L1_4	baps_AB-L2_11	baps_AB-L3_20	fimH41	0	papGII negative	0	1	0	0	0	2	FII_1, FIA_2, FIA_6, FIB_20	1	1	1	1
ESC_EA8949AA	SCK67-60	PRJEB15226	SAMEA4429707	ESC_JA0793AA_AS	Illumina MiSeq/HiSeq	EnteroBase QAssembly v3.5.1	2011 - 2014	Europe	Netherlands	SoM-study	na	yes	99	5087507	227802	99.96	0.11	cladeA	baps_AB-L1_4	baps_AB-L2_11	baps_AB-L3_20	fimH41	0	papGII negative	0	1	0	0	0	11	FIB_20, FIA_2, FIA_6, FII_1	1	1	1	1
EF208		PRJNA612606	SAMN14378532	GCA_013176285.1	Illumina HiSeq	SPAdes v 3.13.1	2012	Europe	Sweden	Froeding	blood	yes	76	5039028	191796	99.96	0.11	cladeA	baps_AB-L1_4	baps_AB-L2_11	baps_AB-L3_20	fimH41	0	papGII negative	0	1	0	0	0	11	FIA_2, FIA_6, FII_1, FIB_20	1	1	1	1
ESC_NA3730AA	JVE4	PRJNA551371	SAMN12145152	ESC_CB2346AA_AS	Illumina HiSeq	EnteroBase QAssembly v4.1	2015	Europe	France	Birgy	urine	yes	75	4966195	221996	99.96	0.11	cladeA	baps_AB-L1_4	baps_AB-L2_11	baps_AB-L3_20	fimH41	0	papGII negative	0	1	0	0	0	11	FIA_2, FIA_6, FIB_20	1	1	1	1
Ecol_448	Ecol_448	PRJNA224116	SAMN04590097	GCF_001618365	PacBio	HGAP v 2.2.0	2011	South America	Argentina	high-quality assemblies	na	na	3	5212298	5007393	99.96	0.11	cladeA	baps_AB-L1_4	baps_AB-L2_11	baps_AB-L3_22	fimH41	0	papGII negative	0	0	0	0	0	12	FII_1, FIA_1, FIA_6, FIB_1	1	1	1	1
H1-001-0016-D-R		PRJEB35745	SAMEA6377874	GCA_902706825.1	Illumina NextSeq	SPAdes 3.10.0	2016 - 2017	Europe	France	Septicoli	blood	no	94	5053080	190916	99.96	0.14	cladeA	baps_AB-L1_4	baps_AB-L2_11	baps_AB-L3_22	fimH41	0	papGII negative	0	0	0	0	0	7	FII_29, FIB_10	0	1	1	1
H1-005-0052-B-J		PRJEB35745	SAMEA6378305	GCA_902710835.1	Illumina NextSeq	SPAdes 3.10.0	2016 - 2017	Europe	France	Septicoli	blood	no	87	5072428	186471	99.96	0.17	cladeA	baps_AB-L1_4	baps_AB-L2_11	baps_AB-L3_22	fimH41	0	papGII negative	0	0	0	0	0	7	FII_29, FIB_10	0	1	1	1
ESC_BA7274AA	ECO0413	PRJEB4681	SAMEA2204623	ESC_BA9915AA_AS	Illumina HiSeq	EnteroBase QAssembly v2.2	2012	Europe	United Kingdom	Kallonen	blood	no	78	5027799	246211	99.96	0.11	cladeA	baps_AB-L1_4	baps_AB-L2_11	baps_AB-L3_22	fimH41	0	papGII negative	0	0	0	0	0	6	FII_29, FIB_10	0	1	1	1
H1-002-0039-R-E		PRJEB35745	SAMEA6378053	GCA_902708485.1	Illumina NextSeq	SPAdes 3.10.0	2016 - 2017	Europe	France	Septicoli	blood	no	135	5159492	178765	99.96	0.16	cladeA	baps_AB-L1_4	baps_AB-L2_11	baps_AB-L3_22	fimH41	1	not assigned	0	0	0	0	0	4	FII_29, FIB_10	0	1	1	1
H1-001-0057-V-E		PRJEB35745	SAMEA6377915	GCA_902712045.1	Illumina NextSeq	SPAdes 3.10.0	2016 - 2017	Europe	France	Septicoli	blood	no	63	4915588	207953	99.96	0.26	cladeA	baps_AB-L1_4	baps_AB-L2_11	baps_AB-L3_22	fimH41	0	papGII negative	0	0	0	0	0	9	FII_29, FIB_10	0	1	1	1
H1-005-0047-S-F		PRJEB35745	SAMEA6378300	GCA_902710865.1	Illumina NextSeq	SPAdes 3.10.0	2016 - 2017	Europe	France	Septicoli	blood	no	71	4873171	190916	99.96	0.44	cladeA	baps_AB-L1_4	baps_AB-L2_11	baps_AB-L3_22	fimH41	0	papGII negative	0	0	0	0	0	1	FII_29	0	1	1	1
ESC_GA9569AA	MER-42	PRJNA398288	SAMN07510232	ESC_PA1077AA_AS	Illumina HiSeq/MiSeq	EnteroBase QAssembly v3.6.1	2014	Asia	Singapore	Harris	blood	yes	70	5007033	229972	99.96	0.14	cladeA	baps_AB-L1_4	baps_AB-L2_11	baps_AB-L3_21	fimH41	0	papGII negative	0	0	1	0	0	3	FII_2, FIB_10	1	5	1	1
ESC_EA9330AA	SCK31-06	PRJEB15226	SAMEA4429131	ESC_JA0406AA_AS	Illumina MiSeq/HiSeq	EnteroBase QAssembly v3.5.1	2011 - 2014	Europe	Netherlands	SoM-study	na	yes	79	5088460	230680	99.96	0.11	cladeA	baps_AB-L1_4	baps_AB-L2_11	baps_AB-L3_21	fimH41	0	papGII negative	1	0	0	0	0	5	FIB_1, FIA_1, FIA_6, FII_36	1	1	1	1
ESC_EA9630AA	SCP17-80	PRJEB15226	SAMEA4428446	ESC_IA9513AA_AS	Illumina MiSeq/HiSeq	EnteroBase QAssembly v3.5.1	2011 - 2014	Europe	Netherlands	SoM-study	na	yes	73	5117349	279970	99.96	0.11	cladeA	baps_AB-L1_4	baps_AB-L2_11	baps_AB-L3_21	fimH41	0	papGII negative	1	0	0	0	0	5	FIB_1, FIA_1, FIA_6	1	1	1	1
ESC_BA7480AA	ECO0201	PRJEB4681	SAMEA2204420	ESC_BA7749AA_AS	Illumina HiSeq	EnteroBase QAssembly v2.2	2010	Europe	United Kingdom	Kallonen	blood	no	61	4803958	254585	99.96	0.11	cladeA	baps_AB-L1_4	baps_AB-L2_11	baps_AB-L3_21	fimH41	0	papGII negative	0	0	0	0	0	0	FIB_10, FII_29	0	1	1	1
DA33135	DA33135	PRJNA224116	SAMN09245744	GCF_003181035	PacBio; Illumina HiSeq 2000	CLC Genomics workbench v 11.0.1	na	Europe	Sweden	high-quality assemblies	na	na	3	5253091	5043703	99.96	0.11	cladeA	baps_AB-L1_4	baps_AB-L2_11	baps_AB-L3_21	fimH41	0	papGII negative	0	1	0	0	0	11	FII_29, FII_35, FIB_10	1	2	1	1
ESC_NA3683AA	BIC10	PRJNA551371	SAMN12145092	ESC_CB2396AA_AS	Illumina HiSeq	EnteroBase QAssembly v4.1	2015	Europe	France	Birgy	urine	yes	99	5039145	199762	99.96	0.08	cladeA	baps_AB-L1_4	baps_AB-L2_11	baps_AB-L3_21	fimH41	0	papGII negative	0	0	1	0	0	9	FIB_20, FIA_2, FIA_6, FII_35, FII_1	1	4	1	1
ESC_JA5578AA	40	PRJEB23208	SAMEA104452145	ESC_SA8017AA_AS	Illumina MiSeq	EnteroBase QAssembly v4	2015	Europe	Germany	Kossow	feces	yes	114	4967571	118591	99.96	0.08	cladeA	baps_AB-L1_4	baps_AB-L2_11	baps_AB-L3_21	fimH41	0	papGII negative	0	0	1	0	0	9	FIA_2, FIA_6, FII_1, FIB_20	1	4	1	1
ESC_EA9101AA	SCK52-21	PRJEB15226	SAMEA4429547	ESC_JA0579AA_AS	Illumina MiSeq/HiSeq	EnteroBase QAssembly v3.5.1	2011 - 2014	Europe	Netherlands	SoM-study	na	yes	86	4983234	222358	99.96	0.08	cladeA	baps_AB-L1_4	baps_AB-L2_11	baps_AB-L3_21	fimH41	0	papGII negative	1	0	0	0	0	11	FIB_20, FII_1, FIA_2, FIA_6	1	5	1	1
ESC_BA6545AA	eo570	PRJEB4681	SAMEA2204845	ESC_AA9065AA_AS	Illumina HiSeq	EnteroBase QAssembly v2.2	2003	Europe	United Kingdom	Kallonen	blood	no	65	4801377	274499	99.96	0.11	cladeA	baps_AB-L1_4	baps_AB-L2_11	baps_AB-L3_21	fimH41	0	papGII negative	0	0	0	0	0	1	no hit	0	1	1	1
H1-002-0041-E-M		PRJEB35745	SAMEA6378055	GCA_902708515.1	Illumina NextSeq	SPAdes 3.10.0	2016 - 2017	Europe	France	Septicoli	blood	no	113	5167337	179148	99.96	0.29	cladeA	baps_AB-L1_4	baps_AB-L2_11	baps_AB-L3_21	fimH41	0	papGII negative	0	0	0	0	0	1	FII_29, FII_106, FIB_10	0	1	1	1
H1-002-0014-K-M		PRJEB35745	SAMEA6378028	GCA_902708145.1	Illumina NextSeq	SPAdes 3.10.0	2016 - 2017	Europe	France	Septicoli	blood	no	114	5162830	178682	99.96	0.2	cladeA	baps_AB-L1_4	baps_AB-L2_11	baps_AB-L3_21	fimH41	0	papGII negative	0	0	0	0	0	1	FII_29, FII_106, FIB_10	0	1	1	1
ESC_MA0324AA	56	PRJNA521038	SAMN10875344	ESC_XA1217AA_AS	Illumina NextSeq500	EnteroBase QAssembly v4	2010	North America	Canada	MacFadden	blood	no	71	5021442	260559	99.96	0.11	cladeA	baps_AB-L1_4	baps_AB-L2_11	baps_AB-L3_21	fimH41	0	papGII negative	0	0	0	0	0	3	FIB_23, FIA_1, FIA_6, FII_1	0	1	1	1
ESC_EA8982AA	SCP24-41	PRJEB15226	SAMEA4429673	ESC_JA0753AA_AS	Illumina MiSeq/HiSeq	EnteroBase QAssembly v3.5.1	2011 - 2014	Europe	Netherlands	SoM-study	na	yes	59	4963171	200742	99.96	0.61	cladeA	baps_AB-L1_4	baps_AB-L2_11	baps_AB-L3_21	fimH41	0	papGII negative	1	0	0	0	0	1	no hit	1	1	1	1
ESC_BA7386AA	ECO0188	PRJEB4681	SAMEA2204416	ESC_BA7770AA_AS	Illumina HiSeq	EnteroBase QAssembly v2.2	2010	Europe	United Kingdom	Kallonen	blood	no	86	4943451	213585	99.96	0.11	cladeA	baps_AB-L1_4	baps_AB-L2_11	baps_AB-L3_21	fimH41	0	papGII negative	0	0	0	0	0	2	FIB_23, FII_1, FIA_1, FIA_6	0	1	1	1
ESC_BA7044AA	eo1934	PRJEB4681	SAMEA2205342	ESC_FA7096AA_AS	Illumina HiSeq	EnteroBase QAssembly v2.2	2008	Europe	United Kingdom	Kallonen	blood	no	60	4704019	164014	99.96	0.08	cladeA	baps_AB-L1_4	baps_AB-L2_11	baps_AB-L3_21	fimH41	0	papGII negative	0	0	0	0	0	0	no hit	0	1	1	1
ESC_BA7768AA	eo572	PRJEB4681	SAMEA2204847	ESC_AA9466AA_AS	Illumina HiSeq	EnteroBase QAssembly v2.2	2003	Europe	United Kingdom	Kallonen	blood	no	87	4889064	208559	99.96	0.08	cladeA	baps_AB-L1_4	baps_AB-L2_11	baps_AB-L3_21	fimH1441	0	papGII negative	0	0	0	0	0	5	FIB_23, FII_1, FIA_1, FIA_6	0	1	1	1
ESC_BA6509AA	eo1591	PRJEB4681	SAMEA2205289	ESC_BA4334AA_AS	Illumina HiSeq	EnteroBase QAssembly v2.2	2007	Europe	United Kingdom	Kallonen	blood	no	65	4693822	199103	99.96	0.08	cladeA	baps_AB-L1_4	baps_AB-L2_11	baps_AB-L3_21	fimH41	0	papGII negative	0	0	0	0	0	0	no hit	0	1	1	1
ESC_BA6522AA	eo1512	PRJEB4681	SAMEA2205156	ESC_BA1984AA_AS	Illumina HiSeq	EnteroBase QAssembly v2.2	2007	Europe	United Kingdom	Kallonen	blood	no	53	4718882	262943	99.96	0.08	cladeA	baps_AB-L1_4	baps_AB-L2_11	baps_AB-L3_21	fimH41	0	papGII negative	0	0	0	0	0	0	no hit	0	1	1	1
ESC_MA0323AA	53	PRJNA521038	SAMN10875341	ESC_XA1218AA_AS	Illumina NextSeq500	EnteroBase QAssembly v4	2010	North America	Canada	MacFadden	blood	no	58	4834394	229760	99.96	0.08	cladeA	baps_AB-L1_4	baps_AB-L2_11	baps_AB-L3_21	fimH41	0	papGII negative	0	0	0	0	0	1	FIB_23, FIA_1, FIA_6, FII_1	0	1	1	1
SE15	SE15	PRJDA19053	SAMD00060923	GCF_000010485	454;Sanger	Newbler;Phred-Phrap-Consed	na	Asia	Japan	high-quality assemblies	na	na	2	4839683	4717338	99.96	0.08	cladeA	baps_AB-L1_4	baps_AB-L2_11	baps_AB-L3_21	fimH41	0	papGII negative	0	0	0	0	0	0	FII_29, FIB_10	0	1	1	1
ESC_MA0351AA	281	PRJNA521038	SAMN10875568	ESC_XA1190AA_AS	Illumina NextSeq500	EnteroBase QAssembly v4	2013	North America	Canada	MacFadden	blood	no	71	4919552	200553	99.96	0.62	cladeA	baps_AB-L1_3	baps_AB-L2_8	baps_AB-L3_13	fimH41	1	not assigned	0	0	0	0	0	0	FII_4, FIB_52	0	1	1	1
ESC_MA0134AA	174	PRJNA521038	SAMN10875462	ESC_XA1407AA_AS	Illumina NextSeq500	EnteroBase QAssembly v4	2012	North America	Canada	MacFadden	blood	no	86	4990432	191085	99.96	0.62	cladeA	baps_AB-L1_3	baps_AB-L2_8	baps_AB-L3_13	fimH41	1	not assigned	0	0	0	0	0	0	FIB_52, FII_4	0	1	1	1
ESC_GA4904AA	29GWBD5F	PRJEB20792	SAMEA104060849	ESC_NA8224AA_AS	Illumina MiSeq	EnteroBase QAssembly v3.6.1	2014 - 2015	Europe	Denmark	Roer	blood	yes	79	5251059	191005	99.96	0.72	cladeB	baps_AB-L1_1	baps_AB-L2_2	baps_AB-L3_3	fimH27	1	papGII+ sublineage clade B	0	0	0	1	0	8	FIB_63, FII_1	1	2	1	1
ESC_GA4969AA	I3QE7JRG	PRJEB20792	SAMEA104060784	ESC_NA8159AA_AS	Illumina MiSeq	EnteroBase QAssembly v3.6.1	2014 - 2015	Europe	Denmark	Roer	blood	yes	81	5346709	191005	99.96	0.72	cladeB	baps_AB-L1_1	baps_AB-L2_2	baps_AB-L3_3	fimH27	1	papGII+ sublineage clade B	0	0	0	1	0	12	FIB_63, FII_1	1	2	1	1
ESC_GA4906AA	7GMPHJD2	PRJEB20792	SAMEA104060847	ESC_NA8222AA_AS	Illumina MiSeq	EnteroBase QAssembly v3.6.1	2014 - 2015	Europe	Denmark	Roer	blood	yes	76	5239978	218278	99.96	0.62	cladeB	baps_AB-L1_1	baps_AB-L2_2	baps_AB-L3_3	fimH27	1	papGII+ sublineage clade B	0	0	0	1	0	13	FIB_63	1	2	1	1
ESC_GA5156AA	7QUZW5IY	PRJEB20792	SAMEA104060597	ESC_NA7972AA_AS	Illumina MiSeq	EnteroBase QAssembly v3.6.1	2014 - 2015	Europe	Denmark	Roer	blood	yes	80	5347398	191005	99.96	0.72	cladeB	baps_AB-L1_1	baps_AB-L2_2	baps_AB-L3_3	fimH27	1	papGII+ sublineage clade B	0	0	0	1	0	13	FIB_63, FII_1	1	2	1	1
ESC_GA5234AA	2D63HQZ6	PRJEB20792	SAMEA104060519	ESC_NA7893AA_AS	Illumina MiSeq	EnteroBase QAssembly v3.6.1	2014 - 2015	Europe	Denmark	Roer	blood	yes	94	5344319	198554	99.96	0.72	cladeB	baps_AB-L1_1	baps_AB-L2_2	baps_AB-L3_3	fimH27	1	papGII+ sublineage clade B	0	0	0	1	0	13	FII_1, FIB_63	1	2	1	1
ESC_GA5059AA	IPQ2JEM5	PRJEB20792	SAMEA104060694	ESC_NA8069AA_AS	Illumina MiSeq	EnteroBase QAssembly v3.6.1	2014 - 2015	Europe	Denmark	Roer	blood	yes	78	5343456	198554	99.96	0.72	cladeB	baps_AB-L1_1	baps_AB-L2_2	baps_AB-L3_3	fimH27	1	papGII+ sublineage clade B	0	0	0	1	0	13	FII_1, FIB_63	1	2	1	1
ESC_GA5256AA	NZJ0SU2B	PRJEB20792	SAMEA104060497	ESC_NA7871AA_AS	Illumina MiSeq	EnteroBase QAssembly v3.6.1	2014 - 2015	Europe	Denmark	Roer	blood	yes	85	5346267	198554	99.96	0.72	cladeB	baps_AB-L1_1	baps_AB-L2_2	baps_AB-L3_3	fimH27	1	papGII+ sublineage clade B	0	0	0	1	0	13	FII_1, FIB_63	1	2	1	1
ESC_GA5207AA	DERTFKWM	PRJEB20792	SAMEA104060546	ESC_NA7920AA_AS	Illumina MiSeq	EnteroBase QAssembly v3.6.1	2014 - 2015	Europe	Denmark	Roer	blood	yes	95	5345456	191005	99.96	0.72	cladeB	baps_AB-L1_1	baps_AB-L2_2	baps_AB-L3_3	fimH27	1	papGII+ sublineage clade B	0	0	0	1	0	13	FIB_63, FII_1	1	2	1	1
ESC_GA4908AA	JTY9HYK8	PRJEB20792	SAMEA104060845	ESC_NA8220AA_AS	Illumina MiSeq	EnteroBase QAssembly v3.6.1	2014 - 2015	Europe	Denmark	Roer	blood	yes	91	5342244	192872	99.96	0.72	cladeB	baps_AB-L1_1	baps_AB-L2_2	baps_AB-L3_3	fimH27	1	papGII+ sublineage clade B	0	0	0	1	0	13	FIB_63, FII_1	1	2	1	1
ESC_GA5020AA	UDYL6RVB	PRJEB20792	SAMEA104060733	ESC_NA8108AA_AS	Illumina MiSeq	EnteroBase QAssembly v3.6.1	2014 - 2015	Europe	Denmark	Roer	blood	yes	87	5347541	218236	99.96	0.72	cladeB	baps_AB-L1_1	baps_AB-L2_2	baps_AB-L3_3	fimH27	1	papGII+ sublineage clade B	0	0	0	1	0	13	FIB_63, FII_1	1	2	1	1
ESC_GA5192AA	XEUYV8KN	PRJEB20792	SAMEA104060561	ESC_NA7936AA_AS	Illumina MiSeq	EnteroBase QAssembly v3.6.1	2014 - 2015	Europe	Denmark	Roer	blood	yes	74	5345459	218236	99.96	0.72	cladeB	baps_AB-L1_1	baps_AB-L2_2	baps_AB-L3_3	fimH27	1	papGII+ sublineage clade B	0	0	0	1	0	13	FIB_63, FII_1	1	2	1	1
ESC_GA4946AA	U198G5ML	PRJEB20792	SAMEA104060807	ESC_NA8182AA_AS	Illumina MiSeq	EnteroBase QAssembly v3.6.1	2014 - 2015	Europe	Denmark	Roer	blood	yes	67	5311020	198780	99.96	0.72	cladeB	baps_AB-L1_1	baps_AB-L2_2	baps_AB-L3_3	fimH27	1	papGII+ sublineage clade B	0	0	0	1	0	13	FIB_63, FII_1	1	2	1	1
ESC_GA5157AA	0C7ZL2SG	PRJEB20792	SAMEA104060596	ESC_NA7971AA_AS	Illumina MiSeq	EnteroBase QAssembly v3.6.1	2014 - 2015	Europe	Denmark	Roer	blood	yes	83	5343108	198780	99.96	0.72	cladeB	baps_AB-L1_1	baps_AB-L2_2	baps_AB-L3_3	fimH27	1	papGII+ sublineage clade B	0	0	0	1	0	13	FIB_63, FII_1	1	2	1	1
ESC_GA5039AA	BTDINC6B	PRJEB20792	SAMEA104060714	ESC_NA8089AA_AS	Illumina MiSeq	EnteroBase QAssembly v3.6.1	2014 - 2015	Europe	Denmark	Roer	blood	yes	137	5318569	111376	99.96	0.72	cladeB	baps_AB-L1_1	baps_AB-L2_2	baps_AB-L3_3	fimH27	1	papGII+ sublineage clade B	0	0	0	1	0	13	FII_1, FIB_63	1	2	1	1
ESC_GA5144AA	DF215RRW	PRJEB20792	SAMEA104060609	ESC_NA7984AA_AS	Illumina MiSeq	EnteroBase QAssembly v3.6.1	2014 - 2015	Europe	Denmark	Roer	blood	yes	82	5342884	198667	99.96	0.72	cladeB	baps_AB-L1_1	baps_AB-L2_2	baps_AB-L3_3	fimH27	1	papGII+ sublineage clade B	0	0	0	1	0	13	FII_1, FIB_63	1	2	1	1
ESC_GA5229AA	RT0FWZBU	PRJEB20792	SAMEA104060524	ESC_NA7898AA_AS	Illumina MiSeq	EnteroBase QAssembly v3.6.1	2014 - 2015	Europe	Denmark	Roer	blood	yes	89	5346798	198667	99.96	0.72	cladeB	baps_AB-L1_1	baps_AB-L2_2	baps_AB-L3_3	fimH27	1	papGII+ sublineage clade B	0	0	0	1	0	13	FII_1, FIB_63	1	2	1	1
ESC_GA5203AA	0K0B4V04	PRJEB20792	SAMEA104060550	ESC_NA7924AA_AS	Illumina MiSeq	EnteroBase QAssembly v3.6.1	2014 - 2015	Europe	Denmark	Roer	blood	yes	83	5345474	200246	99.96	0.72	cladeB	baps_AB-L1_1	baps_AB-L2_2	baps_AB-L3_3	fimH27	1	papGII+ sublineage clade B	0	0	0	1	0	13	FIB_63, FII_1	1	2	1	1
ESC_GA4859AA	GZMGD82X	PRJEB20792	SAMEA104060894	ESC_NA8269AA_AS	Illumina MiSeq	EnteroBase QAssembly v3.6.1	2014 - 2015	Europe	Denmark	Roer	blood	yes	83	5323076	205838	99.96	0.72	cladeB	baps_AB-L1_1	baps_AB-L2_2	baps_AB-L3_3	fimH27	1	papGII+ sublineage clade B	0	0	0	1	0	13	FIB_63, FII_1	1	2	1	1
ESC_GA5169AA	5A0DF00N	PRJEB20792	SAMEA104060584	ESC_NA7959AA_AS	Illumina MiSeq	EnteroBase QAssembly v3.6.1	2014 - 2015	Europe	Denmark	Roer	blood	yes	77	5345361	198667	99.96	0.72	cladeB	baps_AB-L1_1	baps_AB-L2_2	baps_AB-L3_3	fimH27	1	papGII+ sublineage clade B	0	0	0	1	0	13	FII_1, FIB_63	1	2	1	1
ESC_GA5040AA	B9C0NJ0I	PRJEB20792	SAMEA104060713	ESC_NA8088AA_AS	Illumina MiSeq	EnteroBase QAssembly v3.6.1	2014 - 2015	Europe	Denmark	Roer	blood	yes	125	5327541	118142	99.96	0.72	cladeB	baps_AB-L1_1	baps_AB-L2_2	baps_AB-L3_3	fimH27	1	papGII+ sublineage clade B	0	0	0	1	0	13	FII_1, FIB_63	1	2	1	1
ESC_GA5094AA	D2385SOF	PRJEB20792	SAMEA104060659	ESC_NA8034AA_AS	Illumina MiSeq	EnteroBase QAssembly v3.6.1	2014 - 2015	Europe	Denmark	Roer	blood	yes	95	5462391	192872	99.96	0.72	cladeB	baps_AB-L1_1	baps_AB-L2_2	baps_AB-L3_3	fimH27	1	papGII+ sublineage clade B	0	0	0	1	0	13	FII_1, FIB_63	1	2	1	1
ESC_GA5228AA	BQH8LX59	PRJEB20792	SAMEA104060525	ESC_NA7899AA_AS	Illumina MiSeq	EnteroBase QAssembly v3.6.1	2014 - 2015	Europe	Denmark	Roer	blood	yes	105	5343580	191005	99.96	0.72	cladeB	baps_AB-L1_1	baps_AB-L2_2	baps_AB-L3_3	fimH27	1	papGII+ sublineage clade B	0	0	0	1	0	13	FII_1, FIB_63	1	2	1	1
ESC_GA4885AA	ZLUE1HRW	PRJEB20792	SAMEA104060868	ESC_NA8243AA_AS	Illumina MiSeq	EnteroBase QAssembly v3.6.1	2014 - 2015	Europe	Denmark	Roer	blood	yes	83	5390242	198893	99.96	0.72	cladeB	baps_AB-L1_1	baps_AB-L2_2	baps_AB-L3_3	fimH27	1	papGII+ sublineage clade B	0	0	0	1	0	13	FII_1, FIB_63	1	2	1	1
ESC_GA4950AA	17QFB7M2	PRJEB20792	SAMEA104060803	ESC_NA8178AA_AS	Illumina MiSeq	EnteroBase QAssembly v3.6.1	2014 - 2015	Europe	Denmark	Roer	blood	yes	61	5299089	222621	99.96	0.72	cladeB	baps_AB-L1_1	baps_AB-L2_2	baps_AB-L3_3	fimH27	0	(papGII+ sublineage clade B)	0	0	0	1	0	13	FII_1, FIB_63	1	2	1	1
ESC_GA5189AA	CA80GWTL	PRJEB20792	SAMEA104060564	ESC_NA7939AA_AS	Illumina MiSeq	EnteroBase QAssembly v3.6.1	2014 - 2015	Europe	Denmark	Roer	blood	yes	68	5310389	218236	99.96	0.72	cladeB	baps_AB-L1_1	baps_AB-L2_2	baps_AB-L3_3	fimH27	1	papGII+ sublineage clade B	0	0	0	1	0	13	FIB_63, FII_1	1	2	1	1
ESC_GA5176AA	GT7T14NS	PRJEB20792	SAMEA104060577	ESC_NA7952AA_AS	Illumina MiSeq	EnteroBase QAssembly v3.6.1	2014 - 2015	Europe	Denmark	Roer	blood	yes	85	5345592	192872	99.96	0.72	cladeB	baps_AB-L1_1	baps_AB-L2_2	baps_AB-L3_3	fimH27	1	papGII+ sublineage clade B	0	0	0	1	0	13	FII_1, FIB_63	1	2	1	1
ESC_GA4984AA	6QJQS9QF	PRJEB20792	SAMEA104060769	ESC_NA8144AA_AS	Illumina MiSeq	EnteroBase QAssembly v3.6.1	2014 - 2015	Europe	Denmark	Roer	blood	yes	69	5240297	218236	99.96	0.62	cladeB	baps_AB-L1_1	baps_AB-L2_2	baps_AB-L3_3	fimH27	1	papGII+ sublineage clade B	0	0	0	1	0	13	FIB_63	1	2	1	1
ESC_GA9528AA	MER-53	PRJNA398288	SAMN07510238	ESC_PA1118AA_AS	Illumina HiSeq/MiSeq	EnteroBase QAssembly v3.6.1	2015	Oceania	Australia	Harris	blood	yes	112	5274360	137825	99.96	0.18	cladeB	baps_AB-L1_1	baps_AB-L2_1	baps_AB-L3_2	fimH27	1	papGII+ sublineage clade B	1	0	0	0	0	8	FII_1, FIB_63	1	1	1	1
ESC_NA3717AA	RDE6	PRJNA551371	SAMN12145222	ESC_CB2359AA_AS	Illumina HiSeq	EnteroBase QAssembly v4.1	2016	Europe	France	Birgy	urine	yes	105	5267408	138510	99.96	0.41	cladeB	baps_AB-L1_1	baps_AB-L2_1	baps_AB-L3_2	fimH27	1	papGII+ sublineage clade B	0	0	0	0	0	8	FII_1, FIB_63	1	2	1	1
ESC_GA5368AA	GDA2KOOT	PRJEB20792	SAMEA104060385	ESC_NA7759AA_AS	Illumina MiSeq	EnteroBase QAssembly v3.6.1	2014 - 2015	Europe	Denmark	Roer	blood	yes	79	5265903	191005	99.96	0.72	cladeB	baps_AB-L1_1	baps_AB-L2_1	baps_AB-L3_1	fimH27	1	papGII+ sublineage clade B	0	0	0	0	0	7	FIB_63, FIA_1, FIA_6, FII_2	1	3	1	1
ESC_GA5371AA	HF81D18Q	PRJEB20792	SAMEA104060382	ESC_NA7756AA_AS	Illumina MiSeq	EnteroBase QAssembly v3.6.1	2014 - 2015	Europe	Denmark	Roer	blood	yes	84	5375596	183719	99.96	0.72	cladeB	baps_AB-L1_1	baps_AB-L2_1	baps_AB-L3_1	fimH27	1	papGII+ sublineage clade B	1	0	0	0	0	11	FII_2, FIA_1, FIA_6, FIB_63	1	3	1	1
ESC_BA7564AA	eo2362	PRJEB4681	SAMEA2205402	ESC_CA1089AA_AS	Illumina HiSeq	EnteroBase QAssembly v2.2	2009	Europe	United Kingdom	Kallonen	blood	no	99	5136563	158750	99.96	0.62	cladeB	baps_AB-L1_1	baps_AB-L2_3	baps_AB-L3_4	fimH27	1	papGII+ sublineage clade B	0	0	0	0	0	3	no hit	0	2	1	1
ESC_BA7808AA	eo2358	PRJEB4681	SAMEA2205400	ESC_BA1733AA_AS	Illumina HiSeq	EnteroBase QAssembly v2.2	2009	Europe	United Kingdom	Kallonen	blood	no	100	5137372	189811	99.96	0.62	cladeB	baps_AB-L1_1	baps_AB-L2_3	baps_AB-L3_4	fimH27	1	papGII+ sublineage clade B	0	0	0	0	0	3	no hit	0	2	1	1
ESC_NA3667AA	RSA16	PRJNA551371	SAMN12145262	ESC_CB2412AA_AS	Illumina HiSeq	EnteroBase QAssembly v4.1	2016	Europe	France	Birgy	urine	yes	86	5144463	155113	99.96	0.62	cladeB	baps_AB-L1_1	baps_AB-L2_3	baps_AB-L3_4	fimH27	1	papGII+ sublineage clade B	1	0	0	0	0	10	no hit	1	2	1	1
ESC_NA3751AA	RDE10	PRJNA551371	SAMN12145214	ESC_CB2325AA_AS	Illumina HiSeq	EnteroBase QAssembly v4.1	2016	Europe	France	Birgy	urine	yes	96	5236127	144260	99.96	0.62	cladeB	baps_AB-L1_1	baps_AB-L2_3	baps_AB-L3_4	fimH27	1	papGII+ sublineage clade B	1	0	0	0	0	15	FIB_10, FII_29	1	2	1	1
ESC_MA0213AA	70	PRJNA521038	SAMN10875358	ESC_XA1328AA_AS	Illumina NextSeq500	EnteroBase QAssembly v4	2012	North America	Canada	MacFadden	blood	no	86	5226039	159821	99.96	0.62	cladeB	baps_AB-L1_1	baps_AB-L2_4	baps_AB-L3_5	fimH27	1	papGII+ sublineage clade B	0	0	0	0	0	11	FII_29, FIB_10	0	4	1	1
ESC_GA5014AA	TSTMTUYP	PRJEB20792	SAMEA104060739	ESC_NA8114AA_AS	Illumina MiSeq	EnteroBase QAssembly v3.6.1	2014 - 2015	Europe	Denmark	Roer	blood	yes	86	5203635	192938	99.96	0.62	cladeB	baps_AB-L1_1	baps_AB-L2_4	baps_AB-L3_5	fimH27	1	papGII+ sublineage clade B	1	0	0	0	0	9	FIB_10, FII_29	1	3	1	1
ESC_MA0420AA	43	PRJNA521038	SAMN10875331	ESC_XA1121AA_AS	Illumina NextSeq500	EnteroBase QAssembly v4	2010	North America	Canada	MacFadden	blood	no	88	5204289	195562	99.96	0.62	cladeB	baps_AB-L1_1	baps_AB-L2_4	baps_AB-L3_5	fimH27	0	(papGII+ sublineage clade B)	0	0	0	0	0	8	FII_29, FIB_10	0	3	1	1
ESC_BA7476AA	ECO0222	PRJEB4681	SAMEA2204439	ESC_BA3120AA_AS	Illumina HiSeq	EnteroBase QAssembly v2.2	2010	Europe	United Kingdom	Kallonen	blood	no	95	5141899	184934	99.96	0.08	cladeB	baps_AB-L1_1	baps_AB-L2_1	baps_AB-L3_2	fimH27	1	papGII+ sublineage clade B	0	0	0	0	0	10	no hit	1	2	1	1
NQ3	NQ3	PRJNA224116	SAMN07980821	GCF_002763995	PacBio	SMRT v RS HGAP V2.3	2015	Asia	China	high-quality assemblies	na	na	3	5313900	5196957	99.96	0.08	cladeB	baps_AB-L1_5	baps_AB-L2_12	baps_AB-L3_24	fimH22	0	papGII negative	0	0	0	0	0	4	FIB_1, FIA_1, FIA_6, FII_2	0	3	1	1
LS4	LS4	PRJNA224116	SAMN07980822	GCF_002764015	PacBio	SMRT v RS HGAP V2.3	2015	Asia	China	high-quality assemblies	na	na	3	5313897	5196956	99.96	0.08	cladeB	baps_AB-L1_5	baps_AB-L2_12	baps_AB-L3_24	fimH22	0	papGII negative	0	0	0	0	0	4	FII_2, FIA_1, FIA_6, FIB_1	0	3	1	1
GN02448	131	PRJNA551684	SAMN12163094	GCA_007109165.1	PacBio Sequel	HGAP v 4	2006	North America	United States	high-quality assemblies	na	na	4	5440185	5163914	99.96	0.39	cladeB	baps_AB-L1_5	baps_AB-L2_12	baps_AB-L3_24	fimH22	0	papGII negative	0	0	0	0	0	5	FIB_23, FIA_1, FIA_6, FII_2	0	1	1	1
ESC_MA0512AA	229	PRJNA521038	SAMN10875517	ESC_XA1029AA_AS	Illumina NextSeq500	EnteroBase QAssembly v4	2013	North America	Canada	MacFadden	blood	no	45	5114095	372209	99.96	0.08	cladeB	baps_AB-L1_5	baps_AB-L2_13	baps_AB-L3_25	fimH22	0	papGII negative	0	0	0	0	0	2	FIB_1, FII_2	0	1	1	1
ESC_MA0279AA	209	PRJNA521038	SAMN10875497	ESC_XA1262AA_AS	Illumina NextSeq500	EnteroBase QAssembly v4	2013	North America	Canada	MacFadden	blood	no	56	5111749	284389	99.96	0.08	cladeB	baps_AB-L1_5	baps_AB-L2_13	baps_AB-L3_25	fimH22	0	papGII negative	0	0	0	0	0	2	FIB_1, FII_2	0	1	1	1
H1-003-0049-H-A		PRJEB35745	SAMEA6378140	GCA_902709345.1	Illumina NextSeq	SPAdes 3.10.0	2016 - 2017	Europe	France	Septicoli	blood	no	66	5144944	235524	99.96	0.1	cladeB	baps_AB-L1_5	baps_AB-L2_13	baps_AB-L3_25	fimH22	0	papGII negative	0	0	0	0	0	5	FIB_1, FII_2	0	2	1	1
ESC_GA5270AA	SNTR36B6	PRJEB20792	SAMEA104060483	ESC_NA7857AA_AS	Illumina MiSeq	EnteroBase QAssembly v3.6.1	2014 - 2015	Europe	Denmark	Roer	blood	yes	59	5230720	254062	99.96	0.12	cladeB	baps_AB-L1_5	baps_AB-L2_13	baps_AB-L3_25	fimH22	0	papGII negative	0	0	0	0	0	13	no hit	1	1	1	1
ESC_MA0428AA	321	PRJNA521038	SAMN10875608	ESC_XA1113AA_AS	Illumina NextSeq500	EnteroBase QAssembly v4	2014	North America	Canada	MacFadden	blood	no	54	5117243	276101	99.47	0.08	cladeB	baps_AB-L1_5	baps_AB-L2_13	baps_AB-L3_25	fimH22	0	papGII negative	0	0	0	0	0	1	FII_2, FIB_1	0	1	1	0
ESC_BA6479AA	eo1935	PRJEB4681	SAMEA2205718	ESC_CA0296AA_AS	Illumina HiSeq	EnteroBase QAssembly v2.2	2008	Europe	United Kingdom	Kallonen	blood	no	65	5095769	276117	99.96	0.08	cladeB	baps_AB-L1_5	baps_AB-L2_13	baps_AB-L3_25	fimH22	0	papGII negative	0	0	0	0	0	2	FII_2	0	1	1	1
ESC_BA7745AA	eo1638	PRJEB4681	SAMEA2205166	ESC_BA7339AA_AS	Illumina HiSeq	EnteroBase QAssembly v2.2	2007	Europe	United Kingdom	Kallonen	blood	no	70	5135362	276116	99.96	0.08	cladeB	baps_AB-L1_5	baps_AB-L2_13	baps_AB-L3_25	fimH22	0	papGII negative	0	0	0	0	0	2	FIB_1, FII_2	0	1	1	1
ESC_EA8887AA	SCP29-66	PRJEB15226	SAMEA4429787	ESC_JA0873AA_AS	Illumina MiSeq/HiSeq	EnteroBase QAssembly v3.5.1	2011 - 2014	Europe	Netherlands	SoM-study	na	yes	70	5223064	273005	99.96	0.58	cladeB	baps_AB-L1_5	baps_AB-L2_13	baps_AB-L3_27	fimH22	0	papGII negative	0	0	0	0	1	3	FII_2, FIB_1	1	1	1	1
ESC_BA7663AA	eo2891	PRJEB4681	SAMEA2205479	ESC_CA3704AA_AS	Illumina HiSeq	EnteroBase QAssembly v2.2	2010	Europe	United Kingdom	Kallonen	blood	no	59	5056691	279127	99.96	0.08	cladeB	baps_AB-L1_5	baps_AB-L2_13	baps_AB-L3_27	fimH22	0	papGII negative	0	0	0	0	0	0	no hit	0	1	1	1
ESC_BA7554AA	eo2011	PRJEB4681	SAMEA2205655	ESC_AA7940AA_AS	Illumina HiSeq	EnteroBase QAssembly v2.2	2008	Europe	United Kingdom	Kallonen	blood	no	76	5249428	264538	99.96	0.08	cladeB	baps_AB-L1_5	baps_AB-L2_13	baps_AB-L3_27	fimH22	0	papGII negative	0	0	0	0	0	0	FIB_1, FII_2	0	1	1	1
ESC_BA7893AA	eo1229	PRJEB4681	SAMEA2205127	ESC_FA3307AA_AS	Illumina HiSeq	EnteroBase QAssembly v2.2	2005	Europe	United Kingdom	Kallonen	blood	no	62	5082710	276119	99.96	0.08	cladeB	baps_AB-L1_5	baps_AB-L2_13	baps_AB-L3_27	fimH22	0	papGII negative	0	0	0	0	0	2	FIB_1, FII_2	0	1	1	1
H1-006-0002-F-L		PRJEB35745	SAMEA6378324	GCA_902711095.1	Illumina NextSeq	SPAdes 3.10.0	2016 - 2017	Europe	France	Septicoli	blood	no	65	5210190	197972	99.96	0.08	cladeB	baps_AB-L1_5	baps_AB-L2_13	baps_AB-L3_27	fimH22	0	papGII negative	0	0	0	0	0	2	FIB_1, FII_2	0	1	1	1
ESC_EA9392AA	SCK22-34	PRJEB15226	SAMEA4429069	ESC_JA0495AA_AS	Illumina MiSeq/HiSeq	EnteroBase QAssembly v3.5.1	2011 - 2014	Europe	Netherlands	SoM-study	na	yes	72	5265963	216872	99.96	0.58	cladeB	baps_AB-L1_5	baps_AB-L2_13	baps_AB-L3_27	fimH22	0	papGII negative	0	0	0	0	1	5	FII_2, FIB_1	1	1	1	1
ESC_BA7306AA	ECO0382	PRJEB4681	SAMEA2204593	ESC_BA7465AA_AS	Illumina HiSeq	EnteroBase QAssembly v2.2	2012	Europe	United Kingdom	Kallonen	blood	no	53	5197070	341042	99.96	0.08	cladeB	baps_AB-L1_5	baps_AB-L2_13	baps_AB-L3_26	fimH326	0	papGII negative	0	0	0	0	0	2	FII_2, FIB_1	0	1	1	1
ESC_BA7284AA	ECO0419	PRJEB4681	SAMEA2204629	ESC_CA3776AA_AS	Illumina HiSeq	EnteroBase QAssembly v2.2	2012	Europe	United Kingdom	Kallonen	blood	no	67	5090021	276156	99.96	0.08	cladeB	baps_AB-L1_5	baps_AB-L2_13	baps_AB-L3_26	fimH22	0	papGII negative	0	0	0	0	0	5	FIB_1, FII_2	0	1	1	1
ESC_EA9344AA	SCK29-17	PRJEB15226	SAMEA4429117	ESC_JA0376AA_AS	Illumina MiSeq/HiSeq	EnteroBase QAssembly v3.5.1	2011 - 2014	Europe	Netherlands	SoM-study	na	yes	86	5323594	277328	99.96	0.13	cladeB	baps_AB-L1_5	baps_AB-L2_13	baps_AB-L3_27	fimH207	0	papGII negative	0	0	0	0	0	1	FII_2, FII_4, FIB_1	0	1	1	1
ESC_BA7547AA	ECO0258	PRJEB4681	SAMEA2204475	ESC_CA4766AA_AS	Illumina HiSeq	EnteroBase QAssembly v2.2	2011	Europe	United Kingdom	Kallonen	blood	no	57	5079056	275985	99.96	0.19	cladeB	baps_AB-L1_5	baps_AB-L2_12	baps_AB-L3_23	fimH22	0	papGII negative	0	0	0	0	0	0	FII_18, FIC_4, FIB_1	0	1	1	1
ESC_MA0520AA	227	PRJNA521038	SAMN10875515	ESC_XA1021AA_AS	Illumina NextSeq500	EnteroBase QAssembly v4	2013	North America	Canada	MacFadden	blood	no	61	5145481	218467	99.96	0.08	cladeB	baps_AB-L1_5	baps_AB-L2_12	baps_AB-L3_23	fimH22	0	papGII negative	0	0	0	0	0	4	FIB_20, FII_29	0	1	1	1
ESC_EA9647AA	SCP17-13	PRJEB15226	SAMEA4428429	ESC_IA9955AA_AS	Illumina MiSeq/HiSeq	EnteroBase QAssembly v3.5.1	2011 - 2014	Europe	Netherlands	SoM-study	na	yes	55	5147381	319830	99.96	0.08	cladeB	baps_AB-L1_5	baps_AB-L2_15	baps_AB-L3_31	fimH22	0	papGII negative	0	0	0	0	0	3	FII_2, FIB_1	0	2	1	1
ESC_EA9024AA	SCK54-26	PRJEB15226	SAMEA4429627	ESC_JA0701AA_AS	Illumina MiSeq/HiSeq	EnteroBase QAssembly v3.5.1	2011 - 2014	Europe	Netherlands	SoM-study	na	yes	72	5132523	232818	99.96	0.08	cladeB	baps_AB-L1_5	baps_AB-L2_15	baps_AB-L3_31	fimH22	0	papGII negative	0	0	0	0	0	6	FIB_1, FII_2	1	2	1	1
EC_Z247	strain Z247	PRJNA224116	SAMN06925129	GCF_002142715	PacBio	SmrtPipe v 2.3.0	2015	Asia	China	high-quality assemblies	blood	na	4	5400073	5013813	99.96	0.84	cladeB	baps_AB-L1_5	baps_AB-L2_15	baps_AB-L3_31	fimH161	0	papGII negative	0	1	0	0	0	10	FII_2	1	2	1	1
ESC_GA5064AA	C4H1UI7X	PRJEB20792	SAMEA104060689	ESC_NA8064AA_AS	Illumina MiSeq	EnteroBase QAssembly v3.6.1	2014 - 2015	Europe	Denmark	Roer	blood	yes	54	5076400	398027	99.96	0.08	cladeB	baps_AB-L1_5	baps_AB-L2_15	baps_AB-L3_31	fimH22	0	papGII negative	0	0	0	0	1	6	FIC_4, FII_18, FIB_1	1	2	1	1
ESC_BA6627AA	eo2281	PRJEB4681	SAMEA2205665	ESC_BA1183AA_AS	Illumina HiSeq	EnteroBase QAssembly v2.2	2009	Europe	United Kingdom	Kallonen	blood	no	97	5177946	371459	99.96	0.13	cladeB	baps_AB-L1_5	baps_AB-L2_15	baps_AB-L3_31	fimH22	0	papGII negative	0	0	0	0	0	2	FII_4, FII_2, FIB_1	0	1	1	1
ESC_BA7653AA	eo2018	PRJEB4681	SAMEA2205654	ESC_BA6247AA_AS	Illumina HiSeq	EnteroBase QAssembly v2.2	2008	Europe	United Kingdom	Kallonen	blood	no	67	5185270	312443	99.96	0.23	cladeB	baps_AB-L1_5	baps_AB-L2_15	baps_AB-L3_31	fimH22	0	papGII negative	0	0	0	0	0	2	FIB_1, FII_2	0	1	1	1
ESC_BA7671AA	eo1631	PRJEB4681	SAMEA2205159	ESC_BA5783AA_AS	Illumina HiSeq	EnteroBase QAssembly v2.2	2007	Europe	United Kingdom	Kallonen	blood	no	91	5201514	273909	99.96	0.08	cladeB	baps_AB-L1_5	baps_AB-L2_15	baps_AB-L3_31	fimH22	0	papGII negative	0	0	0	0	0	7	FII_2, FIB_1	0	1	1	1
ESC_BA7394AA	eo599	PRJEB4681	SAMEA2204854	ESC_BA8055AA_AS	Illumina HiSeq	EnteroBase QAssembly v2.2	2003	Europe	United Kingdom	Kallonen	blood	no	91	5100142	159555	99.96	0.08	cladeB	baps_AB-L1_5	baps_AB-L2_15	baps_AB-L3_30	fimH5	1	not assigned	0	0	0	0	0	6	FIB_1, FIA_6, FII_1	0	0	1	1
ESC_BA7160AA	eo2838	PRJEB4681	SAMEA2205465	ESC_BA0609AA_AS	Illumina HiSeq	EnteroBase QAssembly v2.2	2010	Europe	United Kingdom	Kallonen	blood	no	116	5134308	153610	99.96	0.08	cladeB	baps_AB-L1_5	baps_AB-L2_15	baps_AB-L3_30	fimH5	0	papGII negative	0	0	0	0	0	2	FII_35	0	1	1	1
ESC_BA6932AA	ECO0087	PRJEB4681	SAMEA2204315	ESC_FA7333AA_AS	Illumina HiSeq	EnteroBase QAssembly v2.2	2008	Europe	United Kingdom	Kallonen	blood	no	65	5223197	330748	99.96	0.62	cladeB	baps_AB-L1_5	baps_AB-L2_15	baps_AB-L3_32	fimH22	0	papGII negative	0	0	0	0	0	0	FII_78	0	1	1	1
ESC_NA3634AA	BIC27	PRJNA551371	SAMN12145105	ESC_CB2445AA_AS	Illumina HiSeq	EnteroBase QAssembly v4.1	2017	Europe	France	Birgy	urine	yes	64	5218285	319758	99.96	0.08	cladeB	baps_AB-L1_2	baps_AB-L2_7	baps_AB-L3_10	fimH30	0	papGII negative	0	1	0	0	0	6	FII_29, FIB_10	1	1	1	1
H1-007-0007-D-J		PRJEB35745	SAMEA6378365	GCA_902711495.1	Illumina NextSeq	SPAdes 3.10.0	2016 - 2017	Europe	France	Septicoli	blood	no	63	5075047	218548	99.96	0.08	cladeB	baps_AB-L1_2	baps_AB-L2_7	baps_AB-L3_10	fimH30	0	papGII negative	0	0	0	0	0	0	FIB_10, FII_29	0	1	1	1
ESC_RA0524AA	na	PRJNA578285	SAMN13082280	ESC_KB3722AA_AS	Illumina NextSeq500	EnteroBase QAssembly v4.1	2013	North America	United States	Miles-Jay	urine	yes	38	5232607	339799	99.96	0.64	cladeB	baps_AB-L1_2	baps_AB-L2_7	baps_AB-L3_10	fimH30	0	papGII negative	0	0	0	0	0	0	FIB_10, FII_29	0	1	1	1
ESC_MA0460AA	186	PRJNA521038	SAMN10875474	ESC_XA1081AA_AS	Illumina NextSeq500	EnteroBase QAssembly v4	2013	North America	Canada	MacFadden	blood	no	62	5328659	235627	99.96	0.64	cladeB	baps_AB-L1_2	baps_AB-L2_7	baps_AB-L3_10	fimH30	0	papGII negative	0	0	0	0	0	0	FIB_10, FII_29	0	1	1	1
ESC_RA0696AA	na	PRJNA578285	SAMN13082413	ESC_KB4567AA_AS	Illumina NextSeq500	EnteroBase QAssembly v4.1	2013	North America	United States	Miles-Jay	urine	yes	44	5124755	295446	99.96	0.08	cladeB	baps_AB-L1_2	baps_AB-L2_7	baps_AB-L3_10	fimH30	0	papGII negative	0	0	0	0	0	0	FII_29, FIB_10	0	1	1	1
H1-001-0099-L-B		PRJEB35745	SAMEA6377957	GCA_902707435.1	Illumina NextSeq	SPAdes 3.10.0	2016 - 2017	Europe	France	Septicoli	blood	no	57	4953666	204263	99.96	0.18	cladeB	baps_AB-L1_2	baps_AB-L2_7	baps_AB-L3_10	fimH30	0	papGII negative	0	0	0	0	0	0	no hit	0	1	1	1
H1-005-0010-B-P		PRJEB35745	SAMEA6378267	GCA_902710425.1	Illumina NextSeq	SPAdes 3.10.0	2016 - 2017	Europe	France	Septicoli	blood	no	70	5274575	229656	99.96	1.02	cladeB	baps_AB-L1_2	baps_AB-L2_7	baps_AB-L3_10	fimH30	0	papGII negative	0	0	0	0	0	0	FIB_10, FII_29	0	1	1	1
H1-002-0077-B-G		PRJEB35745	SAMEA6378091	GCA_902708845.1	Illumina NextSeq	SPAdes 3.10.0	2016 - 2017	Europe	France	Septicoli	blood	no	85	5214914	190962	99.96	0.11	cladeB	baps_AB-L1_2	baps_AB-L2_7	baps_AB-L3_11	fimH30	0	papGII negative	0	0	0	0	0	7	FII_29, FIB_10	0	2	1	1
ESC_RA0522AA	na	PRJNA578285	SAMN13082282	ESC_KB3724AA_AS	Illumina NextSeq500	EnteroBase QAssembly v4.1	2013	North America	United States	Miles-Jay	urine	yes	49	5147155	319539	99.96	0.08	cladeB	baps_AB-L1_2	baps_AB-L2_7	baps_AB-L3_11	fimH30	0	papGII negative	0	0	0	0	0	7	FIB_10, FII_29	0	1	1	1
ESC_MA0269AA	15	PRJNA521038	SAMN10875303	ESC_XA1272AA_AS	Illumina NextSeq500	EnteroBase QAssembly v4	2010	North America	Canada	MacFadden	blood	no	63	5181202	229807	99.96	0.08	cladeB	baps_AB-L1_2	baps_AB-L2_7	baps_AB-L3_11	fimH30	0	papGII negative	0	0	0	0	0	7	FII_29, FIB_10	0	1	1	1
H1-005-0032-C-D		PRJEB35745	SAMEA6378285	GCA_902710715.1	Illumina NextSeq	SPAdes 3.10.0	2016 - 2017	Europe	France	Septicoli	blood	no	81	5219744	180447	99.96	0.14	cladeB	baps_AB-L1_2	baps_AB-L2_7	baps_AB-L3_11	fimH30	0	papGII negative	0	0	0	0	0	7	FIB_10, FII_29	0	1	1	1
H1-004-0028-B-J		PRJEB35745	SAMEA6378242	GCA_902710305.1	Illumina NextSeq	SPAdes 3.10.0	2016 - 2017	Europe	France	Septicoli	blood	no	78	5184141	190961	99.96	0.08	cladeB	baps_AB-L1_2	baps_AB-L2_7	baps_AB-L3_11	fimH30	0	papGII negative	0	0	0	0	0	7	FIB_10, FII_29	0	1	1	1
H1-002-0042-T-M		PRJEB35745	SAMEA6378056	GCA_902708525.1	Illumina NextSeq	SPAdes 3.10.0	2016 - 2017	Europe	France	Septicoli	blood	no	76	5197852	180447	99.96	0.09	cladeB	baps_AB-L1_2	baps_AB-L2_7	baps_AB-L3_11	fimH30	0	papGII negative	0	0	0	0	0	7	FIB_10, FII_29	0	1	1	1
SaT040	SaT040	PRJNA224116	SAMN04381849	GCF_001566615	PacBio	HGAP v 3	2007	North America	United States	high-quality assemblies	na	na	2	5176044	5061821	99.96	0.08	cladeB	baps_AB-L1_2	baps_AB-L2_7	baps_AB-L3_10	fimH22	0	papGII negative	0	0	0	0	0	0	FII_29, FIB_10	0	1	1	1
ESC_BA7258AA	eo1170	PRJEB4681	SAMEA2205098	ESC_BA5587AA_AS	Illumina HiSeq	EnteroBase QAssembly v2.2	2005	Europe	United Kingdom	Kallonen	blood	no	52	5152038	274288	99.96	0.08	cladeB	baps_AB-L1_2	baps_AB-L2_7	baps_AB-L3_12	fimH22	0	papGII negative	0	0	0	0	0	0	FIB_10, FII_29	0	1	1	1
ESC_BA6790AA	ECO0224	PRJEB4681	SAMEA2204441	ESC_AA8151AA_AS	Illumina HiSeq	EnteroBase QAssembly v2.2	2010	Europe	United Kingdom	Kallonen	blood	no	50	5143992	300093	99.96	0.08	cladeB	baps_AB-L1_2	baps_AB-L2_7	baps_AB-L3_12	fimH22	0	papGII negative	0	0	0	0	0	0	FIB_10, FII_29	0	1	1	1
ESC_BA7594AA	eo1477	PRJEB4681	SAMEA2205316	ESC_BA1185AA_AS	Illumina HiSeq	EnteroBase QAssembly v2.2	2006	Europe	United Kingdom	Kallonen	blood	no	74	5209379	222180	99.96	0.08	cladeB	baps_AB-L1_2	baps_AB-L2_7	baps_AB-L3_12	fimH22	0	papGII negative	0	0	0	0	0	5	FII_29, FIB_10	0	1	1	1
ESC_EA9084AA	SCK52-41	PRJEB15226	SAMEA4429565	ESC_JA0612AA_AS	Illumina MiSeq/HiSeq	EnteroBase QAssembly v3.5.1	2011 - 2014	Europe	Netherlands	SoM-study	na	yes	89	5146509	178485	99.96	0.08	cladeB	baps_AB-L1_2	baps_AB-L2_5	baps_AB-L3_6	na	0	papGII negative	0	0	0	0	0	11	FIB_23, FIA_1, FIA_6, FII_36	1	1	1	1
ESC_EA8980AA	SCP24-55	PRJEB15226	SAMEA4429675	ESC_JA0755AA_AS	Illumina MiSeq/HiSeq	EnteroBase QAssembly v3.5.1	2011 - 2014	Europe	Netherlands	SoM-study	na	yes	83	5153607	240585	99.96	0.08	cladeB	baps_AB-L1_2	baps_AB-L2_5	baps_AB-L3_6	na	0	papGII negative	0	0	0	0	0	11	FII_36, FIA_1, FIA_6, FIB_23	1	1	1	1
ESC_EA9596AA	SCP19-66	PRJEB15226	SAMEA4428480	ESC_IA9611AA_AS	Illumina MiSeq/HiSeq	EnteroBase QAssembly v3.5.1	2011 - 2014	Europe	Netherlands	SoM-study	na	yes	43	5050646	288566	99.96	0.08	cladeB	baps_AB-L1_2	baps_AB-L2_5	baps_AB-L3_6	na	0	papGII negative	0	0	0	0	0	2	FII_2, FIB_1	1	1	1	1
SK1144	SK1144	PRJDB7093	SAMD00127374	GCF_003966775	PacBio RSII	HGAP v3.0	na	na	na	high-quality assemblies	na	na	2	5198805	5029244	99.96	0.13	cladeB	baps_AB-L1_2	baps_AB-L2_5	baps_AB-L3_6	na	0	papGII negative	0	0	0	0	0	0	FIB_10, FII_4, FII_29	0	1	1	1
ESC_BA7786AA	eo2279	PRJEB4681	SAMEA2205407	ESC_TA2042AA_AS	Illumina HiSeq	EnteroBase QAssembly v2.2	2009	Europe	United Kingdom	Kallonen	blood	no	68	5198405	253336	99.96	0.08	cladeB	baps_AB-L1_2	baps_AB-L2_6	baps_AB-L3_7	fimH22	0	papGII negative	0	0	0	0	0	0	FIB_10, FII_29	0	1	1	1
ESC_BA6666AA	eo691	PRJEB4681	SAMEA2204896	ESC_BA5686AA_AS	Illumina HiSeq	EnteroBase QAssembly v2.2	2003	Europe	United Kingdom	Kallonen	blood	no	72	5185921	284329	99.96	0.13	cladeB	baps_AB-L1_2	baps_AB-L2_6	baps_AB-L3_7	fimH22	0	papGII negative	0	0	0	0	0	0	FIB_10, FII_4, FII_29	0	1	1	1
ESC_BA7609AA	ECO0130	PRJEB4681	SAMEA2204358	ESC_CA6483AA_AS	Illumina HiSeq	EnteroBase QAssembly v2.2	2009	Europe	United Kingdom	Kallonen	blood	no	69	5154036	274423	99.96	0.08	cladeB	baps_AB-L1_2	baps_AB-L2_6	baps_AB-L3_7	fimH22	0	papGII negative	0	0	0	0	0	0	FIB_10, FII_29	0	1	1	1
ESC_BA7310AA	ECO0365	PRJEB4681	SAMEA2204582	ESC_BA3364AA_AS	Illumina HiSeq	EnteroBase QAssembly v2.2	2012	Europe	United Kingdom	Kallonen	blood	no	57	5030841	200703	99.96	0.08	cladeB	baps_AB-L1_2	baps_AB-L2_6	baps_AB-L3_7	fimH22	0	papGII negative	0	0	0	0	0	0	FIB_10	0	1	1	1
H1-003-0060-L-P		PRJEB35745	SAMEA6378151	GCA_902709415.1	Illumina NextSeq	SPAdes 3.10.0	2016 - 2017	Europe	France	Septicoli	blood	no	92	5073130	139476	99.96	0.41	cladeB	baps_AB-L1_2	baps_AB-L2_6	baps_AB-L3_7	fimH22	0	papGII negative	0	0	0	0	0	0	FIB_10, FII_29	0	1	1	1
ESC_EA9429AA	SCP04-69	PRJEB15226	SAMEA4429032	ESC_IA9827AA_AS	Illumina MiSeq/HiSeq	EnteroBase QAssembly v3.5.1	2011 - 2014	Europe	Netherlands	SoM-study	na	yes	100	5082753	178371	99.96	0.08	cladeB	baps_AB-L1_2	baps_AB-L2_6	baps_AB-L3_7	fimH22	0	papGII negative	0	0	0	0	0	2	FIB_10, FII_33, FII_29	1	1	0	1
ESC_BA6661AA	eo911	PRJEB4681	SAMEA2204999	ESC_BA1842AA_AS	Illumina HiSeq	EnteroBase QAssembly v2.2	2004	Europe	United Kingdom	Kallonen	blood	no	83	5195087	235428	99.96	0.08	cladeB	baps_AB-L1_2	baps_AB-L2_6	baps_AB-L3_7	fimH22	0	papGII negative	0	0	0	0	0	8	FII_10, FII_29, FIIK_2, FIB_10	1	1	1	1
ESC_BA7374AA	eo823	PRJEB4681	SAMEA2204934	ESC_CA3504AA_AS	Illumina HiSeq	EnteroBase QAssembly v2.2	2004	Europe	United Kingdom	Kallonen	blood	no	58	5321343	276250	99.96	0.64	cladeB	baps_AB-L1_2	baps_AB-L2_6	baps_AB-L3_7	fimH22	0	papGII negative	0	0	0	0	0	4	FIB_10, FII_29	0	2	1	1
ESC_BA7675AA	eo1206	PRJEB4681	SAMEA2205115	ESC_TA2041AA_AS	Illumina HiSeq	EnteroBase QAssembly v2.2	2005	Europe	United Kingdom	Kallonen	blood	no	96	5238064	137830	99.96	0.23	cladeB	baps_AB-L1_2	baps_AB-L2_6	baps_AB-L3_7	fimH22	0	papGII negative	0	0	0	0	0	6	FII_29, FII_79, FIB_10	0	1	0	1
ZH063	ZH063	PRJNA224116	SAMN04381853	GCF_001577325	PacBio	HGAP v 3	2002	North America	Canada	high-quality assemblies	na	na	3	5197049	5033359	99.96	0.08	cladeB	baps_AB-L1_2	baps_AB-L2_6	baps_AB-L3_7	fimH22	0	papGII negative	0	0	0	0	0	2	FII_29, FIB_10	0	1	1	1
ESC_BA6876AA	eo3481	PRJEB4681	SAMEA2205679	ESC_BA5893AA_AS	Illumina HiSeq	EnteroBase QAssembly v2.2	2011	Europe	United Kingdom	Kallonen	blood	no	76	5156607	274423	99.96	0.08	cladeB	baps_AB-L1_2	baps_AB-L2_6	baps_AB-L3_7	fimH22	0	papGII negative	0	0	0	0	0	0	FII_29, FIB_10	0	1	1	1
ESC_BA6894AA	eo3430	PRJEB4681	SAMEA2205576	ESC_BA1480AA_AS	Illumina HiSeq	EnteroBase QAssembly v2.2	2011	Europe	United Kingdom	Kallonen	blood	no	74	5206326	230790	99.96	0.08	cladeB	baps_AB-L1_2	baps_AB-L2_6	baps_AB-L3_7	fimH22	0	papGII negative	0	0	0	0	0	4	FII_29, FIB_10	0	1	1	1
ESC_BA7590AA	eo1421	PRJEB4681	SAMEA2205327	ESC_BA5713AA_AS	Illumina HiSeq	EnteroBase QAssembly v2.2	2006	Europe	United Kingdom	Kallonen	blood	no	55	5143878	259306	99.96	0.08	cladeB	baps_AB-L1_2	baps_AB-L2_6	baps_AB-L3_8	fimH22	0	papGII negative	0	0	0	0	0	0	FIB_10, FII_29	0	1	1	1
ESC_BA6465AA	ECO0387	PRJEB4681	SAMEA2204696	ESC_BA2893AA_AS	Illumina HiSeq	EnteroBase QAssembly v2.2	2012	Europe	United Kingdom	Kallonen	blood	no	56	5123119	218474	99.96	0.08	cladeB	baps_AB-L1_2	baps_AB-L2_6	baps_AB-L3_8	fimH22	0	papGII negative	0	0	0	0	0	0	FIB_10, FII_29	0	1	1	1
ESC_BA6596AA	eo685	PRJEB4681	SAMEA2204890	ESC_CA1457AA_AS	Illumina HiSeq	EnteroBase QAssembly v2.2	2003	Europe	United Kingdom	Kallonen	blood	no	53	5147332	284353	99.96	0.08	cladeB	baps_AB-L1_2	baps_AB-L2_6	baps_AB-L3_8	fimH22	0	papGII negative	0	0	0	0	0	0	FII_29, FIB_10	0	1	1	1
ESC_BA6807AA	eo2136	PRJEB4681	SAMEA2205716	ESC_BA0676AA_AS	Illumina HiSeq	EnteroBase QAssembly v2.2	2008	Europe	United Kingdom	Kallonen	blood	no	49	5123566	300093	99.96	0.08	cladeB	baps_AB-L1_2	baps_AB-L2_6	baps_AB-L3_8	fimH22	0	papGII negative	0	0	0	0	0	0	FIB_10, FII_29	0	1	1	1
ESC_BA6513AA	eo2517	PRJEB4681	SAMEA2205234	ESC_AA9225AA_AS	Illumina HiSeq	EnteroBase QAssembly v2.2	2009	Europe	United Kingdom	Kallonen	blood	no	56	5130640	284329	99.96	0.08	cladeB	baps_AB-L1_2	baps_AB-L2_6	baps_AB-L3_7	fimH22	0	papGII negative	0	0	0	0	0	0	FII_29, FIB_10	0	2	1	1
ESC_BA6628AA	eo1705	PRJEB4681	SAMEA2205658	ESC_CA2568AA_AS	Illumina HiSeq	EnteroBase QAssembly v2.2	2007	Europe	United Kingdom	Kallonen	blood	no	60	5111323	284359	99.96	0.08	cladeB	baps_AB-L1_2	baps_AB-L2_6	baps_AB-L3_7	fimH322	0	papGII negative	0	0	0	0	0	0	no hit	0	1	1	1
ESC_BA6874AA	eo3759	PRJEB4681	SAMEA2205684	ESC_AA9865AA_AS	Illumina HiSeq	EnteroBase QAssembly v2.2	2011	Europe	United Kingdom	Kallonen	blood	no	85	5257754	173545	99.96	0.08	cladeB	baps_AB-L1_2	baps_AB-L2_6	baps_AB-L3_9	fimH22	0	papGII negative	0	0	0	0	0	1	FIB_10, FII_29	0	1	1	1
ESC_BA6384AA	ECO0173	PRJEB4681	SAMEA2204401	ESC_CA2992AA_AS	Illumina HiSeq	EnteroBase QAssembly v2.2	2009	Europe	United Kingdom	Kallonen	blood	no	92	5197504	191145	99.96	0.13	cladeB	baps_AB-L1_2	baps_AB-L2_6	baps_AB-L3_9	fimH22	0	papGII negative	0	0	0	0	0	1	FIB_10, FII_2, FII_29	0	1	1	1
AR_0089	AR_0089	PRJNA292904	SAMN04014930	GCF_003571825	PacBio RSII	canu v 1.6	na	na	na	high-quality assemblies	na	na	3	5245490	4988092	99.96	0.08	cladeB	baps_AB-L1_5	baps_AB-L2_14	baps_AB-L3_28	fimH22	1	not assigned	0	0	0	0	0	6	FIB_6, FII_18, FIC_4	1	0	1	1
ESC_FA0121AA	SCK02-02	PRJEB15226	SAMEA4427894	ESC_IA8943AA_AS	Illumina MiSeq/HiSeq	EnteroBase QAssembly v3.5.1	2011 - 2014	Europe	Netherlands	SoM-study	na	yes	44	5278539	364916	99.96	0.58	cladeB	baps_AB-L1_5	baps_AB-L2_14	baps_AB-L3_28	fimH22	0	papGII negative	0	0	0	0	1	5	FIB_6, FIC_4, FII_18	1	0	1	1
EF202		PRJNA612606	SAMN14378527	GCA_013176375.1	Illumina HiSeq	SPAdes v 3.13.1	2012	Europe	Sweden	Froeding	blood	yes	110	5135765	87326	99.96	0.47	cladeB	baps_AB-L1_5	baps_AB-L2_14	baps_AB-L3_28	fimH22	0	papGII negative	0	0	0	0	0	1	FII_18, FIC_4, FIB_6	1	1	0	1
ESC_MA0476AA	84	PRJNA521038	SAMN10875372	ESC_XA1065AA_AS	Illumina NextSeq500	EnteroBase QAssembly v4	2012	North America	Canada	MacFadden	blood	no	74	5256750	340845	99.96	0.08	cladeB	baps_AB-L1_5	baps_AB-L2_14	baps_AB-L3_28	fimH22	0	papGII negative	0	0	0	0	0	2	FIC_4, FII_2, FII_18, FIB_6	1	0	1	1
H1-001-0040-G-N		PRJEB35745	SAMEA6377898	GCA_902707035.1	Illumina NextSeq	SPAdes 3.10.0	2016 - 2017	Europe	France	Septicoli	blood	no	61	5107206	212944	99.96	0.1	cladeB	baps_AB-L1_5	baps_AB-L2_14	baps_AB-L3_28	fimH22	0	papGII negative	0	0	0	0	0	2	FIB_1, FII_18, FIC_4	0	0	1	1
SA186		PRJNA395653	SAMN07411973	GCA_003856995.1	PacBio	HGAP3 SMART v 2.3.0; Canu v 1.0	2012	Asia	Saudi Arabia	high-quality assemblies	urine	na	6	5585941	4828837	99.96	0.12	cladeB	baps_AB-L1_5	baps_AB-L2_14	baps_AB-L3_28	fimH22	0	papGII negative	0	0	0	0	0	14	FIB_1, FIC_4, FII_18, FII_16	0	1	1	1
ESC_GA5027AA	B5FQSOLL	PRJEB20792	SAMEA104060726	ESC_NA8101AA_AS	Illumina MiSeq	EnteroBase QAssembly v3.6.1	2014 - 2015	Europe	Denmark	Roer	blood	yes	64	5019467	272495	99.96	0.08	cladeB	baps_AB-L1_5	baps_AB-L2_14	baps_AB-L3_28	fimH22	0	papGII negative	0	0	0	0	0	0	FII_18, FIC_4	0	1	1	0
G749	G749	PRJNA224116	SAMN04381851	GCF_001566635	PacBio	HGAP v 3	2010	North America	United States	high-quality assemblies	urine	na	4	5219972	4897758	99.96	0.64	cladeB	baps_AB-L1_5	baps_AB-L2_14	baps_AB-L3_29	fimH22	0	papGII negative	0	0	0	0	0	6	FIB_1, FII_2	0	0	1	1
Ecol_244	Ecol_244	PRJNA316786	SAMN05511157	GCA_002012305.1	PacBio	HGAP	2010	South America	Argentina	high-quality assemblies	na	na	5	5383061	4913259	99.96	0.15	cladeB	baps_AB-L1_5	baps_AB-L2_14	baps_AB-L3_29	fimH22	0	papGII negative	0	0	0	0	0	11	FIC_4, FII_18, FIB_8	1	0	1	1
ESC_GA5283AA	JBVRSRGR	PRJEB20792	SAMEA104060470	ESC_NA7844AA_AS	Illumina MiSeq	EnteroBase QAssembly v3.6.1	2014 - 2015	Europe	Denmark	Roer	blood	yes	23	4976106	536438	99.96	0.08	cladeB	baps_AB-L1_5	baps_AB-L2_16	baps_AB-L3_33	fimH22	0	papGII negative	0	0	0	0	0	1	no hit	0	0	1	1
ESC_BA7896AA	eo1064	PRJEB4681	SAMEA2205064	ESC_BA7404AA_AS	Illumina HiSeq	EnteroBase QAssembly v2.2	2005	Europe	United Kingdom	Kallonen	blood	no	35	5093963	355353	99.96	0.62	cladeB	baps_AB-L1_5	baps_AB-L2_16	baps_AB-L3_33	fimH22	0	papGII negative	0	0	0	0	0	1	FIB_73, FII_24	0	0	1	1
H1-001-0107-L-E		PRJEB35745	SAMEA6377965	GCA_902707655.1	Illumina NextSeq	SPAdes 3.10.0	2016 - 2017	Europe	France	Septicoli	blood	no	63	5064387	314308	99.96	0.23	cladeB	baps_AB-L1_5	baps_AB-L2_16	baps_AB-L3_33	fimH22	0	papGII negative	0	1	0	0	0	2	FII_24, FII_2, FIB_73	1	0	1	1
Ecol_AZ159	Ecol_AZ159	PRJNA316786	SAMN05511159	GCF_002012145	PacBio	HGAP	2013	South America	Colombia	high-quality assemblies	na	na	3	5101928	4926149	99.96	0.08	cladeB	baps_AB-L1_5	baps_AB-L2_16	baps_AB-L3_33	fimH22	0	papGII negative	0	0	0	0	0	7	FII_24, FIB_73	0	0	1	1
ESC_FA0083AA	SCK08-61	PRJEB15226	SAMEA4427932	ESC_IA8981AA_AS	Illumina MiSeq/HiSeq	EnteroBase QAssembly v3.5.1	2011 - 2014	Europe	Netherlands	SoM-study	na	yes	64	5168120	234229	99.65	0.23	cladeB	baps_AB-L1_5	baps_AB-L2_16	baps_AB-L3_34	fimH22	0	papGII negative	0	0	0	0	0	4	FIC_4, FII_18, FIB_1	1	1	1	1
ESC_MA0187AA	196	PRJNA521038	SAMN10875484	ESC_XA1354AA_AS	Illumina NextSeq500	EnteroBase QAssembly v4	2013	North America	Canada	MacFadden	blood	no	34	4882774	417051	99.96	0.08	cladeB	baps_AB-L1_5	baps_AB-L2_14	baps_AB-L3_29	fimH22	0	papGII negative	0	0	0	0	0	0	no hit	0	0	1	1
CD306	CD306	PRJNA224116	SAMN04381845	GCF_001513615	PacBio	HGAP 3 (PacBio) v SEPT-2015	2002	North America	United States	high-quality assemblies	na	na	2	5219043	5073822	99.96	0.08	cladeC0	nd	nd	nd	fimH30	0	papGII negative	0	0	0	0	0	4	FIA_1, FIA_6, FII_2, FIB_1	0	1	1	1
ESC_BA7904AA	eo1871	PRJEB4681	SAMEA2205238	ESC_CA3005AA_AS	Illumina HiSeq	EnteroBase QAssembly v2.2	2008	Europe	United Kingdom	Kallonen	blood	no	99	5174866	185772	99.96	0.08	cladeC0	nd	nd	nd	fimH30	0	papGII negative	0	0	0	0	0	8	FII_2, FIA_1, FIA_6, FIB_1	0	1	1	1
ESC_BA9931AA	MU017170R (588)	PRJEB2974	SAMEA1570681	ESC_BA6869AA_AS	Illumina HiSeq	EnteroBase QAssembly v2.2	2006	Europe	Ireland	Ludden	urine	yes	97	5202713	191466	99.96	0.08	cladeC0	nd	nd	nd	fimH30	0	papGII negative	0	0	0	0	0	8	FIB_1, FII_2, FIA_1, FIA_6	0	2	1	1
ESC_BA7195AA	eo565	PRJEB4681	SAMEA2204840	ESC_BA4476AA_AS	Illumina HiSeq	EnteroBase QAssembly v2.2	2003	Europe	United Kingdom	Kallonen	blood	no	90	5175995	286856	99.96	0.08	cladeC0	nd	nd	nd	fimH30	0	papGII negative	0	0	0	0	0	5	FIA_1, FIA_6, FIB_20	0	2	1	1
ESC_RA0596AA	MW20107-A	PRJNA578285	SAMN13082356	ESC_KB3650AA_AS	Illumina NextSeq500	EnteroBase QAssembly v4.1	2010	North America	United States	Miles-Jay	urine	yes	54	5213150	360504	99.96	0.31	cladeC0	nd	nd	nd	fimH30	0	papGII negative	0	0	0	0	0	5	FIB_20, FIA_1, FIA_6	0	1	1	1
ESC_BA6891AA	eo1131	PRJEB4681	SAMEA2205628	ESC_CA5136AA_AS	Illumina HiSeq	EnteroBase QAssembly v2.2	2005	Europe	United Kingdom	Kallonen	blood	no	92	5234029	187918	99.96	0.08	cladeC0	nd	nd	nd	fimH30	0	papGII negative	0	0	0	0	0	5	FIA_1, FIA_6, FIB_20	0	2	1	1
ESC_EA9979AA	SCK63-26	PRJEB15226	SAMEA4428036	ESC_IA9090AA_AS	Illumina MiSeq/HiSeq	EnteroBase QAssembly v3.5.1	2011 - 2014	Europe	Netherlands	SoM-study	na	yes	68	5201280	281672	99.96	0.08	cladeC0	nd	nd	nd	fimH30	0	papGII negative	1	0	0	0	0	5	FIA_1, FIA_6, FIB_20	1	2	1	1
ESC_EA9504AA	SCP27-19	PRJEB15226	SAMEA4428618	ESC_JA0135AA_AS	Illumina MiSeq/HiSeq	EnteroBase QAssembly v3.5.1	2011 - 2014	Europe	Netherlands	SoM-study	na	yes	63	5254314	336308	99.96	0.39	cladeC0	nd	nd	nd	fimH30	0	papGII negative	1	0	0	0	0	5	FIA_1, FIA_6, FII_22, FII_36, FIB_20	1	2	1	1
ESC_EA9505AA	SCP27-18	PRJEB15226	SAMEA4428617	ESC_JA0134AA_AS	Illumina MiSeq/HiSeq	EnteroBase QAssembly v3.5.1	2011 - 2014	Europe	Netherlands	SoM-study	na	yes	57	5227360	281651	99.96	0.08	cladeC0	nd	nd	nd	fimH30	0	papGII negative	1	0	0	0	0	5	FIB_20, FIA_1, FIA_6, FII_22, FII_36	1	2	1	1
ESC_BA7319AA	eo1669	PRJEB4681	SAMEA2205177	ESC_CA1690AA_AS	Illumina HiSeq	EnteroBase QAssembly v2.2	2007	Europe	United Kingdom	Kallonen	blood	no	104	5417069	191329	99.96	0.31	cladeC0	nd	nd	nd	fimH30	0	papGII negative	0	0	0	0	0	5	FIA_1, FIA_6, FIB_20	0	1	1	1
ESC_BA7232AA	eo667	PRJEB4681	SAMEA2204883	ESC_BA5925AA_AS	Illumina HiSeq	EnteroBase QAssembly v2.2	2003	Europe	United Kingdom	Kallonen	blood	no	71	5175177	336229	99.96	0.08	cladeC0	nd	nd	nd	fimH30	0	papGII negative	0	0	0	0	0	5	FIA_1, FIA_6, FIB_20	0	1	1	1
ESC_BA7103AA	eo2652	PRJEB4681	SAMEA2205452	ESC_AA8029AA_AS	Illumina HiSeq	EnteroBase QAssembly v2.2	2009	Europe	United Kingdom	Kallonen	blood	no	77	5056604	222845	99.65	0.08	cladeC0	nd	nd	nd	fimH30	0	papGII negative	0	0	0	0	0	5	FIA_1, FIA_6, FIB_20	0	2	1	1
ESC_BA7556AA	eo3491	PRJEB4681	SAMEA2205585	ESC_BA0866AA_AS	Illumina HiSeq	EnteroBase QAssembly v2.2	2011	Europe	United Kingdom	Kallonen	blood	no	70	5138991	318715	99.96	0.08	cladeC0	nd	nd	nd	fimH30	0	papGII negative	0	0	0	0	0	5	FIB_20, FIA_1, FIA_6	0	2	1	1
ESC_BA7444AA	eo681	PRJEB4681	SAMEA2204887	ESC_BA5359AA_AS	Illumina HiSeq	EnteroBase QAssembly v2.2	2003	Europe	United Kingdom	Kallonen	blood	no	78	5187159	318067	99.96	0.08	cladeC0	nd	nd	nd	fimH30	0	papGII negative	0	0	0	0	0	5	FIB_20, FIA_1, FIA_6	0	2	1	1
ESC_MA0359AA	92	PRJNA521038	SAMN10875380	ESC_XA1182AA_AS	Illumina NextSeq500	EnteroBase QAssembly v4	2012	North America	Canada	MacFadden	blood	no	64	5170705	291921	99.96	0.08	cladeC0	nd	nd	nd	fimH30	0	papGII negative	0	0	0	0	0	5	FII_36, FIA_1, FIA_6	0	2	1	1
EF522		PRJNA612606	SAMN14378745	GCA_013172045.1	Illumina HiSeq	SPAdes v 3.13.1	2015	Europe	Sweden	Froeding	blood	yes	89	5387275	186469	99.96	0.08	cladeC0	nd	nd	nd	fimH30	0	papGII negative	1	0	0	0	0	8	FIB_20, FII_22, FII_36, FIA_1, FIA_6	1	2	1	1
ESC_BA6433AA	eo2571	PRJEB4681	SAMEA2205468	ESC_BA8294AA_AS	Illumina HiSeq	EnteroBase QAssembly v2.2	2009	Europe	United Kingdom	Kallonen	blood	no	93	5253746	226897	99.96	0.08	cladeC0	nd	nd	nd	fimH30	0	papGII negative	0	0	0	0	0	5	FIB_20, FIA_1, FIA_6, FII_22, FII_36	0	2	1	1
ESC_GA5070AA	I7ROUKZ0	PRJEB20792	SAMEA104060683	ESC_NA8058AA_AS	Illumina MiSeq	EnteroBase QAssembly v3.6.1	2014 - 2015	Europe	Denmark	Roer	blood	yes	80	5212395	229848	99.96	0.31	cladeC0	nd	nd	nd	fimH30	0	papGII negative	0	0	0	0	0	0	FIA_1, FIA_6, FII_36, FIB_20	0	2	1	1
ESC_GA5365AA	0FR79A27	PRJEB20792	SAMEA104060388	ESC_NA7762AA_AS	Illumina MiSeq	EnteroBase QAssembly v3.6.1	2014 - 2015	Europe	Denmark	Roer	blood	yes	78	5352208	229839	99.96	0.31	cladeC0	nd	nd	nd	fimH30	0	papGII negative	1	0	0	0	0	7	FIB_20, FIA_1, FIA_6	1	3	1	1
ESC_GA5047AA	DMNAPEDO	PRJEB20792	SAMEA104060706	ESC_NA8081AA_AS	Illumina MiSeq	EnteroBase QAssembly v3.6.1	2014 - 2015	Europe	Denmark	Roer	blood	yes	75	5207383	229907	99.96	0.15	cladeC1	baps_C1-L1_3	baps_C1-L2_8	baps_C1-L3_17	fimH30	0	papGII negative	0	0	1	0	0	9	FII_35, FII_1, FIA_2, FIA_6, FIB_20	1	5	1	1
H1-004-0008-M-Y		PRJEB35745	SAMEA6378222	GCA_902710145.1	Illumina NextSeq	SPAdes 3.10.0	2016 - 2017	Europe	France	Septicoli	blood	no	101	5074334	173261	99.96	0.1	cladeC1	baps_C1-L1_3	baps_C1-L2_8	baps_C1-L3_17	fimH30	0	papGII negative	0	0	0	0	0	2	FIA_2, FIA_6, FII_1, FIB_20	0	5	1	1
H1-005-0017-S-M		PRJEB35745	SAMEA6378274	GCA_902710605.1	Illumina NextSeq	SPAdes 3.10.0	2016 - 2017	Europe	France	Septicoli	blood	no	94	5257521	186705	99.96	0.2	cladeC1	baps_C1-L1_3	baps_C1-L2_8	baps_C1-L3_17	fimH30	1	not assigned	0	0	0	0	0	3	FII_10, FIA_1, FIA_6, FIB_32	0	5	1	1
H1-001-0002-H-K		PRJEB35745	SAMEA6377860	GCA_902706795.1	Illumina NextSeq	SPAdes 3.10.0	2016 - 2017	Europe	France	Septicoli	blood	no	70	5098013	186583	99.96	0.1	cladeC1	baps_C1-L1_3	baps_C1-L2_8	baps_C1-L3_17	fimH30	0	papGII negative	0	0	0	0	0	7	FIB_32, FIA_1, FIA_6	0	5	1	1
ESC_GA5245AA	VCMN6Z19	PRJEB20792	SAMEA104060508	ESC_NA7882AA_AS	Illumina MiSeq	EnteroBase QAssembly v3.6.1	2014 - 2015	Europe	Denmark	Roer	blood	yes	70	5049868	191062	99.96	0.08	cladeC1	baps_C1-L1_3	baps_C1-L2_8	baps_C1-L3_17	fimH30	0	papGII negative	0	0	0	0	0	0	FIA_2, FIA_6	0	5	1	1
ESC_MA0304AA	156	PRJNA521038	SAMN10875444	ESC_YA5053AA_AS	Illumina NextSeq500	EnteroBase QAssembly v4	2012	North America	Canada	MacFadden	blood	no	97	5146923	159463	99.96	0.64	cladeC1	baps_C1-L1_3	baps_C1-L2_8	baps_C1-L3_17	fimH30	0	papGII negative	0	0	0	0	0	4	FII_1, FIB_20	0	5	1	1
ESC_RA0639AA	E0463-A	PRJNA578285	SAMN13082267	ESC_KB4303AA_AS	Illumina NextSeq500	EnteroBase QAssembly v4.1	2012	North America	United States	Miles-Jay	urine	yes	96	5265549	187369	99.96	0.13	cladeC1	baps_C1-L1_3	baps_C1-L2_8	baps_C1-L3_17	fimH30	0	papGII negative	0	0	0	0	0	5	FIB_20, FIA_2, FIA_6, FII_2, FII_1	0	5	1	1
E41-1	E41-1	PRJNA431043	SAMN08382661	GCF_003194345	Illumina HiSeq; PacBio	HGAP3 v 3	2017	Asia	China	high-quality assemblies	na	na	4	5291041	5022609	99.96	0.08	cladeC1	baps_C1-L1_3	baps_C1-L2_8	baps_C1-L3_17	fimH30	0	papGII negative	0	1	0	0	0	12	FIB_20, FII_1, FIA_2, FIA_6	1	5	1	1
H1-002-0020-C-L		PRJEB35745	SAMEA6378034	GCA_902708245.1	Illumina NextSeq	SPAdes 3.10.0	2016 - 2017	Europe	France	Septicoli	blood	no	82	5016682	178765	99.96	0.42	cladeC1	baps_C1-L1_1	baps_C1-L2_2	baps_C1-L3_5	fimH30	0	papGII negative	0	0	0	0	0	1	FII_1, FIA_2, FIA_6	0	5	1	1
ESC_MA0357AA	98	PRJNA521038	SAMN10875386	ESC_XA4608AA_AS	Illumina NextSeq500	EnteroBase QAssembly v4	2012	North America	Canada	MacFadden	blood	no	74	5005822	194902	99.96	0.08	cladeC1	baps_C1-L1_1	baps_C1-L2_2	baps_C1-L3_5	fimH30	0	papGII negative	0	0	0	0	0	2	FIB_20, FII_1, FIA_6	0	5	1	1
MNCRE44	MNCRE44	PRJNA224116	SAMN03287565	GCF_000931565	Illumina MiSeq 2x300; PacBio	CLC Genomics Workbench v 7; HGAP v 3	2012	North America	United States	high-quality assemblies	sputum	na	7	5292269	5010884	99.96	0.39	cladeC1	baps_C1-L1_1	baps_C1-L2_2	baps_C1-L3_3	fimH30	0	papGII negative	0	0	0	0	0	10	FIB_20, FIA_2, FIA_6, FII_1	1	5	1	1
U12A		PRJNA516746	SAMN10817475	GCA_004141955.1	PacBio RSII; Illumina NextSeq	HGAP v. 2.3.0	2012	North America	United States	high-quality assemblies	urine	na	9	5384821	5018242	99.96	0.67	cladeC1	baps_C1-L1_1	baps_C1-L2_2	baps_C1-L3_3	fimH30	0	papGII negative	0	0	0	0	0	10	FII_2, FII_1, FIA_2, FIA_6, FIB_20	0	5	1	1
ESC_BA6502AA	ECO0296	PRJEB4681	SAMEA2205627	ESC_BA2912AA_AS	Illumina HiSeq	EnteroBase QAssembly v2.2	2011	Europe	United Kingdom	Kallonen	blood	no	73	5050526	276177	99.96	0.08	cladeC1	baps_C1-L1_1	baps_C1-L2_2	baps_C1-L3_3	fimH30	0	papGII negative	0	0	0	0	0	0	FIB_20, FIA_2, FIA_6	0	5	1	1
ESC_BA7431AA	eo827	PRJEB4681	SAMEA2205693	ESC_BA0979AA_AS	Illumina HiSeq	EnteroBase QAssembly v2.2	2004	Europe	United Kingdom	Kallonen	blood	no	70	5077385	309571	99.96	0.08	cladeC1	baps_C1-L1_1	baps_C1-L2_2	baps_C1-L3_3	fimH30	0	papGII negative	0	0	0	0	0	10	FII_1, FIA_2, FIA_6, FIB_20	0	5	1	1
ESC_MA0255AA	297	PRJNA521038	SAMN10875584	ESC_XA1286AA_AS	Illumina NextSeq500	EnteroBase QAssembly v4	2014	North America	Canada	MacFadden	blood	no	117	4992823	112506	99.96	0.08	cladeC1	baps_C1-L1_1	baps_C1-L2_2	baps_C1-L3_3	fimH30	0	papGII negative	0	0	0	0	0	10	FIA_2, FIA_6, FII_1, FIB_20	0	5	1	1
ESC_MA0424AA	47	PRJNA521038	SAMN10875335	ESC_XA1117AA_AS	Illumina NextSeq500	EnteroBase QAssembly v4	2010	North America	Canada	MacFadden	blood	no	87	5136925	193827	99.96	0.08	cladeC1	baps_C1-L1_1	baps_C1-L2_2	baps_C1-L3_3	fimH30	0	papGII negative	0	0	0	0	0	2	FIA_2, FIA_6, FII_1	0	5	1	1
ESC_BA7014AA	ECO0297	PRJEB4681	SAMEA2205626	ESC_CA2350AA_AS	Illumina HiSeq	EnteroBase QAssembly v2.2	2011	Europe	United Kingdom	Kallonen	blood	no	65	4979292	191608	99.96	0.08	cladeC1	baps_C1-L1_1	baps_C1-L2_2	baps_C1-L3_3	fimH30	0	papGII negative	0	0	0	0	0	1	FIB_20, FII_1, FIA_2, FIA_6	0	5	1	1
ESC_BA6638AA	ECO0230	PRJEB4681	SAMEA2204447	ESC_CA1294AA_AS	Illumina HiSeq	EnteroBase QAssembly v2.2	2010	Europe	United Kingdom	Kallonen	blood	no	79	5102870	191362	99.96	0.08	cladeC1	baps_C1-L1_1	baps_C1-L2_2	baps_C1-L3_3	fimH30	0	papGII negative	0	0	0	0	0	1	FIB_20, FIA_2, FIA_6, FII_1	0	5	1	1
ESC_RA0525AA	E0096-A	PRJNA578285	SAMN13082234	ESC_KB3721AA_AS	Illumina NextSeq500	EnteroBase QAssembly v4.1	2010	North America	United States	Miles-Jay	urine	yes	67	5063759	220667	99.96	0.08	cladeC1	baps_C1-L1_1	baps_C1-L2_2	baps_C1-L3_3	fimH30	0	papGII negative	0	0	0	0	0	10	FIA_2, FIA_6, FIB_20	0	5	1	1
H1-005-0056-W-P		PRJEB35745	SAMEA6378309	GCA_902710895.1	Illumina NextSeq	SPAdes 3.10.0	2016 - 2017	Europe	France	Septicoli	blood	no	78	5122254	178155	99.96	0.45	cladeC1	baps_C1-L1_1	baps_C1-L2_2	baps_C1-L3_3	fimH30	0	papGII negative	0	0	0	0	0	1	FIA_2, FIA_6, FII_1	0	5	1	1
ESC_MA0203AA	9	PRJNA521038	SAMN10875297	ESC_XA9580AA_AS	Illumina NextSeq500	EnteroBase QAssembly v4	2010	North America	Canada	MacFadden	blood	no	52	5059048	293299	99.96	0.08	cladeC1	baps_C1-L1_1	baps_C1-L2_2	baps_C1-L3_3	fimH30	0	papGII negative	0	0	0	0	0	1	FIB_20, FII_1, FIA_2, FIA_6	0	5	1	1
Ecol_867	Ecol_867	PRJNA316786	SAMN05511148	GCF_002012205	PacBio	HGAP	2013	North America	Canada	high-quality assemblies	na	na	4	5065803	4947532	99.96	0.08	cladeC1	baps_C1-L1_1	baps_C1-L2_2	baps_C1-L3_5	fimH30	0	papGII negative	0	0	0	0	0	11	FIB_20, FIA_2, FIA_6	0	5	1	1
AR_0058	AR_0058	PRJNA292904	SAMN04014899	GCA_002180195.1	PacBio RSII	canu v 1.3	na	na	na	high-quality assemblies	na	na	2	5103486	4940441	99.96	0.11	cladeC1	baps_C1-L1_1	baps_C1-L2_2	baps_C1-L3_5	fimH30	0	papGII negative	0	0	0	0	0	10	FIB_20, FII_1, FIA_2, FIA_6	1	5	0	1
ESC_EA9538AA	SCP24-13	PRJEB15226	SAMEA4428563	ESC_IA9706AA_AS	Illumina MiSeq/HiSeq	EnteroBase QAssembly v3.5.1	2011 - 2014	Europe	Netherlands	SoM-study	na	yes	80	5104211	222568	99.96	0.08	cladeC1	baps_C1-L1_1	baps_C1-L2_2	baps_C1-L3_4	fimH30	0	papGII negative	0	1	0	0	0	2	FIA_2, FIA_6, FII_1, FIB_20	1	5	1	1
ESC_EA9990AA	SCK63-05	PRJEB15226	SAMEA4428025	ESC_IA9078AA_AS	Illumina MiSeq/HiSeq	EnteroBase QAssembly v3.5.1	2011 - 2014	Europe	Netherlands	SoM-study	na	yes	76	5103363	222568	99.96	0.08	cladeC1	baps_C1-L1_1	baps_C1-L2_2	baps_C1-L3_4	fimH30	0	papGII negative	0	1	0	0	0	2	FII_1, FIA_2, FIA_6, FIB_20	1	5	1	1
ESC_MA0285AA	203	PRJNA521038	SAMN10875491	ESC_XA1256AA_AS	Illumina NextSeq500	EnteroBase QAssembly v4	2013	North America	Canada	MacFadden	blood	no	58	5021080	223949	99.65	0.08	cladeC1	baps_C1-L1_1	baps_C1-L2_2	baps_C1-L3_5	fimH30	0	papGII negative	0	0	0	0	0	1	FIB_20, FII_1, FIA_2, FIA_6	0	5	1	1
ESC_RA0709AA	MW20306-A	PRJNA578285	SAMN13082369	ESC_KB4554AA_AS	Illumina NextSeq500	EnteroBase QAssembly v4.1	2013	North America	United States	Miles-Jay	urine	yes	80	5021239	175094	99.96	0.08	cladeC1	baps_C1-L1_1	baps_C1-L2_2	baps_C1-L3_5	fimH30	0	papGII negative	0	0	0	0	0	1	FII_1, FIA_2, FIA_6, FIB_20	0	5	1	1
ESC_RA0690AA	E0300-A	PRJNA578285	SAMN13082251	ESC_KB4573AA_AS	Illumina NextSeq500	EnteroBase QAssembly v4.1	2011	North America	United States	Miles-Jay	urine	yes	64	5020016	222386	99.96	0.13	cladeC1	baps_C1-L1_1	baps_C1-L2_2	baps_C1-L3_5	fimH30	0	papGII negative	0	0	0	0	0	1	FII_4, FII_1, FIA_2, FIA_6	0	5	1	1
ESC_RA0546AA	W0604-A	PRJNA578285	SAMN13082414	ESC_KB3700AA_AS	Illumina NextSeq500	EnteroBase QAssembly v4.1	2013	North America	United States	Miles-Jay	urine	yes	75	5080962	336286	99.96	0.11	cladeC1	baps_C1-L1_1	baps_C1-L2_2	baps_C1-L3_5	fimH30	0	papGII negative	0	0	0	0	0	9	FIB_20, FIA_2, FIA_6, FII_1	0	5	1	1
ESC_BA7033AA	eo2135	PRJEB4681	SAMEA2205373	ESC_CA0267AA_AS	Illumina HiSeq	EnteroBase QAssembly v2.2	2008	Europe	United Kingdom	Kallonen	blood	no	87	5116354	181132	99.96	0.08	cladeC1	baps_C1-L1_1	baps_C1-L2_2	baps_C1-L3_5	fimH30	0	papGII negative	0	0	0	0	0	1	FIB_20, FIA_2, FIA_6, FII_1	0	5	1	1
ESC_JA5533AA	129	PRJEB23208	SAMEA104452215	ESC_SA8063AA_AS	Illumina MiSeq	EnteroBase QAssembly v4	2016	Europe	Germany	Kossow	feces	yes	83	5197666	153388	99.96	0.08	cladeC1	baps_C1-L1_1	baps_C1-L2_2	baps_C1-L3_5	fimH30	0	papGII negative	1	0	0	0	0	6	FIIK_7	1	5	1	1
ESC_BA7534AA	ECO0036	PRJEB4681	SAMEA2204264	ESC_BA3503AA_AS	Illumina HiSeq	EnteroBase QAssembly v2.2	2007	Europe	United Kingdom	Kallonen	blood	no	81	5129530	243538	99.96	0.08	cladeC1	baps_C1-L1_1	baps_C1-L2_2	baps_C1-L3_5	fimH30	0	papGII negative	0	0	0	0	0	10	FII_1, FIA_2, FIA_6, FIB_20	0	5	1	1
ESC_RA0695AA	W0651-A	PRJNA578285	SAMN13082417	ESC_KB4568AA_AS	Illumina NextSeq500	EnteroBase QAssembly v4.1	2013	North America	United States	Miles-Jay	urine	yes	67	5168505	202995	99.96	0.08	cladeC1	baps_C1-L1_1	baps_C1-L2_2	baps_C1-L3_5	fimH30	0	papGII negative	0	0	0	0	0	10	FIB_20, FIA_2, FIA_6, FII_1	0	5	1	1
ESC_RA0516AA	MW10102-A	PRJNA578285	SAMN13082288	ESC_KB3730AA_AS	Illumina NextSeq500	EnteroBase QAssembly v4.1	2010	North America	United States	Miles-Jay	urine	yes	53	5122699	307898	99.96	0.08	cladeC1	baps_C1-L1_1	baps_C1-L2_2	baps_C1-L3_5	fimH30	0	papGII negative	0	0	0	0	0	10	FIB_20, FII_1, FIA_2, FIA_6	0	5	1	1
ESC_EA9614AA	SCP18-38	PRJEB15226	SAMEA4428462	ESC_IA9529AA_AS	Illumina MiSeq/HiSeq	EnteroBase QAssembly v3.5.1	2011 - 2014	Europe	Netherlands	SoM-study	na	yes	59	5193086	336299	99.96	0.08	cladeC1	baps_C1-L1_1	baps_C1-L2_2	baps_C1-L3_5	fimH30	0	papGII negative	0	1	0	0	0	2	FIA_2, FIA_6, FII_1, FIB_20	1	5	1	1
ESC_EA9085AA	SCK52-37	PRJEB15226	SAMEA4429564	ESC_JA0611AA_AS	Illumina MiSeq/HiSeq	EnteroBase QAssembly v3.5.1	2011 - 2014	Europe	Netherlands	SoM-study	na	yes	82	5250103	198174	99.96	0.28	cladeC1	baps_C1-L1_1	baps_C1-L2_2	baps_C1-L3_5	fimH30	0	papGII negative	0	0	0	0	0	12	FII_1, FIA_2, FIA_6, FIB_20	0	5	1	1
ESC_BA9863AA	MU034110L (2679)	PRJEB2974	SAMEA1570738	ESC_BA2622AA_AS	Illumina HiSeq	EnteroBase QAssembly v2.2	2011	Europe	Ireland	Ludden	urine	yes	97	5157877	319720	99.96	0.13	cladeC1	baps_C1-L1_1	baps_C1-L2_2	baps_C1-L3_5	fimH30	0	papGII negative	0	0	0	0	0	9	FII_4, FII_1, FIA_2, FIA_6, FIB_20	0	5	1	1
ESC_EA9398AA	SCP06-29	PRJEB15226	SAMEA4429063	ESC_IA9866AA_AS	Illumina MiSeq/HiSeq	EnteroBase QAssembly v3.5.1	2011 - 2014	Europe	Netherlands	SoM-study	na	yes	139	5246832	79335	99.96	0.08	cladeC1	baps_C1-L1_1	baps_C1-L2_3	baps_C1-L3_6	fimH1198	0	papGII negative	1	0	0	0	0	6	FIB_1, FII_22, FIA_1, FIA_6	1	5	1	1
ESC_EA9372AA	SCP06-75	PRJEB15226	SAMEA4429089	ESC_IA9917AA_AS	Illumina MiSeq/HiSeq	EnteroBase QAssembly v3.5.1	2011 - 2014	Europe	Netherlands	SoM-study	na	yes	86	5263264	158941	99.96	0.08	cladeC1	baps_C1-L1_1	baps_C1-L2_3	baps_C1-L3_6	fimH1198	0	papGII negative	1	0	0	0	0	6	FIB_1, FIA_1, FIA_6, FII_22	1	5	1	1
ESC_EA9808AA	SCP08-69	PRJEB15226	SAMEA4428266	ESC_IA9733AA_AS	Illumina MiSeq/HiSeq	EnteroBase QAssembly v3.5.1	2011 - 2014	Europe	Netherlands	SoM-study	na	yes	91	5450506	200627	99.96	0.46	cladeC1	baps_C1-L1_1	baps_C1-L2_3	baps_C1-L3_6	fimH1198	0	papGII negative	1	0	0	0	0	10	FIB_1, FIA_1, FIA_6	1	5	1	1
ESC_JA5566AA	59	PRJEB23208	SAMEA104452168	ESC_SA8029AA_AS	Illumina MiSeq	EnteroBase QAssembly v4	2016	Europe	Germany	Kossow	feces	yes	135	5165060	109667	99.96	0.08	cladeC1	baps_C1-L1_1	baps_C1-L2_3	baps_C1-L3_6	fimH30	0	papGII negative	1	0	0	0	0	6	FIB_1, FIA_1, FIA_6	1	5	1	1
B1360-PB	B1360-PB	PRJNA517648	SAMN10839624	GCA_005671035.1	PacBio RSII	HGAP v January 2016	2012	Europe	Sweden	high-quality assemblies	blood	na	6	5383481	5105634	99.96	0.41	cladeC1	baps_C1-L1_1	baps_C1-L2_3	baps_C1-L3_6	fimH30	0	papGII negative	0	0	0	0	0	4	FII_58, FIA_2, FIA_6, FIB_20	1	5	1	1
EF207		PRJNA612606	SAMN14378531	GCA_013176295.1	Illumina HiSeq	SPAdes v 3.13.1	2012	Europe	Sweden	Froeding	blood	yes	110	5078149	155987	99.96	0.08	cladeC1	baps_C1-L1_1	baps_C1-L2_3	baps_C1-L3_6	fimH30	0	papGII negative	1	0	0	0	0	6	FIA_2, FIA_6, FII_1, FIB_20	1	5	1	1
ESC_EA9152AA	SCP18-68	PRJEB15226	SAMEA4429493	ESC_JA0479AA_AS	Illumina MiSeq/HiSeq	EnteroBase QAssembly v3.5.1	2011 - 2014	Europe	Netherlands	SoM-study	na	yes	87	5070080	159196	99.96	0.08	cladeC1	baps_C1-L1_1	baps_C1-L2_3	baps_C1-L3_6	fimH30	0	papGII negative	1	0	0	0	0	3	FII_1, FIA_2, FIA_6, FIB_20	1	5	1	1
ESC_EA8953AA	SCP25-57	PRJEB15226	SAMEA4429703	ESC_JA0782AA_AS	Illumina MiSeq/HiSeq	EnteroBase QAssembly v3.5.1	2011 - 2014	Europe	Netherlands	SoM-study	na	yes	94	5241861	180829	99.96	0.08	cladeC1	baps_C1-L1_1	baps_C1-L2_3	baps_C1-L3_6	fimH30	0	papGII negative	1	0	0	0	0	5	FIB_20, FII_1, FIA_2, FIA_6	1	5	1	1
ESC_EA9776AA	SCP11-09	PRJEB15226	SAMEA4428298	ESC_IA9344AA_AS	Illumina MiSeq/HiSeq	EnteroBase QAssembly v3.5.1	2011 - 2014	Europe	Netherlands	SoM-study	na	yes	68	5107519	276326	99.96	0.08	cladeC1	baps_C1-L1_1	baps_C1-L2_3	baps_C1-L3_6	fimH30	0	papGII negative	1	0	0	0	0	5	FIA_2, FIA_6, FIB_20	1	5	1	1
B1041-PB		PRJNA517648	SAMN10839623	GCA_005671265.1	PacBio RSII	HGAP v January 2016	2011	Europe	Sweden	high-quality assemblies	na	na	17	5434636	5106050	99.81	0.51	cladeC1	baps_C1-L1_1	baps_C1-L2_3	baps_C1-L3_6	fimH30	0	papGII negative	1	0	0	0	0	5	FIB_20, FIA_2, FIA_6, FII_35, FII_1	1	5	1	1
ESC_GA4952AA	26OHSU66	PRJEB20792	SAMEA104060801	ESC_NA8176AA_AS	Illumina MiSeq	EnteroBase QAssembly v3.6.1	2014 - 2015	Europe	Denmark	Roer	blood	yes	94	5184082	229887	99.96	0.15	cladeC1	baps_C1-L1_1	baps_C1-L2_3	baps_C1-L3_6	fimH30	0	papGII negative	0	1	0	0	0	4	FII_1, FII_35, FIA_2, FIA_6, FIB_20	1	5	1	1
ESC_EA9003AA	SCK54-39	PRJEB15226	SAMEA4429650	ESC_JA0722AA_AS	Illumina MiSeq/HiSeq	EnteroBase QAssembly v3.5.1	2011 - 2014	Europe	Netherlands	SoM-study	na	yes	72	4992555	174415	99.96	0.08	cladeC1	baps_C1-L1_1	baps_C1-L2_3	baps_C1-L3_6	fimH30	0	papGII negative	0	1	0	0	0	1	FIA_2, FIA_6, FIB_20	1	5	1	1
ESC_NA3821AA	ATR6	PRJNA551371	SAMN12145089	ESC_CB2255AA_AS	Illumina HiSeq	EnteroBase QAssembly v4.1	2015	Europe	France	Birgy	urine	yes	83	5094993	162453	99.96	0.08	cladeC1	baps_C1-L1_1	baps_C1-L2_3	baps_C1-L3_6	fimH30	0	papGII negative	0	1	0	0	0	10	FIA_2, FIA_6, FII_1, FIB_20	1	5	1	1
ESC_GA4864AA	61XFF18H	PRJEB20792	SAMEA104060889	ESC_NA8264AA_AS	Illumina MiSeq	EnteroBase QAssembly v3.6.1	2014 - 2015	Europe	Denmark	Roer	blood	yes	68	5017381	232765	99.96	0.08	cladeC1	baps_C1-L1_1	baps_C1-L2_3	baps_C1-L3_6	fimH30	0	papGII negative	0	1	0	0	0	3	FIB_20, FII_1, FIA_2, FIA_6	1	5	1	1
ESC_FA0040AA	SCK22-48-2	PRJEB15226	SAMEA4427975	ESC_IA9024AA_AS	Illumina MiSeq/HiSeq	EnteroBase QAssembly v3.5.1	2011 - 2014	Europe	Netherlands	SoM-study	na	yes	77	5104139	194568	99.96	0.08	cladeC1	baps_C1-L1_1	baps_C1-L2_3	baps_C1-L3_6	fimH30	0	papGII negative	0	1	0	0	0	11	FIB_20, FII_1, FIA_2, FIA_6	1	5	1	1
ESC_BA9946AA	3339 (1834)	PRJEB2974	SAMEA1570680	ESC_CA0177AA_AS	Illumina HiSeq	EnteroBase QAssembly v2.2	2010	Europe	Ireland	Ludden	blood	yes	92	5028183	250136	99.96	0.08	cladeC1	baps_C1-L1_1	baps_C1-L2_1	baps_C1-L3_2	fimH30	0	papGII negative	0	1	0	0	0	2	FIB_20, FII_1, FIA_2, FIA_6	1	5	1	1
ESC_BA9909AA	MU017039 (1821)	PRJEB2974	SAMEA1570659	ESC_BA3928AA_AS	Illumina HiSeq	EnteroBase QAssembly v2.2	2010	Europe	Ireland	Ludden	urine	yes	103	5089001	222494	99.96	0.13	cladeC1	baps_C1-L1_1	baps_C1-L2_1	baps_C1-L3_2	fimH30	0	papGII negative	0	1	0	0	0	6	FII_4, FII_1, FIA_2, FIA_6, FIB_20	1	5	1	1
ESC_BA9867AA	MU021865R (864)	PRJEB2974	SAMEA1570716	ESC_CA3910AA_AS	Illumina HiSeq	EnteroBase QAssembly v2.2	2007	Europe	Ireland	Ludden	urine	yes	115	5165471	190986	99.96	0.08	cladeC1	baps_C1-L1_1	baps_C1-L2_1	baps_C1-L3_1	fimH30	0	papGII negative	0	1	0	0	0	11	FII_1, FII_2, FIA_2, FIA_6, FIB_20	1	5	1	1
ESC_BA9875AA	MU005597J (401)	PRJEB2974	SAMEA1570689	ESC_BA8974AA_AS	Illumina HiSeq	EnteroBase QAssembly v2.2	2006	Europe	Ireland	Ludden	urine	yes	116	5167802	198019	99.96	0.08	cladeC1	baps_C1-L1_1	baps_C1-L2_1	baps_C1-L3_1	fimH30	0	papGII negative	0	1	0	0	0	11	FIB_20, FIA_2, FIA_6, FII_2, FII_1	1	5	1	1
ESC_BA9916AA	MU011945C (418)	PRJEB2974	SAMEA1570740	ESC_BA4937AA_AS	Illumina HiSeq	EnteroBase QAssembly v2.2	2006	Europe	Ireland	Ludden	urine	yes	111	5167972	192143	99.96	0.08	cladeC1	baps_C1-L1_1	baps_C1-L2_1	baps_C1-L3_1	fimH30	0	papGII negative	0	1	0	0	0	11	FIA_2, FIA_6, FII_1, FII_2, FIB_20	1	5	1	1
ESC_BA9923AA	MU021025C (1845)	PRJEB2974	SAMEA1570676	ESC_BA0387AA_AS	Illumina HiSeq	EnteroBase QAssembly v2.2	2010	Europe	Ireland	Ludden	urine	yes	125	5284035	187224	99.96	0.08	cladeC1	baps_C1-L1_1	baps_C1-L2_1	baps_C1-L3_1	fimH30	0	papGII negative	0	1	0	0	0	7	FIB_20, FIA_2, FIA_6, FII_1, FII_2	1	5	1	1
ESC_BA9907AA	MU027534Q (1057)	PRJEB2974	SAMEA1570704	ESC_BA8787AA_AS	Illumina HiSeq	EnteroBase QAssembly v2.2	2008	Europe	Ireland	Ludden	urine	yes	108	5164979	192143	99.96	0.08	cladeC1	baps_C1-L1_1	baps_C1-L2_1	baps_C1-L3_1	fimH30	0	papGII negative	0	1	0	0	0	11	FIA_2, FIA_6, FII_1, FII_2, FIB_20	1	5	1	1
ESC_BA9932AA	MU000910N (392)	PRJEB2974	SAMEA1570719	ESC_CA3720AA_AS	Illumina HiSeq	EnteroBase QAssembly v2.2	2006	Europe	Ireland	Ludden	urine	yes	112	5170250	192143	99.96	0.08	cladeC1	baps_C1-L1_1	baps_C1-L2_1	baps_C1-L3_1	fimH30	0	papGII negative	0	1	0	0	0	11	FIA_2, FIA_6, FII_2, FII_1, FIB_20	1	5	1	1
ESC_BA9899AA	MU024016L (1036)	PRJEB2974	SAMEA1570685	ESC_AA8504AA_AS	Illumina HiSeq	EnteroBase QAssembly v2.2	2008	Europe	Ireland	Ludden	urine	yes	111	5176421	204976	99.96	0.08	cladeC1	baps_C1-L1_1	baps_C1-L2_1	baps_C1-L3_1	fimH30	0	papGII negative	0	1	0	0	0	11	FIA_2, FIA_6, FII_2, FII_1, FIB_20	1	5	1	1
ESC_BA9891AA	MU025107C (1042)	PRJEB2974	SAMEA1570730	ESC_BA9741AA_AS	Illumina HiSeq	EnteroBase QAssembly v2.2	2008	Europe	Ireland	Ludden	urine	yes	115	5177199	184168	99.96	0.08	cladeC1	baps_C1-L1_1	baps_C1-L2_1	baps_C1-L3_1	fimH30	0	papGII negative	0	1	0	0	0	11	FIB_20, FII_1, FII_2, FIA_2, FIA_6	1	5	1	1
ESC_BA9955AA	MD055275Q (804)	PRJEB2974	SAMEA1570739	ESC_AA7878AA_AS	Illumina HiSeq	EnteroBase QAssembly v2.2	2006	Europe	Ireland	Ludden	feces	yes	118	5146358	187366	99.65	0.08	cladeC1	baps_C1-L1_1	baps_C1-L2_1	baps_C1-L3_1	fimH30	0	papGII negative	0	1	0	0	0	11	FII_1, FII_2, FIA_2, FIA_6, FIB_20	1	5	1	1
ESC_BA9947AA	MU027565L (876)	PRJEB2974	SAMEA1570682	ESC_BA0590AA_AS	Illumina HiSeq	EnteroBase QAssembly v2.2	2007	Europe	Ireland	Ludden	urine	yes	126	5183077	187362	99.96	0.08	cladeC1	baps_C1-L1_1	baps_C1-L2_1	baps_C1-L3_1	fimH30	0	papGII negative	0	1	0	0	0	11	FIB_20, FII_1, FII_2, FIA_2, FIA_6	1	5	1	1
ESC_BA9883AA	MD055276E (805)	PRJEB2974	SAMEA1570736	ESC_CA3760AA_AS	Illumina HiSeq	EnteroBase QAssembly v2.2	2006	Europe	Ireland	Ludden	feces	yes	118	5158693	192143	99.96	0.08	cladeC1	baps_C1-L1_1	baps_C1-L2_1	baps_C1-L3_1	fimH30	0	papGII negative	0	1	0	0	0	11	FIB_20, FII_1, FII_2, FIA_2, FIA_6	1	5	1	1
ESC_BA9940AA	MU029041D (650)	PRJEB2974	SAMEA1570715	ESC_BA0839AA_AS	Illumina HiSeq	EnteroBase QAssembly v2.2	2006	Europe	Ireland	Ludden	urine	yes	112	5163856	198644	99.96	0.08	cladeC1	baps_C1-L1_1	baps_C1-L2_1	baps_C1-L3_1	fimH30	0	papGII negative	0	1	0	0	0	11	FIA_2, FIA_6, FII_2, FII_1, FIB_20	1	5	1	1
ESC_RA0527AA	E0534-A	PRJNA578285	SAMN13082276	ESC_KB3719AA_AS	Illumina NextSeq500	EnteroBase QAssembly v4.1	2012	North America	United States	Miles-Jay	blood	yes	90	5173537	208981	99.96	0.13	cladeC1	baps_C1-L1_1	baps_C1-L2_3	baps_C1-L3_6	fimH30	0	papGII negative	0	0	0	0	0	8	FIA_2, FIA_6, FII_2, FII_1, FIB_20	0	5	1	1
ESC_MA0513AA	222	PRJNA521038	SAMN10875510	ESC_XA1028AA_AS	Illumina NextSeq500	EnteroBase QAssembly v4	2013	North America	Canada	MacFadden	blood	no	102	5179646	229881	99.96	0.08	cladeC1	baps_C1-L1_1	baps_C1-L2_3	baps_C1-L3_6	fimH30	0	papGII negative	1	0	0	0	0	2	FIA_2, FIA_6, FII_1, FIB_20	1	5	1	1
ESC_BA7299AA	eo1319	PRJEB4681	SAMEA2205151	ESC_BA3749AA_AS	Illumina HiSeq	EnteroBase QAssembly v2.2	2006	Europe	United Kingdom	Kallonen	blood	no	103	5136704	191608	99.96	0.13	cladeC1	baps_C1-L1_1	baps_C1-L2_3	baps_C1-L3_6	fimH30	0	papGII negative	0	0	0	0	0	9	FII_1, FIA_2, FIA_6, FIB_20	0	5	1	1
EF542		PRJNA612606	SAMN14378765	GCA_013171715.1	Illumina HiSeq	SPAdes v 3.13.1	2015	Europe	Sweden	Froeding	blood	yes	127	5363377	141429	99.96	0.08	cladeC1	baps_C1-L1_1	baps_C1-L2_3	baps_C1-L3_6	fimH30	1	not assigned	0	0	0	0	0	14	FII_1, FIA_2, FIA_6, FIB_20	1	5	1	1
H1-003-0069-M-R		PRJEB35745	SAMEA6378160	GCA_902709365.1	Illumina NextSeq	SPAdes 3.10.0	2016 - 2017	Europe	France	Septicoli	blood	no	105	5252198	160141	99.96	0.08	cladeC1	baps_C1-L1_1	baps_C1-L2_3	baps_C1-L3_6	fimH30	1	not assigned	0	0	0	0	0	13	FIB_20, FII_1, FIA_2, FIA_6	0	5	1	1
Ecol_AZ153	Ecol_AZ153	PRJNA316786	SAMN05511160	GCF_002012245	PacBio	HGAP	2013	Asia	China	high-quality assemblies	na	na	5	5252746	4998584	99.96	0.08	cladeC1	baps_C1-L1_1	baps_C1-L2_3	baps_C1-L3_6	fimH30	0	papGII negative	0	0	0	0	0	14	FIB_20, FIA_2, FIA_6	0	5	1	1
ESC_MA0540AA	144	PRJNA521038	SAMN10875432	ESC_XA1001AA_AS	Illumina NextSeq500	EnteroBase QAssembly v4	2012	North America	Canada	MacFadden	blood	no	94	5068196	159189	99.96	0.08	cladeC1	baps_C1-L1_1	baps_C1-L2_3	baps_C1-L3_6	fimH30	0	papGII negative	0	0	0	0	0	1	FIB_20, FII_1, FIA_2, FIA_6	0	5	1	1
ESC_RA0501AA	MW10190-A	PRJNA578285	SAMN13082301	ESC_KB3745AA_AS	Illumina NextSeq500	EnteroBase QAssembly v4.1	2010	North America	United States	Miles-Jay	urine	yes	78	5030260	191062	99.65	0.08	cladeC1	baps_C1-L1_1	baps_C1-L2_3	baps_C1-L3_6	fimH30	0	papGII negative	0	0	0	0	0	2	FIB_20, FIA_2, FIA_6, FII_1	0	5	1	1
ESC_RA0573AA	W0176-A	PRJNA578285	SAMN13082380	ESC_KB3673AA_AS	Illumina NextSeq500	EnteroBase QAssembly v4.1	2010	North America	United States	Miles-Jay	urine	yes	60	5004740	308628	99.96	0.08	cladeC1	baps_C1-L1_1	baps_C1-L2_3	baps_C1-L3_6	fimH30	0	papGII negative	0	0	0	0	0	5	FII_1, FIA_2, FIA_6, FIB_20	0	5	1	1
ESC_RA0511AA	MW10144-A	PRJNA578285	SAMN13082292	ESC_KB3735AA_AS	Illumina NextSeq500	EnteroBase QAssembly v4.1	2010	North America	United States	Miles-Jay	urine	yes	74	5099463	173945	99.65	0.08	cladeC1	baps_C1-L1_1	baps_C1-L2_3	baps_C1-L3_6	fimH30	0	papGII negative	0	0	0	0	0	9	FIA_2, FIA_6, FII_1, FIB_20	0	5	1	1
ESC_MA0464AA	269	PRJNA521038	SAMN10875557	ESC_XA1077AA_AS	Illumina NextSeq500	EnteroBase QAssembly v4	2013	North America	Canada	MacFadden	blood	no	90	5139624	202872	99.96	0.13	cladeC1	baps_C1-L1_1	baps_C1-L2_3	baps_C1-L3_6	fimH30	0	papGII negative	0	0	0	0	0	1	FIA_2, FIA_6, FII_4, FII_1, FIB_20	0	5	1	1
AR_0081	AR_0081	PRJNA292904	SAMN04014922	GCF_002996945	PacBio RSII	canu v 1.6	na	na	na	high-quality assemblies	na	na	4	5296376	5022408	99.96	0.13	cladeC1	baps_C1-L1_1	baps_C1-L2_3	baps_C1-L3_6	fimH30	0	papGII negative	0	0	0	0	0	2	FIA_2, FIA_6, FII_1, FII_2	1	5	1	1
ESC_JA5547AA	99	PRJEB23208	SAMEA104452201	ESC_SA8049AA_AS	Illumina MiSeq	EnteroBase QAssembly v4	2016	Europe	Germany	Kossow	feces	yes	80	5067471	159189	99.96	0.08	cladeC1	baps_C1-L1_1	baps_C1-L2_3	baps_C1-L3_6	fimH30	0	papGII negative	1	0	0	0	0	5	FIB_1, FIA_1, FIA_6	1	5	1	1
ESC_EA9319AA	SCP10-16	PRJEB15226	SAMEA4429142	ESC_JA0056AA_AS	Illumina MiSeq/HiSeq	EnteroBase QAssembly v3.5.1	2011 - 2014	Europe	Netherlands	SoM-study	na	yes	66	5006618	159615	99.96	0.08	cladeC1	baps_C1-L1_1	baps_C1-L2_3	baps_C1-L3_6	fimH30	0	papGII negative	1	0	0	0	0	5	FIB_20, FIA_2, FIA_6, FII_58	1	5	1	1
ESC_EA9147AA	SCK51-45	PRJEB15226	SAMEA4429498	ESC_JA0518AA_AS	Illumina MiSeq/HiSeq	EnteroBase QAssembly v3.5.1	2011 - 2014	Europe	Netherlands	SoM-study	na	yes	98	5151648	159541	99.96	0.08	cladeC1	baps_C1-L1_1	baps_C1-L2_3	baps_C1-L3_6	fimH30	0	papGII negative	1	0	0	0	0	6	FII_58, FIA_2, FIA_6, FIB_20	1	5	1	1
ESC_BA9901AA	MU002697C (1697)	PRJEB2974	SAMEA1570743	ESC_BA2176AA_AS	Illumina HiSeq	EnteroBase QAssembly v2.2	2010	Europe	Ireland	Ludden	urine	yes	74	5079075	319752	99.96	0.08	cladeC1	baps_C1-L1_1	baps_C1-L2_3	baps_C1-L3_6	fimH30	0	papGII negative	0	0	0	0	0	10	FII_1, FIA_2, FIA_6	0	5	1	1
ESC_RA0582AA	E0249-A	PRJNA578285	SAMN13082243	ESC_KB3664AA_AS	Illumina NextSeq500	EnteroBase QAssembly v4.1	2011	North America	United States	Miles-Jay	urine	yes	82	5105741	276196	99.96	0.13	cladeC1	baps_C1-L1_1	baps_C1-L2_3	baps_C1-L3_6	fimH30	0	papGII negative	0	0	0	0	0	1	FIB_20, FII_1, FIA_2, FIA_6	0	5	1	1
ESC_RA0581AA	W0032-A	PRJNA578285	SAMN13082370	ESC_KB3665AA_AS	Illumina NextSeq500	EnteroBase QAssembly v4.1	2009	North America	United States	Miles-Jay	urine	yes	88	5088832	194791	99.96	0.13	cladeC1	baps_C1-L1_1	baps_C1-L2_3	baps_C1-L3_6	fimH30	0	papGII negative	0	0	0	0	0	9	FIB_20, FIA_2, FIA_6, FII_2, FII_1	0	5	1	1
Ecol_276	Ecol_276	PRJNA316786	SAMN05511184	GCA_002011965.1	PacBio	HGAP	2010	North America	United States	high-quality assemblies	na	na	5	5126305	4898796	99.34	0.08	cladeC1	baps_C1-L1_1	baps_C1-L2_3	baps_C1-L3_6	fimH30	0	papGII negative	0	0	0	0	0	2	FIA_2, FIA_6, FII_1, FIB_20	0	5	1	1
ESC_MA0274AA	14	PRJNA521038	SAMN10875302	ESC_XA1267AA_AS	Illumina NextSeq500	EnteroBase QAssembly v4	2010	North America	Canada	MacFadden	blood	no	81	5097267	222223	99.65	0.08	cladeC1	baps_C1-L1_1	baps_C1-L2_3	baps_C1-L3_6	fimH30	0	papGII negative	0	0	0	0	0	1	FIB_20, FIA_2, FIA_6, FII_1	0	5	1	1
ESC_MA0482AA	136	PRJNA521038	SAMN10875424	ESC_XA1059AA_AS	Illumina NextSeq500	EnteroBase QAssembly v4	2012	North America	Canada	MacFadden	blood	no	78	5056351	202995	99.96	0.08	cladeC1	baps_C1-L1_1	baps_C1-L2_3	baps_C1-L3_6	fimH30	0	papGII negative	0	0	0	0	0	1	FIB_20, FIA_2, FIA_6, FII_1	0	5	1	1
ESC_MA0332AA	381	PRJNA521038	SAMN10875668	ESC_XA1209AA_AS	Illumina NextSeq500	EnteroBase QAssembly v4	2014	North America	Canada	MacFadden	blood	no	109	5254572	173829	99.96	0.13	cladeC1	baps_C1-L1_3	baps_C1-L2_8	baps_C1-L3_18	fimH30	0	papGII negative	0	0	0	0	0	10	FIB_20, FII_2, FII_1, FIA_2, FIA_6	0	5	1	1
ESC_GA5190AA	REF4MIX6	PRJEB20792	SAMEA104060563	ESC_NA7938AA_AS	Illumina MiSeq	EnteroBase QAssembly v3.6.1	2014 - 2015	Europe	Denmark	Roer	blood	yes	79	5095028	191062	99.96	0.08	cladeC1	baps_C1-L1_3	baps_C1-L2_8	baps_C1-L3_18	fimH30	0	papGII negative	0	0	0	0	0	0	FII_35	0	5	1	1
ESC_GA5349AA	IALY024G	PRJEB20792	SAMEA104060404	ESC_NA7778AA_AS	Illumina MiSeq	EnteroBase QAssembly v3.6.1	2014 - 2015	Europe	Denmark	Roer	blood	yes	89	5154193	237930	99.96	0.08	cladeC1	baps_C1-L1_3	baps_C1-L2_8	baps_C1-L3_18	fimH30	0	papGII negative	0	0	1	0	0	9	FIA_2, FIA_6, FII_1, FIB_20	1	5	1	1
ESC_JA5579AA	38	PRJEB23208	SAMEA104452143	ESC_SA8016AA_AS	Illumina MiSeq	EnteroBase QAssembly v4	2015	Europe	Germany	Kossow	feces	yes	79	5279228	159190	99.96	0.14	cladeC1	baps_C1-L1_3	baps_C1-L2_8	baps_C1-L3_18	fimH30	0	papGII negative	0	0	1	0	0	10	FIB_20, FIA_2, FIA_6, FII_1	1	5	1	1
ESC_GA4934AA	7X8879JO	PRJEB20792	SAMEA104060819	ESC_NA8194AA_AS	Illumina MiSeq	EnteroBase QAssembly v3.6.1	2014 - 2015	Europe	Denmark	Roer	blood	yes	58	5060677	221302	99.96	0.08	cladeC1	baps_C1-L1_3	baps_C1-L2_8	baps_C1-L3_18	fimH30	0	papGII negative	0	0	0	0	0	0	FII_1, FIB_20	0	5	1	1
EF574		PRJNA612606	SAMN14378797	GCA_013176475.1	Illumina HiSeq	SPAdes v 3.13.1	2015	Europe	Sweden	Froeding	blood	yes	110	5073700	136476	99.96	0.08	cladeC1	baps_C1-L1_3	baps_C1-L2_8	baps_C1-L3_18	fimH30	0	papGII negative	0	0	1	0	0	1	FIB_20, FII_1, FIA_2, FIA_6	1	5	1	1
ESC_JA5523AA	147	PRJEB23208	SAMEA104452228	ESC_SA8073AA_AS	Illumina MiSeq	EnteroBase QAssembly v4	2016	Europe	Germany	Kossow	feces	yes	105	5123009	130975	99.96	0.14	cladeC1	baps_C1-L1_3	baps_C1-L2_8	baps_C1-L3_18	fimH30	0	papGII negative	0	0	1	0	0	2	FII_1, FIA_2, FIA_6, FIB_20	1	5	1	1
ESC_BA6424AA	eo3546	PRJEB4681	SAMEA2205595	ESC_AA8178AA_AS	Illumina HiSeq	EnteroBase QAssembly v2.2	2011	Europe	United Kingdom	Kallonen	blood	no	101	5138677	173993	99.96	0.08	cladeC1	baps_C1-L1_3	baps_C1-L2_8	baps_C1-L3_18	fimH30	0	papGII negative	0	0	0	0	0	9	FIA_2, FIA_6, FII_1, FIB_20	0	5	1	1
ESC_BA7461AA	ECO0136	PRJEB4681	SAMEA2204364	ESC_BA5539AA_AS	Illumina HiSeq	EnteroBase QAssembly v2.2	2009	Europe	United Kingdom	Kallonen	blood	no	105	5155221	191273	99.86	0.08	cladeC1	baps_C1-L1_3	baps_C1-L2_8	baps_C1-L3_18	fimH30	0	papGII negative	0	0	0	0	0	6	FIA_2, FIA_6, FII_1	0	5	1	1
ESC_FA0077AA	SCK09-04	PRJEB15226	SAMEA4427938	ESC_IA8987AA_AS	Illumina MiSeq/HiSeq	EnteroBase QAssembly v3.5.1	2011 - 2014	Europe	Netherlands	SoM-study	na	yes	98	5225259	209445	99.96	0.08	cladeC1	baps_C1-L1_3	baps_C1-L2_8	baps_C1-L3_18	fimH30	0	papGII negative	1	0	0	0	0	11	FIB_20, FII_1, FIA_2, FIA_6	1	5	1	1
ESC_GA5222AA	S6BGRERJ	PRJEB20792	SAMEA104060531	ESC_NA7905AA_AS	Illumina MiSeq	EnteroBase QAssembly v3.6.1	2014 - 2015	Europe	Denmark	Roer	blood	yes	118	5369032	178261	99.96	0.15	cladeC1	baps_C1-L1_3	baps_C1-L2_8	baps_C1-L3_18	fimH30	0	papGII negative	1	0	0	0	0	11	FII_1, FII_10, FIA_2, FIA_6, FIB_20	1	5	1	1
ESC_GA4900AA	2CV3SKPN	PRJEB20792	SAMEA104060853	ESC_NA8228AA_AS	Illumina MiSeq	EnteroBase QAssembly v3.6.1	2014 - 2015	Europe	Denmark	Roer	blood	yes	107	5287318	152225	99.96	0.08	cladeC1	baps_C1-L1_3	baps_C1-L2_8	baps_C1-L3_18	fimH30	0	papGII negative	1	0	0	0	0	11	FIB_20, FIA_6, FII_1	1	5	1	1
ESC_EA9311AA	SCP10-38	PRJEB15226	SAMEA4429150	ESC_JA0419AA_AS	Illumina MiSeq/HiSeq	EnteroBase QAssembly v3.5.1	2011 - 2014	Europe	Netherlands	SoM-study	na	yes	110	5171173	190812	99.96	0.08	cladeC1	baps_C1-L1_3	baps_C1-L2_8	baps_C1-L3_18	fimH30	0	papGII negative	1	0	0	0	0	11	FII_1, FIA_6, FIB_20	1	5	1	1
ESC_MA0208AA	4	PRJNA521038	SAMN10875292	ESC_XA1333AA_AS	Illumina NextSeq500	EnteroBase QAssembly v4	2010	North America	Canada	MacFadden	blood	no	92	5170296	202958	99.96	0.08	cladeC1	baps_C1-L1_3	baps_C1-L2_8	baps_C1-L3_18	fimH30	0	papGII negative	0	0	0	0	0	10	FIB_20, FIA_2, FIA_6, FII_1	1	5	1	1
EF436		PRJNA612606	SAMN14378679	GCA_013173365.1	Illumina HiSeq	SPAdes v 3.13.1	2014	Europe	Sweden	Froeding	blood	yes	108	5074633	136477	99.96	0.58	cladeC1	baps_C1-L1_3	baps_C1-L2_8	baps_C1-L3_18	fimH30	0	papGII negative	1	0	0	0	0	1	FIB_20, FIA_2, FIA_6	1	5	1	1
ESC_JA5510AA	165	PRJEB23208	SAMEA104452241	ESC_SA8086AA_AS	Illumina MiSeq	EnteroBase QAssembly v4	2016	Europe	Germany	Kossow	feces	yes	89	5229704	154851	99.96	0.08	cladeC1	baps_C1-L1_3	baps_C1-L2_8	baps_C1-L3_18	fimH30	0	papGII negative	1	0	0	0	0	3	FIB_20, FII_1, FIA_2, FIA_6	1	5	1	1
ESC_JA5585AA	25	PRJEB23208	SAMEA104452130	ESC_SA8010AA_AS	Illumina MiSeq	EnteroBase QAssembly v4	2015	Europe	Germany	Kossow	feces	yes	118	5309204	147596	99.96	0.31	cladeC1	baps_C1-L1_3	baps_C1-L2_8	baps_C1-L3_18	fimH30	0	papGII negative	1	0	0	0	0	4	FII_1, FIA_1, FIA_6, FIB_66	1	5	1	1
ESC_EA9328AA	SCK31-20	PRJEB15226	SAMEA4429133	ESC_JA0408AA_AS	Illumina MiSeq/HiSeq	EnteroBase QAssembly v3.5.1	2011 - 2014	Europe	Netherlands	SoM-study	na	yes	90	5208115	136534	99.96	0.31	cladeC1	baps_C1-L1_3	baps_C1-L2_8	baps_C1-L3_18	fimH30	0	papGII negative	1	0	0	0	0	1	no hit	1	5	1	1
ESC_GA4887AA	Z7I39H0V	PRJEB20792	SAMEA104060866	ESC_NA8241AA_AS	Illumina MiSeq	EnteroBase QAssembly v3.6.1	2014 - 2015	Europe	Denmark	Roer	blood	yes	64	5215037	209517	99.96	0.31	cladeC1	baps_C1-L1_3	baps_C1-L2_8	baps_C1-L3_18	fimH30	0	papGII negative	1	0	0	0	0	2	FIB_20, FIA_2, FIA_6, FII_1	1	5	1	1
ESC_RA0562AA	W0340-A	PRJNA578285	SAMN13082393	ESC_KB3684AA_AS	Illumina NextSeq500	EnteroBase QAssembly v4.1	2011	North America	United States	Miles-Jay	urine	yes	76	5075236	191062	99.96	0.08	cladeC1	baps_C1-L1_3	baps_C1-L2_8	baps_C1-L3_17	fimH30	0	papGII negative	0	0	0	0	0	10	FIB_20, FIA_2, FIA_6	0	5	1	1
ESC_RA0567AA	E0270-A	PRJNA578285	SAMN13082245	ESC_KB3679AA_AS	Illumina NextSeq500	EnteroBase QAssembly v4.1	2011	North America	United States	Miles-Jay	urine	yes	81	5206322	172809	99.96	0.39	cladeC1	baps_C1-L1_3	baps_C1-L2_8	baps_C1-L3_17	fimH30	0	papGII negative	0	0	0	0	0	11	FII_1, FIA_2, FIA_6	0	5	1	1
ESC_GA5370AA	CDYOEI4T	PRJEB20792	SAMEA104060383	ESC_NA7757AA_AS	Illumina MiSeq	EnteroBase QAssembly v3.6.1	2014 - 2015	Europe	Denmark	Roer	blood	yes	72	5124307	261962	99.96	0.08	cladeC1	baps_C1-L1_3	baps_C1-L2_8	baps_C1-L3_17	fimH30	0	papGII negative	0	0	0	0	0	2	FII_1, FIA_2, FIA_6, FIB_20	0	5	1	1
ESC_BA9893AA	MU012087G (1776)	PRJEB2974	SAMEA1570668	ESC_CA3063AA_AS	Illumina HiSeq	EnteroBase QAssembly v2.2	2010	Europe	Ireland	Ludden	urine	yes	100	5115140	151333	99.96	0.08	cladeC1	baps_C1-L1_3	baps_C1-L2_8	baps_C1-L3_17	fimH30	0	papGII negative	0	1	0	0	0	7	FII_1, FII_2, FIA_2, FIA_6, FIB_20	1	5	1	1
ESC_MA0233AA	363	PRJNA521038	SAMN10875650	ESC_XA1308AA_AS	Illumina NextSeq500	EnteroBase QAssembly v4	2014	North America	Canada	MacFadden	blood	no	69	5023329	178577	99.96	0.08	cladeC1	baps_C1-L1_3	baps_C1-L2_8	baps_C1-L3_17	fimH30	0	papGII negative	0	0	0	0	0	2	FIB_20, FIA_2, FIA_6, FII_1	0	5	1	1
ESC_RA0694AA	E0283-A	PRJNA578285	SAMN13082248	ESC_KB4569AA_AS	Illumina NextSeq500	EnteroBase QAssembly v4.1	2011	North America	United States	Miles-Jay	urine	yes	58	4984825	195295	99.96	0.08	cladeC1	baps_C1-L1_3	baps_C1-L2_8	baps_C1-L3_17	fimH30	0	papGII negative	0	0	0	0	0	2	FIB_20, FII_1, FIA_2, FIA_6	0	5	1	1
ESC_BA7652AA	eo1779	PRJEB4681	SAMEA2205657	ESC_BA9459AA_AS	Illumina HiSeq	EnteroBase QAssembly v2.2	2008	Europe	United Kingdom	Kallonen	blood	no	110	5293286	191502	99.96	0.08	cladeC1	baps_C1-L1_3	baps_C1-L2_8	baps_C1-L3_17	fimH30	0	papGII negative	0	0	0	0	0	10	FII_1, FIA_2, FIA_6, FIB_20	0	5	1	1
ESC_JA5582AA	30	PRJEB23208	SAMEA104452136	ESC_SA8013AA_AS	Illumina MiSeq	EnteroBase QAssembly v4	2015	Europe	Germany	Kossow	feces	yes	103	5126889	163100	99.96	0.08	cladeC1	baps_C1-L1_3	baps_C1-L2_8	baps_C1-L3_17	fimH30	0	papGII negative	0	0	0	0	1	7	FIB_20, FIA_2, FIA_6, FII_2	1	5	1	1
ESC_MA0380AA	290	PRJNA521038	SAMN10875577	ESC_XA1161AA_AS	Illumina NextSeq500	EnteroBase QAssembly v4	2014	North America	Canada	MacFadden	blood	no	103	5121166	159422	99.96	0.08	cladeC1	baps_C1-L1_3	baps_C1-L2_8	baps_C1-L3_17	fimH30	0	papGII negative	0	0	0	0	0	1	FIA_2, FIA_6, FII_1, FIB_20	0	5	1	1
ZH193	ZH193	PRJNA224116	SAMN04381846	GCF_001566675	PacBio	HGAP v 3	2004	North America	Canada	high-quality assemblies	na	na	2	5256378	5046610	99.96	0.08	cladeC1	baps_C1-L1_3	baps_C1-L2_8	baps_C1-L3_17	fimH30	0	papGII negative	0	0	0	0	0	10	FIB_20, FII_1, FIA_2, FIA_6	0	5	1	1
ESC_BA7908AA	eo2441	PRJEB4681	SAMEA2205203	ESC_CA5484AA_AS	Illumina HiSeq	EnteroBase QAssembly v2.2	2009	Europe	United Kingdom	Kallonen	blood	no	85	5193313	214468	99.96	0.64	cladeC1	baps_C1-L1_3	baps_C1-L2_8	baps_C1-L3_17	fimH30	0	papGII negative	0	0	0	0	0	10	FIB_20, FII_1, FIA_2, FIA_6	0	5	1	1
ESC_MA0375AA	125	PRJNA521038	SAMN10875413	ESC_XA1166AA_AS	Illumina NextSeq500	EnteroBase QAssembly v4	2012	North America	Canada	MacFadden	blood	no	85	5144604	173830	99.96	0.08	cladeC1	baps_C1-L1_3	baps_C1-L2_8	baps_C1-L3_17	fimH30	0	papGII negative	0	0	0	0	0	2	FII_1, FIA_2, FIA_6, FIB_20	0	5	1	1
ESC_RA0707AA	W0068-A	PRJNA578285	SAMN13082374	ESC_KB4556AA_AS	Illumina NextSeq500	EnteroBase QAssembly v4.1	2009	North America	United States	Miles-Jay	urine	yes	77	5140306	255030	99.96	0.39	cladeC1	baps_C1-L1_3	baps_C1-L2_8	baps_C1-L3_17	fimH30	0	papGII negative	0	0	0	0	0	2	FIB_20, FIA_2, FIA_6, FII_1	0	5	1	1
ESC_BA7696AA	ECO0072	PRJEB4681	SAMEA2204300	ESC_AA9304AA_AS	Illumina HiSeq	EnteroBase QAssembly v2.2	2008	Europe	United Kingdom	Kallonen	blood	no	94	5082180	191194	99.96	0.08	cladeC1	baps_C1-L1_3	baps_C1-L2_8	baps_C1-L3_17	fimH30	0	papGII negative	0	0	0	0	0	5	FIB_20, FIA_2, FIA_6, FII_1	0	5	1	1
ESC_BA7603AA	ECO0172	PRJEB4681	SAMEA2204400	ESC_BA0837AA_AS	Illumina HiSeq	EnteroBase QAssembly v2.2	2009	Europe	United Kingdom	Kallonen	blood	no	97	5136253	173994	99.96	0.08	cladeC1	baps_C1-L1_3	baps_C1-L2_8	baps_C1-L3_17	fimH30	0	papGII negative	0	0	0	0	0	10	FIA_2, FIA_6, FII_1, FIB_20	0	5	1	1
AR_0104	AR_0104	PRJNA292904	SAMN04014945	GCA_002056635.1	PacBio RSII	HGAP v 2.3	na	na	na	high-quality assemblies	na	na	4	5262025	4992088	99.96	0.58	cladeC1	baps_C1-L1_3	baps_C1-L2_8	baps_C1-L3_17	fimH30	0	papGII negative	0	0	0	0	0	13	FIA_2, FIA_6, FII_1	0	5	1	1
H1-001-0025-C-R		PRJEB35745	SAMEA6377883	GCA_902706975.1	Illumina NextSeq	SPAdes 3.10.0	2016 - 2017	Europe	France	Septicoli	blood	no	82	5049422	159148	99.96	0.1	cladeC1	baps_C1-L1_3	baps_C1-L2_8	baps_C1-L3_17	na	0	papGII negative	0	0	0	0	0	2	FIA_2, FIA_6, FII_1, FIB_20	0	5	1	0
ESC_MA0252AA	294	PRJNA521038	SAMN10875581	ESC_XA1289AA_AS	Illumina NextSeq500	EnteroBase QAssembly v4	2014	North America	Canada	MacFadden	blood	no	98	5123012	189446	99.96	0.08	cladeC1	baps_C1-L1_3	baps_C1-L2_8	baps_C1-L3_17	na	0	papGII negative	0	0	0	0	0	10	FIB_20, FIA_2, FIA_6, FII_1	0	5	1	1
ESC_MA0456AA	190	PRJNA521038	SAMN10875478	ESC_XA1085AA_AS	Illumina NextSeq500	EnteroBase QAssembly v4	2013	North America	Canada	MacFadden	blood	no	86	5122329	192251	99.96	0.08	cladeC1	baps_C1-L1_3	baps_C1-L2_8	baps_C1-L3_17	na	0	papGII negative	0	0	0	0	0	10	FIA_2, FIA_6, FII_1, FIB_20	0	5	1	1
ESC_MA0305AA	155	PRJNA521038	SAMN10875443	ESC_XA1236AA_AS	Illumina NextSeq500	EnteroBase QAssembly v4	2012	North America	Canada	MacFadden	blood	no	78	5076431	140833	99.96	0.08	cladeC1	baps_C1-L1_3	baps_C1-L2_8	baps_C1-L3_17	fimH30	0	papGII negative	0	1	0	0	0	1	FII_35	1	5	1	1
ESC_EA9011AA	SCK54-33	PRJEB15226	SAMEA4429642	ESC_JA0714AA_AS	Illumina MiSeq/HiSeq	EnteroBase QAssembly v3.5.1	2011 - 2014	Europe	Netherlands	SoM-study	na	yes	96	5124061	166352	99.96	0.08	cladeC1	baps_C1-L1_3	baps_C1-L2_8	baps_C1-L3_17	fimH30	0	papGII negative	0	1	0	0	0	2	FII_2, FII_1, FIA_2, FIA_6, FIB_20	1	5	1	1
ESC_BA7906AA	eo1599	PRJEB4681	SAMEA2205226	ESC_BA9254AA_AS	Illumina HiSeq	EnteroBase QAssembly v2.2	2007	Europe	United Kingdom	Kallonen	blood	no	79	5141968	197631	99.96	0.08	cladeC1	baps_C1-L1_3	baps_C1-L2_8	baps_C1-L3_17	fimH30	0	papGII negative	0	0	0	0	0	10	FII_1, FIA_2, FIA_6, FIB_20	0	5	1	1
Ecol_542	Ecol_542	PRJNA316786	SAMN05511186	GCF_002012025	PacBio	HGAP	2011	Asia	Vietnam	high-quality assemblies	na	na	5	5395325	5259387	99.96	0.39	cladeC1	baps_C1-L1_3	baps_C1-L2_6	baps_C1-L3_12	fimH30	0	papGII negative	0	0	1	0	0	2	FII_1, FIA_2, FIA_6, FIB_20	1	5	1	1
EC_4_4	4/4	PRJNA413669	SAMN07760938	GCA_003856655.1	PacBio; Illumina Miseq	CLC Genomics workbench v 10	2009	Europe	Sweden	high-quality assemblies	feces	na	8	5377516	5129468	99.96	0.08	cladeC1	baps_C1-L1_3	baps_C1-L2_6	baps_C1-L3_11	fimH30	0	papGII negative	0	0	1	0	0	10	FIB_20, FIA_2, FIA_6, FII_1, FII_2	1	5	1	1
H1-003-0084-P-F		PRJEB35745	SAMEA6378175	GCA_902709695.1	Illumina NextSeq	SPAdes 3.10.0	2016 - 2017	Europe	France	Septicoli	blood	no	94	5162097	142264	99.96	0.08	cladeC1	baps_C1-L1_3	baps_C1-L2_6	baps_C1-L3_11	fimH30	0	papGII negative	0	1	0	0	0	9	FIA_2, FIA_6, FII_1, FIB_20	1	5	1	1
EF254		PRJNA612606	SAMN14378568	GCA_013175595.1	Illumina HiSeq	SPAdes v 3.13.1	2012	Europe	Sweden	Froeding	blood	yes	110	5160700	124416	99.96	0.08	cladeC1	baps_C1-L1_3	baps_C1-L2_6	baps_C1-L3_11	fimH30	0	papGII negative	0	0	1	0	0	1	FII_35, FIA_2, FIA_6, FIB_20	1	5	1	1
ESC_GA5244AA	FEV237ZQ	PRJEB20792	SAMEA104060509	ESC_NA7883AA_AS	Illumina MiSeq	EnteroBase QAssembly v3.6.1	2014 - 2015	Europe	Denmark	Roer	blood	yes	62	5175190	229907	99.96	0.08	cladeC1	baps_C1-L1_3	baps_C1-L2_6	baps_C1-L3_11	fimH30	0	papGII negative	0	0	1	0	0	9	FIB_20, FIA_2, FIA_6, FII_1	1	5	1	1
ESC_NA3682AA	NAN8	PRJNA551371	SAMN12145176	ESC_CB2397AA_AS	Illumina HiSeq	EnteroBase QAssembly v4.1	2016	Europe	France	Birgy	urine	yes	96	5264095	173754	99.96	0.08	cladeC1	baps_C1-L1_3	baps_C1-L2_6	baps_C1-L3_11	fimH30	0	papGII negative	0	0	1	0	0	9	FIB_20, FII_1, FIA_2, FIA_6	1	5	1	1
ESC_EA9088AA	SCP21-65	PRJEB15226	SAMEA4429561	ESC_JA0692AA_AS	Illumina MiSeq/HiSeq	EnteroBase QAssembly v3.5.1	2011 - 2014	Europe	Netherlands	SoM-study	na	yes	106	5167764	170425	99.96	0.08	cladeC1	baps_C1-L1_3	baps_C1-L2_6	baps_C1-L3_11	fimH30	0	papGII negative	0	0	1	0	0	5	FIA_2, FIA_6, FII_2, FII_1, FIB_20	1	5	1	1
ESC_EA9554AA	SCP21-68-2	PRJEB15226	SAMEA4428522	ESC_JA0388AA_AS	Illumina MiSeq/HiSeq	EnteroBase QAssembly v3.5.1	2011 - 2014	Europe	Netherlands	SoM-study	na	yes	87	5193269	195160	99.96	0.08	cladeC1	baps_C1-L1_3	baps_C1-L2_6	baps_C1-L3_11	fimH30	0	papGII negative	0	0	1	0	0	5	FIB_20, FII_2, FII_1, FIA_2, FIA_6	1	5	1	1
ESC_MA0320AA	52	PRJNA521038	SAMN10875340	ESC_XA1221AA_AS	Illumina NextSeq500	EnteroBase QAssembly v4	2010	North America	Canada	MacFadden	blood	no	92	5119598	159463	99.96	0.08	cladeC1	baps_C1-L1_3	baps_C1-L2_8	baps_C1-L3_18	fimH30	0	papGII negative	0	0	0	0	0	1	FIB_20, FIA_2, FIA_6, FII_2	0	5	1	1
ESC_MA0171AA	359	PRJNA521038	SAMN10875646	ESC_XA1370AA_AS	Illumina NextSeq500	EnteroBase QAssembly v4	2014	North America	Canada	MacFadden	blood	no	70	5022922	173664	99.96	0.08	cladeC1	baps_C1-L1_3	baps_C1-L2_8	baps_C1-L3_18	fimH30	0	papGII negative	0	0	0	0	0	1	FIA_2, FIA_6	0	5	1	1
ESC_MA0339AA	374	PRJNA521038	SAMN10875661	ESC_XA1202AA_AS	Illumina NextSeq500	EnteroBase QAssembly v4	2014	North America	Canada	MacFadden	blood	no	59	5024772	202994	99.96	0.08	cladeC1	baps_C1-L1_3	baps_C1-L2_8	baps_C1-L3_18	fimH30	0	papGII negative	0	0	0	0	0	1	FIA_2, FIA_6, FII_1, FIB_20	0	5	1	1
ESC_MA0437AA	34	PRJNA521038	SAMN10875322	ESC_XA1104AA_AS	Illumina NextSeq500	EnteroBase QAssembly v4	2010	North America	Canada	MacFadden	blood	no	85	4885889	159193	99.65	0.08	cladeC1	baps_C1-L1_3	baps_C1-L2_8	baps_C1-L3_17	fimH30	0	papGII negative	0	0	0	0	0	9	FIA_2, FIA_6	0	5	1	1
ESC_RA0699AA	W0419-A	PRJNA578285	SAMN13082402	ESC_KB4564AA_AS	Illumina NextSeq500	EnteroBase QAssembly v4.1	2012	North America	United States	Miles-Jay	urine	yes	69	5059986	173943	99.96	0.08	cladeC1	baps_C1-L1_3	baps_C1-L2_8	baps_C1-L3_17	fimH30	0	papGII negative	0	0	0	0	0	2	FIA_2, FIA_6, FII_1	0	5	1	1
ESC_RA0510AA	MW10155-A	PRJNA578285	SAMN13082293	ESC_KB3736AA_AS	Illumina NextSeq500	EnteroBase QAssembly v4.1	2010	North America	United States	Miles-Jay	urine	yes	77	5233226	235733	99.96	0.08	cladeC1	baps_C1-L1_3	baps_C1-L2_8	baps_C1-L3_17	fimH30	0	papGII negative	0	0	0	0	0	8	FIB_20, FII_1, FIA_2, FIA_6	1	5	1	1
AR_0086	AR_0086	PRJNA292904	SAMN04014927	GCA_003571665.1	PacBio RSII	HGAP v 2.3	na	na	na	high-quality assemblies	na	na	3	5289589	5107215	99.96	0.08	cladeC1	baps_C1-L1_3	baps_C1-L2_8	baps_C1-L3_17	fimH30	0	papGII negative	0	1	0	0	0	11	FII_2, FIA_2, FIA_6, FIB_20	1	5	1	1
ESC_RA0559AA	W0368-A	PRJNA578285	SAMN13082397	ESC_KB3687AA_AS	Illumina NextSeq500	EnteroBase QAssembly v4.1	2011	North America	United States	Miles-Jay	urine	yes	63	5096950	276278	99.96	0.08	cladeC1	baps_C1-L1_3	baps_C1-L2_8	baps_C1-L3_17	fimH30	0	papGII negative	0	1	0	0	0	2	FII_1, FIA_2, FIA_6	1	5	1	1
ESC_BA7365AA	eo1728	PRJEB4681	SAMEA2205695	ESC_CA5049AA_AS	Illumina HiSeq	EnteroBase QAssembly v2.2	2007	Europe	United Kingdom	Kallonen	blood	no	92	5187924	191358	99.96	0.08	cladeC1	baps_C1-L1_3	baps_C1-L2_8	baps_C1-L3_17	fimH30	0	papGII negative	1	0	0	0	0	11	FII_1, FIA_2, FIA_6, FIB_20	1	5	1	1
ESC_BA6581AA	eo977	PRJEB4681	SAMEA2205041	ESC_BA3432AA_AS	Illumina HiSeq	EnteroBase QAssembly v2.2	2004	Europe	United Kingdom	Kallonen	blood	no	85	5194635	207375	99.96	0.08	cladeC1	baps_C1-L1_3	baps_C1-L2_8	baps_C1-L3_17	fimH30	0	papGII negative	1	0	0	0	0	11	FII_1, FIA_2, FIA_6, FIB_20	1	5	1	1
ESC_EA9974AA	SCK67-05	PRJEB15226	SAMEA4428041	ESC_IA9095AA_AS	Illumina MiSeq/HiSeq	EnteroBase QAssembly v3.5.1	2011 - 2014	Europe	Netherlands	SoM-study	na	yes	71	5205082	185299	99.96	0.08	cladeC1	baps_C1-L1_3	baps_C1-L2_8	baps_C1-L3_17	fimH30	0	papGII negative	0	1	0	0	0	2	FIA_2, FIA_6, FII_1, FII_35	1	5	1	1
ESC_BA9925AA	MU019981V (589)	PRJEB2974	SAMEA1570720	ESC_CA3118AA_AS	Illumina HiSeq	EnteroBase QAssembly v2.2	2006	Europe	Ireland	Ludden	urine	yes	116	5254159	187227	99.96	0.08	cladeC1	baps_C1-L1_3	baps_C1-L2_8	baps_C1-L3_17	fimH30	0	papGII negative	0	1	0	0	0	10	FIB_20, FII_2, FII_10, FIA_2, FIA_6	1	5	1	1
ESC_MA0249AA	301	PRJNA521038	SAMN10875588	ESC_XA1292AA_AS	Illumina NextSeq500	EnteroBase QAssembly v4	2014	North America	Canada	MacFadden	blood	no	102	5333630	191062	99.96	0.66	cladeC1	baps_C1-L1_3	baps_C1-L2_8	baps_C1-L3_17	fimH30	0	papGII negative	0	0	0	0	0	5	FIB_20, FII_98, FII_1, FIA_2, FIA_6	0	5	1	1
ESC_RA0509AA	MW10170-A	PRJNA578285	SAMN13082294	ESC_KB3737AA_AS	Illumina NextSeq500	EnteroBase QAssembly v4.1	2010	North America	United States	Miles-Jay	urine	yes	63	5095413	336196	99.96	0.08	cladeC1	baps_C1-L1_3	baps_C1-L2_8	baps_C1-L3_17	fimH30	0	papGII negative	0	0	0	0	0	1	FII_1, FIA_2, FIA_6, FIB_20	0	5	1	1
ESC_BA7539AA	ECO0433	PRJEB4681	SAMEA2204639	ESC_BA3135AA_AS	Illumina HiSeq	EnteroBase QAssembly v2.2	2013	Europe	United Kingdom	Kallonen	blood	no	90	5247776	180144	99.96	0.08	cladeC1	baps_C1-L1_3	baps_C1-L2_8	baps_C1-L3_17	fimH30	1	not assigned	0	0	0	0	0	1	FIB_20, FII_1, FIA_2, FIA_6	0	5	1	1
ESC_BA7471AA	ECO0244	PRJEB4681	SAMEA2204461	ESC_AA7969AA_AS	Illumina HiSeq	EnteroBase QAssembly v2.2	2010	Europe	United Kingdom	Kallonen	blood	no	77	5109193	229797	99.96	0.08	cladeC1	baps_C1-L1_3	baps_C1-L2_8	baps_C1-L3_17	fimH30	0	papGII negative	0	0	0	0	0	8	FII_1, FIA_2, FIA_6, FIB_20	0	5	1	1
ESC_MA0335AA	378	PRJNA521038	SAMN10875665	ESC_XA1206AA_AS	Illumina NextSeq500	EnteroBase QAssembly v4	2014	North America	Canada	MacFadden	blood	no	72	5011598	189237	99.96	0.08	cladeC1	baps_C1-L1_3	baps_C1-L2_8	baps_C1-L3_17	fimH30	0	papGII negative	0	0	0	0	0	0	FII_1, FIA_2, FIA_6	0	5	1	1
ESC_RA0614AA	E0175-A	PRJNA578285	SAMN13082240	ESC_KB3632AA_AS	Illumina NextSeq500	EnteroBase QAssembly v4.1	2010	North America	United States	Miles-Jay	urine	yes	65	5064052	208343	99.96	0.08	cladeC1	baps_C1-L1_3	baps_C1-L2_8	baps_C1-L3_17	fimH30	0	papGII negative	0	0	0	0	0	10	FII_1, FIA_2, FIA_6	0	5	1	1
ESC_RA0683AA	na	PRJNA578285	SAMN13082260	ESC_KB4580AA_AS	Illumina NextSeq500	EnteroBase QAssembly v4.1	2011	North America	United States	Miles-Jay	urine	yes	48	4977224	277873	99.96	0.08	cladeC1	baps_C1-L1_3	baps_C1-L2_8	baps_C1-L3_17	fimH30	0	papGII negative	0	0	0	0	0	8	no hit	0	5	1	1
ESC_RA0602AA	MW10531-A	PRJNA578285	SAMN13082349	ESC_KB3644AA_AS	Illumina NextSeq500	EnteroBase QAssembly v4.1	2013	North America	United States	Miles-Jay	urine	yes	68	5129710	220771	99.96	0.08	cladeC1	baps_C1-L1_3	baps_C1-L2_8	baps_C1-L3_17	fimH30	0	papGII negative	0	0	0	0	0	4	FIB_20, FIA_2, FIA_6, FII_29	0	5	1	1
ESC_RA0592AA	MW20152-A	PRJNA578285	SAMN13082359	ESC_KB3654AA_AS	Illumina NextSeq500	EnteroBase QAssembly v4.1	2011	North America	United States	Miles-Jay	urine	yes	92	5169467	205144	99.96	0.13	cladeC1	baps_C1-L1_3	baps_C1-L2_8	baps_C1-L3_17	fimH30	0	papGII negative	0	0	0	0	0	2	FIB_20, FII_2, FII_1, FIA_2, FIA_6	0	5	1	1
ESC_RA0530AA	E0488-A	PRJNA578285	SAMN13082272	ESC_KB3716AA_AS	Illumina NextSeq500	EnteroBase QAssembly v4.1	2012	North America	United States	Miles-Jay	urine	yes	75	5112064	216214	99.96	0.39	cladeC1	baps_C1-L1_3	baps_C1-L2_8	baps_C1-L3_17	fimH30	0	papGII negative	0	0	0	0	0	1	FIA_2, FIA_6, FII_1, FIB_20	0	5	1	1
ESC_RA0607AA	MW10472-A	PRJNA578285	SAMN13082345	ESC_KB3639AA_AS	Illumina NextSeq500	EnteroBase QAssembly v4.1	2013	North America	United States	Miles-Jay	urine	yes	73	5125963	216753	99.96	0.08	cladeC1	baps_C1-L1_3	baps_C1-L2_8	baps_C1-L3_17	fimH30	0	papGII negative	0	0	0	0	0	1	FIA_2, FIA_6, FII_1, FIB_20	0	5	1	1
ESC_RA0604AA	MW10519-A	PRJNA578285	SAMN13082348	ESC_KB3642AA_AS	Illumina NextSeq500	EnteroBase QAssembly v4.1	2013	North America	United States	Miles-Jay	urine	yes	75	5097982	233359	99.96	0.08	cladeC1	baps_C1-L1_3	baps_C1-L2_8	baps_C1-L3_17	fimH30	0	papGII negative	0	0	0	0	0	1	FII_1, FIA_2, FIA_6, FIB_20	0	5	1	1
ESC_RA0556AA	W0390-A	PRJNA578285	SAMN13082399	ESC_KB3690AA_AS	Illumina NextSeq500	EnteroBase QAssembly v4.1	2012	North America	United States	Miles-Jay	urine	yes	56	5085949	242793	99.96	0.08	cladeC1	baps_C1-L1_3	baps_C1-L2_8	baps_C1-L3_17	fimH30	0	papGII negative	0	0	0	0	0	1	FIB_20, FIA_2, FIA_6, FII_1	0	5	1	1
ESC_RA0597AA	MW20023-A	PRJNA578285	SAMN13082355	ESC_KB3649AA_AS	Illumina NextSeq500	EnteroBase QAssembly v4.1	2009	North America	United States	Miles-Jay	urine	yes	81	5259426	267967	99.96	0.13	cladeC1	baps_C1-L1_3	baps_C1-L2_8	baps_C1-L3_17	fimH30	0	papGII negative	0	0	0	0	0	10	FII_2, FII_1, FIA_2, FIA_6, FIB_20	0	5	1	1
ESC_GA4990AA	TUMV3G2U	PRJEB20792	SAMEA104060763	ESC_NA8138AA_AS	Illumina MiSeq	EnteroBase QAssembly v3.6.1	2014 - 2015	Europe	Denmark	Roer	blood	yes	53	4922569	229881	99.96	0.08	cladeC1	baps_C1-L1_3	baps_C1-L2_8	baps_C1-L3_17	fimH30	0	papGII negative	0	1	0	0	0	1	FIA_2, FIA_6, FIB_20	1	5	1	1
ESC_RA0572AA	W0195-A	PRJNA578285	SAMN13082381	ESC_KB3674AA_AS	Illumina NextSeq500	EnteroBase QAssembly v4.1	2010	North America	United States	Miles-Jay	urine	yes	73	5120667	190852	99.96	0.08	cladeC1	baps_C1-L1_3	baps_C1-L2_8	baps_C1-L3_17	fimH30	0	papGII negative	0	0	0	0	0	5	FIA_2, FIA_6, FII_2, FIB_20	0	5	1	1
ESC_MA0471AA	87	PRJNA521038	SAMN10875375	ESC_XA1070AA_AS	Illumina NextSeq500	EnteroBase QAssembly v4	2012	North America	Canada	MacFadden	blood	no	61	4996995	211732	99.04	0.08	cladeC1	baps_C1-L1_3	baps_C1-L2_8	baps_C1-L3_17	fimH30	0	papGII negative	0	0	0	0	0	0	FIB_20, FIA_2, FIA_6	0	5	1	1
ESC_RA0605AA	MW10515-A	PRJNA578285	SAMN13082347	ESC_KB3641AA_AS	Illumina NextSeq500	EnteroBase QAssembly v4.1	2013	North America	United States	Miles-Jay	urine	yes	62	5002624	201464	99.96	0.08	cladeC1	baps_C1-L1_3	baps_C1-L2_8	baps_C1-L3_17	fimH30	0	papGII negative	0	0	0	0	0	0	FIA_2, FIA_6, FIB_20	0	5	1	1
ESC_RA0710AA	MW10555-A	PRJNA578285	SAMN13082353	ESC_KB4553AA_AS	Illumina NextSeq500	EnteroBase QAssembly v4.1	2013	North America	United States	Miles-Jay	urine	yes	57	5099812	320834	99.96	0.08	cladeC1	baps_C1-L1_3	baps_C1-L2_8	baps_C1-L3_17	fimH30	0	papGII negative	0	0	0	0	0	9	FIB_20, FIA_2, FIA_6, FII_73	0	5	1	1
ESC_MA0346AA	274	PRJNA521038	SAMN10875561	ESC_XA1195AA_AS	Illumina NextSeq500	EnteroBase QAssembly v4	2013	North America	Canada	MacFadden	blood	no	73	5112700	209281	99.96	0.08	cladeC1	baps_C1-L1_3	baps_C1-L2_8	baps_C1-L3_17	fimH30	0	papGII negative	0	0	0	0	0	1	FIB_20, FIA_2, FIA_6, FII_1	0	5	1	1
ESC_RA0489AA	MW10254-A	PRJNA578285	SAMN13082312	ESC_KB3757AA_AS	Illumina NextSeq500	EnteroBase QAssembly v4.1	2011	North America	United States	Miles-Jay	urine	yes	66	5110818	276195	99.65	0.08	cladeC1	baps_C1-L1_3	baps_C1-L2_8	baps_C1-L3_17	fimH30	0	papGII negative	0	0	0	0	0	7	FII_1, FIA_2, FIA_6, FIB_20	0	5	1	1
ESC_RA0682AA	MW10256-A	PRJNA578285	SAMN13082313	ESC_KB4581AA_AS	Illumina NextSeq500	EnteroBase QAssembly v4.1	2011	North America	United States	Miles-Jay	urine	yes	73	5111912	319537	99.65	0.08	cladeC1	baps_C1-L1_3	baps_C1-L2_8	baps_C1-L3_17	fimH30	0	papGII negative	0	0	0	0	0	7	FIB_20, FIA_2, FIA_6, FII_1	0	5	1	1
ESC_MA0431AA	40	PRJNA521038	SAMN10875328	ESC_XA1110AA_AS	Illumina NextSeq500	EnteroBase QAssembly v4	2010	North America	Canada	MacFadden	blood	no	65	5093833	271463	99.96	0.08	cladeC1	baps_C1-L1_3	baps_C1-L2_8	baps_C1-L3_17	fimH30	0	papGII negative	0	0	0	0	0	10	FII_1, FIA_2, FIA_6, FIB_20	0	5	1	1
ESC_MA0325AA	55	PRJNA521038	SAMN10875343	ESC_XA1216AA_AS	Illumina NextSeq500	EnteroBase QAssembly v4	2010	North America	Canada	MacFadden	blood	no	67	5091998	276316	99.96	0.08	cladeC1	baps_C1-L1_3	baps_C1-L2_8	baps_C1-L3_17	fimH30	0	papGII negative	0	0	0	0	0	10	FIA_2, FIA_6, FII_1, FIB_20	0	5	1	1
ESC_GA5066AA	RQOWBYX0	PRJEB20792	SAMEA104060687	ESC_NA8062AA_AS	Illumina MiSeq	EnteroBase QAssembly v3.6.1	2014 - 2015	Europe	Denmark	Roer	blood	yes	81	5111332	276327	99.96	0.08	cladeC1	baps_C1-L1_3	baps_C1-L2_8	baps_C1-L3_17	fimH30	0	papGII negative	0	1	0	0	0	1	FIB_20, FIA_2, FIA_6, FII_35	1	5	1	1
ESC_EA9293AA	SCP10-68	PRJEB15226	SAMEA4429168	ESC_JA0082AA_AS	Illumina MiSeq/HiSeq	EnteroBase QAssembly v3.5.1	2011 - 2014	Europe	Netherlands	SoM-study	na	yes	84	5201693	221774	99.96	0.58	cladeC1	baps_C1-L1_3	baps_C1-L2_8	baps_C1-L3_17	fimH30	0	papGII negative	0	1	0	0	0	3	FIB_20, FII_2, FIA_2, FIA_6	1	5	1	1
ESC_RA0622AA	MW10338-A	PRJNA578285	SAMN13082329	ESC_KB3624AA_AS	Illumina NextSeq500	EnteroBase QAssembly v4.1	2012	North America	United States	Miles-Jay	urine	yes	55	5029184	211282	99.96	0.08	cladeC1	baps_C1-L1_3	baps_C1-L2_8	baps_C1-L3_17	fimH30	0	papGII negative	0	0	0	0	0	8	FIB_20, FIA_2, FIA_6	0	5	1	1
ESC_BA7874AA	eo952	PRJEB4681	SAMEA2205027	ESC_AA7933AA_AS	Illumina HiSeq	EnteroBase QAssembly v2.2	2004	Europe	United Kingdom	Kallonen	blood	no	78	5102770	203645	99.96	0.08	cladeC1	baps_C1-L1_3	baps_C1-L2_8	baps_C1-L3_17	fimH30	0	papGII negative	0	0	0	0	0	1	FII_1, FIA_2, FIA_6, FIB_20	0	5	1	1
ESC_GA4940AA	P5A0GGFQ	PRJEB20792	SAMEA104060813	ESC_NA8188AA_AS	Illumina MiSeq	EnteroBase QAssembly v3.6.1	2014 - 2015	Europe	Denmark	Roer	blood	yes	58	5023644	279019	99.96	0.08	cladeC1	baps_C1-L1_3	baps_C1-L2_8	baps_C1-L3_17	fimH30	0	papGII negative	0	0	0	0	0	5	FIA_2, FIA_6, FIB_20	0	5	1	1
ESC_MA0291AA	334	PRJNA521038	SAMN10875621	ESC_XA1250AA_AS	Illumina NextSeq500	EnteroBase QAssembly v4	2014	North America	Canada	MacFadden	blood	no	83	4996851	176907	99.65	0.08	cladeC1	baps_C1-L1_3	baps_C1-L2_8	baps_C1-L3_17	fimH30	0	papGII negative	0	0	0	0	0	1	FIA_2, FIA_6, FII_1, FIB_20	0	5	1	1
ESC_BA7883AA	eo1095	PRJEB4681	SAMEA2204986	ESC_CA5711AA_AS	Illumina HiSeq	EnteroBase QAssembly v2.2	2005	Europe	United Kingdom	Kallonen	blood	no	77	5067516	276122	99.96	0.08	cladeC1	baps_C1-L1_3	baps_C1-L2_8	baps_C1-L3_17	fimH30	0	papGII negative	0	0	0	0	0	1	FIB_20, FIA_2, FIA_6, FII_1	0	5	1	1
ESC_NA3642AA	BIC29	PRJNA551371	SAMN12145107	ESC_CB2437AA_AS	Illumina HiSeq	EnteroBase QAssembly v4.1	2017	Europe	France	Birgy	urine	yes	73	5078490	186730	99.96	0.08	cladeC1	baps_C1-L1_3	baps_C1-L2_8	baps_C1-L3_17	fimH30	0	papGII negative	0	1	0	0	0	3	FII_35, FIA_2, FIA_6, FIB_20	1	5	1	1
ESC_RA0480AA	MW10306-A	PRJNA578285	SAMN13082326	ESC_KB3766AA_AS	Illumina NextSeq500	EnteroBase QAssembly v4.1	2012	North America	United States	Miles-Jay	urine	yes	69	5060753	242919	99.96	0.08	cladeC1	baps_C1-L1_3	baps_C1-L2_8	baps_C1-L3_17	fimH30	0	papGII negative	0	0	0	0	0	9	FIB_20, FIA_2, FIA_6, FII_1	0	5	1	1
ESC_BA7537AA	ECO0438	PRJEB4681	SAMEA2204644	ESC_BA8847AA_AS	Illumina HiSeq	EnteroBase QAssembly v2.2	2013	Europe	United Kingdom	Kallonen	blood	no	96	5110867	222362	99.96	0.13	cladeC1	baps_C1-L1_3	baps_C1-L2_8	baps_C1-L3_17	fimH30	0	papGII negative	0	0	0	0	0	10	FII_35, FII_1, FIA_2, FIA_6, FIB_20	0	5	1	1
ESC_RA0700AA	W0414-A	PRJNA578285	SAMN13082401	ESC_KB4563AA_AS	Illumina NextSeq500	EnteroBase QAssembly v4.1	2012	North America	United States	Miles-Jay	urine	yes	77	5280294	222567	99.96	0.35	cladeC1	baps_C1-L1_3	baps_C1-L2_8	baps_C1-L3_17	fimH30	0	papGII negative	1	0	0	0	0	9	FII_4	1	5	1	1
ESC_RA0483AA	MW10300-A	PRJNA578285	SAMN13082321	ESC_KB3763AA_AS	Illumina NextSeq500	EnteroBase QAssembly v4.1	2012	North America	United States	Miles-Jay	urine	yes	76	5187281	222437	99.96	0.31	cladeC1	baps_C1-L1_3	baps_C1-L2_8	baps_C1-L3_17	fimH30	0	papGII negative	1	0	0	0	0	10	FII_4	1	5	1	1
Ecol_AZ161	Ecol_AZ161	PRJNA316786	SAMN05511166	GCA_002012265.1	PacBio	HGAP	2013	North America	United States	high-quality assemblies	na	na	4	5173038	4911496	99.96	0.08	cladeC1	baps_C1-L1_3	baps_C1-L2_8	baps_C1-L3_17	fimH30	0	papGII negative	0	0	0	0	0	12	FIB_20, FIA_2, FIA_6, FII_1	0	5	1	1
ESC_RA0568AA	W0263-A	PRJNA578285	SAMN13082387	ESC_KB3678AA_AS	Illumina NextSeq500	EnteroBase QAssembly v4.1	2011	North America	United States	Miles-Jay	urine	yes	62	5260347	243202	99.96	0.08	cladeC1	baps_C1-L1_3	baps_C1-L2_8	baps_C1-L3_17	fimH30	0	papGII negative	0	0	0	0	0	1	FIA_2, FIA_6, FII_1, FIB_20	0	5	1	1
ESC_RA0493AA	E0119-A	PRJNA578285	SAMN13082237	ESC_KB3753AA_AS	Illumina NextSeq500	EnteroBase QAssembly v4.1	2010	North America	United States	Miles-Jay	urine	yes	96	5337384	225197	99.96	0.13	cladeC1	baps_C1-L1_3	baps_C1-L2_8	baps_C1-L3_17	fimH30	0	papGII negative	0	0	0	0	0	6	FII_4, FII_1, FIA_2, FIA_6, FIB_20	0	5	1	1
ESC_RA0676AA	MW10330-A	PRJNA578285	SAMN13082328	ESC_KB4587AA_AS	Illumina NextSeq500	EnteroBase QAssembly v4.1	2012	North America	United States	Miles-Jay	urine	yes	55	5074247	276295	99.96	0.08	cladeC1	baps_C1-L1_3	baps_C1-L2_8	baps_C1-L3_17	fimH30	0	papGII negative	0	0	0	0	0	9	FIB_20, FII_1, FIA_2, FIA_6	0	5	1	1
ESC_RA0708AA	W0054-A	PRJNA578285	SAMN13082371	ESC_KB4555AA_AS	Illumina NextSeq500	EnteroBase QAssembly v4.1	2009	North America	United States	Miles-Jay	urine	yes	64	5049192	189902	99.96	0.08	cladeC1	baps_C1-L1_3	baps_C1-L2_8	baps_C1-L3_17	fimH30	0	papGII negative	0	0	0	0	0	1	FIB_20, FII_1, FIA_2, FIA_6	0	5	1	1
ESC_RA0571AA	W0219-A	PRJNA578285	SAMN13082382	ESC_KB3675AA_AS	Illumina NextSeq500	EnteroBase QAssembly v4.1	2011	North America	United States	Miles-Jay	urine	yes	66	5168442	218359	99.96	0.15	cladeC1	baps_C1-L1_3	baps_C1-L2_8	baps_C1-L3_17	fimH30	0	papGII negative	0	1	0	0	0	2	FIB_20, FIA_2, FIA_6, FII_58	1	5	1	1
ESC_GA4896AA	RPYN9CN8	PRJEB20792	SAMEA104060857	ESC_NA8232AA_AS	Illumina MiSeq	EnteroBase QAssembly v3.6.1	2014 - 2015	Europe	Denmark	Roer	blood	yes	91	5220712	201988	99.96	0.39	cladeC1	baps_C1-L1_3	baps_C1-L2_7	baps_C1-L3_13	fimH30	1	papGII+ sublineage clade C1	0	1	0	0	0	11	FIB_20, FII_1, FIA_2, FIA_6	1	5	1	1
ESC_RA0526AA	E0592-A	PRJNA578285	SAMN13082278	ESC_KB3720AA_AS	Illumina NextSeq500	EnteroBase QAssembly v4.1	2013	North America	United States	Miles-Jay	urine	yes	118	5304318	158955	99.96	0.08	cladeC1	baps_C1-L1_3	baps_C1-L2_7	baps_C1-L3_14	fimH30	1	papGII+ sublineage clade C1	0	1	0	0	0	11	FIB_20, FIA_2, FIA_6, FII_2, FII_1	1	5	1	1
ESC_GA9525AA	MER-29	PRJNA398288	SAMN07510221	ESC_PA1121AA_AS	Illumina HiSeq/MiSeq	EnteroBase QAssembly v3.6.1	2014	Asia	Singapore	Harris	blood	yes	120	5275349	134246	99.96	0.08	cladeC1	baps_C1-L1_3	baps_C1-L2_7	baps_C1-L3_14	fimH30	1	papGII+ sublineage clade C1	0	1	0	0	0	7	FIA_2, FIA_6, FII_1, FIB_20	1	5	1	1
ESC_GA9558AA	MER-38	PRJNA398288	SAMN07510228	ESC_PA1088AA_AS	Illumina HiSeq/MiSeq	EnteroBase QAssembly v3.6.1	2014	Asia	Singapore	Harris	blood	yes	112	5244994	124280	99.96	0.08	cladeC1	baps_C1-L1_3	baps_C1-L2_7	baps_C1-L3_14	fimH30	1	papGII+ sublineage clade C1	0	1	0	0	0	7	FIB_20, FIA_2, FIA_6, FII_1	1	5	1	1
ESC_GA5241AA	KR6UZR3K	PRJEB20792	SAMEA104060512	ESC_NA7886AA_AS	Illumina MiSeq	EnteroBase QAssembly v3.6.1	2014 - 2015	Europe	Denmark	Roer	blood	yes	83	5271690	191062	99.96	0.08	cladeC1	baps_C1-L1_3	baps_C1-L2_7	baps_C1-L3_14	fimH30	1	papGII+ sublineage clade C1	0	1	0	0	0	7	FIB_20, FII_1, FIA_2, FIA_6	1	5	1	1
ESC_GA5051AA	SBZZEC2D	PRJEB20792	SAMEA104060702	ESC_NA8077AA_AS	Illumina MiSeq	EnteroBase QAssembly v3.6.1	2014 - 2015	Europe	Denmark	Roer	blood	yes	75	5275811	191062	99.96	0.08	cladeC1	baps_C1-L1_3	baps_C1-L2_7	baps_C1-L3_14	fimH30	1	papGII+ sublineage clade C1	0	1	0	0	0	7	FIB_20, FII_1, FIA_2, FIA_6	1	5	1	1
ESC_GA5402AA	HG1EF0HU	PRJEB20792	SAMEA104060351	ESC_NA7725AA_AS	Illumina MiSeq	EnteroBase QAssembly v3.6.1	2014 - 2015	Europe	Denmark	Roer	blood	yes	85	5236597	159190	99.96	0.08	cladeC1	baps_C1-L1_3	baps_C1-L2_7	baps_C1-L3_15	fimH30	1	papGII+ sublineage clade C1	0	1	0	0	0	9	FII_1, FIA_2, FIA_6, FIB_20	1	5	1	1
ESC_GA5213AA	21PCB8TD	PRJEB20792	SAMEA104060540	ESC_NA7914AA_AS	Illumina MiSeq	EnteroBase QAssembly v3.6.1	2014 - 2015	Europe	Denmark	Roer	blood	yes	85	5239052	191062	99.65	0.08	cladeC1	baps_C1-L1_3	baps_C1-L2_7	baps_C1-L3_15	fimH30	1	papGII+ sublineage clade C1	0	1	0	0	0	11	FIA_6, FII_1, FIB_20	1	5	1	1
ESC_NA3626AA	RDP28	PRJNA551371	SAMN12145239	ESC_CB2453AA_AS	Illumina HiSeq	EnteroBase QAssembly v4.1	2016	Europe	France	Birgy	urine	yes	118	5299457	136198	99.96	0.13	cladeC1	baps_C1-L1_3	baps_C1-L2_7	baps_C1-L3_15	fimH30	1	papGII+ sublineage clade C1	0	1	0	0	0	11	FIA_2, FIA_6, FII_35, FII_1, FIB_20	1	5	1	1
ESC_GA9537AA	MER-25	PRJNA398288	SAMN07510217	ESC_PA1109AA_AS	Illumina HiSeq/MiSeq	EnteroBase QAssembly v3.6.1	2014	Oceania	Australia	Harris	blood	yes	119	5241297	112232	99.96	0.08	cladeC1	baps_C1-L1_3	baps_C1-L2_7	baps_C1-L3_15	fimH30	1	papGII+ sublineage clade C1	0	1	0	0	0	11	FIB_20, FIA_2, FIA_6, FII_1	1	5	1	1
ESC_GA9539AA	MER-27	PRJNA398288	SAMN07510219	ESC_PA1107AA_AS	Illumina HiSeq/MiSeq	EnteroBase QAssembly v3.6.1	2014	Oceania	Australia	Harris	blood	yes	90	5233555	136274	99.96	0.08	cladeC1	baps_C1-L1_3	baps_C1-L2_7	baps_C1-L3_15	fimH30	1	papGII+ sublineage clade C1	0	1	0	0	0	11	FIB_20, FII_1, FIA_2, FIA_6	1	5	1	1
ESC_GA5061AA	BZ29QL8T	PRJEB20792	SAMEA104060692	ESC_NA8067AA_AS	Illumina MiSeq	EnteroBase QAssembly v3.6.1	2014 - 2015	Europe	Denmark	Roer	blood	yes	70	5230539	177555	99.96	0.08	cladeC1	baps_C1-L1_3	baps_C1-L2_7	baps_C1-L3_13	fimH30	1	papGII+ sublineage clade C1	0	1	0	0	0	2	FII_1, FIA_2, FIA_6, FIB_20	1	5	1	1
ESC_FA0129AA	SCK01-29	PRJEB15226	SAMEA4427886	ESC_IA8935AA_AS	Illumina MiSeq/HiSeq	EnteroBase QAssembly v3.5.1	2011 - 2014	Europe	Netherlands	SoM-study	na	yes	74	5136459	177517	99.65	0.08	cladeC1	baps_C1-L1_3	baps_C1-L2_7	baps_C1-L3_13	fimH30	1	papGII+ sublineage clade C1	0	1	0	0	0	3	FIA_2, FIA_6	1	5	1	1
ESC_EA9260AA	SCK34-74	PRJEB15226	SAMEA4429202	ESC_JA0443AA_AS	Illumina MiSeq/HiSeq	EnteroBase QAssembly v3.5.1	2011 - 2014	Europe	Netherlands	SoM-study	na	yes	99	5232412	191800	99.65	0.08	cladeC1	baps_C1-L1_3	baps_C1-L2_7	baps_C1-L3_13	fimH30	1	papGII+ sublineage clade C1	0	1	0	0	0	3	FIB_20, FIA_2, FIA_6, FII_1	1	5	1	1
ESC_JA5534AA	127	PRJEB23208	SAMEA104452214	ESC_SA8062AA_AS	Illumina MiSeq	EnteroBase QAssembly v4	2016	Europe	Germany	Kossow	feces	yes	160	5306254	91593	99.96	0.08	cladeC1	baps_C1-L1_3	baps_C1-L2_7	baps_C1-L3_13	fimH30	1	papGII+ sublineage clade C1	0	1	0	0	0	10	FIB_20, FIA_2, FIA_6, FII_1, FII_2	1	5	1	1
ESC_GA5024AA	KUOWBHDA	PRJEB20792	SAMEA104060729	ESC_NA8104AA_AS	Illumina MiSeq	EnteroBase QAssembly v3.6.1	2014 - 2015	Europe	Denmark	Roer	blood	yes	96	5307084	191075	99.96	0.08	cladeC1	baps_C1-L1_3	baps_C1-L2_7	baps_C1-L3_13	fimH30	1	papGII+ sublineage clade C1	0	1	0	0	0	10	FII_1, FIA_2, FIA_6, FIB_20	1	5	1	1
ESC_EA9988AA	SCK63-12	PRJEB15226	SAMEA4428027	ESC_IA9491AA_AS	Illumina MiSeq/HiSeq	EnteroBase QAssembly v3.5.1	2011 - 2014	Europe	Netherlands	SoM-study	na	yes	74	5163875	191240	99.96	0.08	cladeC1	baps_C1-L1_3	baps_C1-L2_7	baps_C1-L3_13	fimH30	1	papGII+ sublineage clade C1	0	1	0	0	0	11	FIB_20, FII_1, FIA_2, FIA_6	1	5	1	1
EF347		PRJNA612606	SAMN14378618	GCA_013174555.1	Illumina HiSeq	SPAdes v 3.13.1	2013	Europe	Sweden	Froeding	blood	yes	137	5292956	119692	99.96	0.08	cladeC1	baps_C1-L1_3	baps_C1-L2_7	baps_C1-L3_16	fimH30	1	papGII+ sublineage clade C1	1	1	0	0	0	4	FIA_2, FIA_6, FIB_20	1	5	1	1
EF441		PRJNA612606	SAMN14378684	GCA_013173265.1	Illumina HiSeq	SPAdes v 3.13.1	2014	Europe	Sweden	Froeding	blood	yes	146	5226034	117812	99.96	0.08	cladeC1	baps_C1-L1_3	baps_C1-L2_7	baps_C1-L3_16	fimH30	1	papGII+ sublineage clade C1	0	1	0	0	0	3	FIA_2, FIA_6, FIB_20	1	5	1	1
EF301		PRJNA612606	SAMN14378574	GCA_013175425.1	Illumina HiSeq	SPAdes v 3.13.1	2013	Europe	Sweden	Froeding	blood	yes	115	5265252	136476	99.96	0.08	cladeC1	baps_C1-L1_3	baps_C1-L2_7	baps_C1-L3_16	fimH30	1	papGII+ sublineage clade C1	0	1	0	0	0	3	FIB_20, FIA_2, FIA_6	1	5	1	1
ESC_GA5330AA	Q876OYNL	PRJEB20792	SAMEA104060423	ESC_NA7797AA_AS	Illumina MiSeq	EnteroBase QAssembly v3.6.1	2014 - 2015	Europe	Denmark	Roer	blood	yes	85	5261458	164048	99.96	0.08	cladeC1	baps_C1-L1_3	baps_C1-L2_7	baps_C1-L3_13	fimH30	1	papGII+ sublineage clade C1	0	1	0	0	0	11	FIA_2, FIA_6, FII_1, FIB_20	1	5	1	1
ESC_GA4973AA	DRJPRN4O	PRJEB20792	SAMEA104060780	ESC_NA8155AA_AS	Illumina MiSeq	EnteroBase QAssembly v3.6.1	2014 - 2015	Europe	Denmark	Roer	blood	yes	103	5216989	136771	99.96	0.08	cladeC1	baps_C1-L1_3	baps_C1-L2_7	baps_C1-L3_13	fimH30	1	papGII+ sublineage clade C1	0	1	0	0	0	11	FIA_2, FIA_6, FIB_20	1	5	1	1
222A118	U-NHP-94	PRJNA614455	SAMN14425220	GCA_020230335.1	Oxford Nanopore MinION; Illumina MiSeq	Unicycler v0.4.8	2015	Asia	Vietnam	high-quality assemblies	urine	na	10	5469163	3205790	99.96	0.08	cladeC1	baps_C1-L1_3	baps_C1-L2_7	baps_C1-L3_13	fimH30	1	papGII+ sublineage clade C1	1	1	0	0	0	11	FIA_2, FIA_6, FII_1	1	5	1	1
ESC_MA0315AA	406	PRJNA521038	SAMN10875693	ESC_XA4635AA_AS	Illumina NextSeq500	EnteroBase QAssembly v4	2015	North America	Canada	MacFadden	blood	no	137	5285010	109323	99.96	0.08	cladeC1	baps_C1-L1_3	baps_C1-L2_7	baps_C1-L3_13	fimH30	1	papGII+ sublineage clade C1	0	1	0	0	0	11	FIB_20, FII_1, FIA_2, FIA_6	1	5	1	1
EF466		PRJNA612606	SAMN14378708	GCA_013172785.1	Illumina HiSeq	SPAdes v 3.13.1	2014	Europe	Sweden	Froeding	blood	yes	178	5256306	90257	99.86	0.64	cladeC1	baps_C1-L1_3	baps_C1-L2_7	baps_C1-L3_13	fimH30	1	papGII+ sublineage clade C1	0	1	0	0	0	6	FIB_20, FIA_2, FIA_6, FII_1	1	5	1	1
ESC_GA5196AA	RRESWA19	PRJEB20792	SAMEA104060557	ESC_NA7932AA_AS	Illumina MiSeq	EnteroBase QAssembly v3.6.1	2014 - 2015	Europe	Denmark	Roer	blood	yes	81	5229385	162916	99.96	0.08	cladeC1	baps_C1-L1_3	baps_C1-L2_7	baps_C1-L3_13	fimH30	1	papGII+ sublineage clade C1	0	1	0	0	0	2	FIA_2, FIA_6, FIB_20	1	5	1	1
ESC_NA3653AA	APE4	PRJNA551371	SAMN12145052	ESC_CB2426AA_AS	Illumina HiSeq	EnteroBase QAssembly v4.1	2017	Europe	France	Birgy	urine	yes	106	5317294	165698	99.96	0.19	cladeC1	baps_C1-L1_3	baps_C1-L2_7	baps_C1-L3_13	fimH30	1	papGII+ sublineage clade C1	0	1	0	0	0	11	FIB_20, FII_2, FII_1, FIA_2, FIA_6	1	5	1	1
ESC_GA5366AA	WXJ7KF25	PRJEB20792	SAMEA104060387	ESC_NA7761AA_AS	Illumina MiSeq	EnteroBase QAssembly v3.6.1	2014 - 2015	Europe	Denmark	Roer	blood	yes	88	5220718	216213	99.96	0.58	cladeC1	baps_C1-L1_2	baps_C1-L2_5	baps_C1-L3_10	fimH30	0	papGII negative	0	1	0	0	0	2	FIB_20, FII_1, FIA_2, FIA_6	1	5	1	1
EF413		PRJNA612606	SAMN14378656	GCA_013173805.1	Illumina HiSeq	SPAdes v 3.13.1	2014	Europe	Sweden	Froeding	blood	yes	137	5092943	136476	99.96	0.08	cladeC1	baps_C1-L1_2	baps_C1-L2_5	baps_C1-L3_10	fimH30	0	papGII negative	0	1	0	0	0	11	FIB_20, FII_1, FIA_2, FIA_6	1	5	1	1
ESC_RA0588AA	MW20205-A	PRJNA578285	SAMN13082363	ESC_KB3658AA_AS	Illumina NextSeq500	EnteroBase QAssembly v4.1	2012	North America	United States	Miles-Jay	urine	yes	75	5133465	182421	99.96	0.08	cladeC1	baps_C1-L1_2	baps_C1-L2_5	baps_C1-L3_10	fimH30	1	not assigned	0	0	1	0	0	10	FIB_20, FII_1, FIA_2, FIA_6	1	5	1	1
H1-003-0042-K-J		PRJEB35745	SAMEA6378133	GCA_902709275.1	Illumina NextSeq	SPAdes 3.10.0	2016 - 2017	Europe	France	Septicoli	blood	no	101	5056062	131121	99.96	0.18	cladeC1	baps_C1-L1_2	baps_C1-L2_5	baps_C1-L3_10	fimH30	0	papGII negative	0	0	1	0	0	9	FIB_20, FII_1, FIA_2, FIA_6	1	5	1	1
ESC_EA8939AA	SCK67-75	PRJEB15226	SAMEA4429717	ESC_JA0803AA_AS	Illumina MiSeq/HiSeq	EnteroBase QAssembly v3.5.1	2011 - 2014	Europe	Netherlands	SoM-study	na	yes	98	5154971	200938	99.96	0.08	cladeC1	baps_C1-L1_2	baps_C1-L2_5	baps_C1-L3_10	fimH30	0	papGII negative	0	0	1	0	0	1	FII_1, FII_4, FIA_2, FIA_6, FIB_20	1	5	1	1
H1-004-0010-C-O		PRJEB35745	SAMEA6378224	GCA_902710275.1	Illumina NextSeq	SPAdes 3.10.0	2016 - 2017	Europe	France	Septicoli	blood	no	90	5118938	186504	99.96	0.14	cladeC1	baps_C1-L1_2	baps_C1-L2_5	baps_C1-L3_10	fimH30	0	papGII negative	0	0	1	0	0	9	FIA_2, FIA_6, FIB_20	1	5	1	1
ESC_GA9527AA	MER-52	PRJNA398288	SAMN07510237	ESC_PA1119AA_AS	Illumina HiSeq/MiSeq	EnteroBase QAssembly v3.6.1	2015	Oceania	Australia	Harris	blood	yes	96	5158783	169028	99.96	0.08	cladeC1	baps_C1-L1_2	baps_C1-L2_5	baps_C1-L3_10	fimH30	0	papGII negative	0	0	1	0	0	2	FIA_2, FIA_6, FII_35, FII_1	1	5	1	1
AR_0451	AR_0451	PRJNA316321	SAMN07291544	GCA_003288455.1	Pacbio; Illumina	canu v 1.4; SPAdes v 3.6.0	na	na	na	high-quality assemblies	na	na	8	5165626	4989783	99.96	0.08	cladeC1	baps_C1-L1_2	baps_C1-L2_5	baps_C1-L3_10	fimH30	0	papGII negative	0	0	0	0	0	7	FIA_2, FIA_6	1	5	1	1
ESC_GA5078AA	3AIE1PHU	PRJEB20792	SAMEA104060675	ESC_NA8050AA_AS	Illumina MiSeq	EnteroBase QAssembly v3.6.1	2014 - 2015	Europe	Denmark	Roer	blood	yes	63	5184380	225116	99.96	0.08	cladeC1	baps_C1-L1_2	baps_C1-L2_5	baps_C1-L3_10	fimH30	0	papGII negative	0	0	1	0	0	1	FIB_20, FII_1, FIA_2, FIA_6	1	5	1	1
EF451		PRJNA612606	SAMN14378693	GCA_013173065.1	Illumina HiSeq	SPAdes v 3.13.1	2014	Europe	Sweden	Froeding	blood	yes	101	5002263	124322	99.96	0.08	cladeC1	baps_C1-L1_2	baps_C1-L2_5	baps_C1-L3_10	fimH30	0	papGII negative	0	0	1	0	0	9	FIB_20, FIA_2, FIA_6, FII_1	1	5	1	1
ESC_GA9520AA	MER-68	PRJNA398288	SAMN07510244	ESC_PA1126AA_AS	Illumina HiSeq/MiSeq	EnteroBase QAssembly v3.6.1	2015	Oceania	Australia	Harris	blood	yes	92	5087608	170714	99.96	0.08	cladeC1	baps_C1-L1_2	baps_C1-L2_5	baps_C1-L3_10	fimH30	1	not assigned	0	0	1	0	0	9	FIB_20, FIA_2, FIA_6, FII_1	1	5	1	1
ESC_NA3743AA	RDE16	PRJNA551371	SAMN12145217	ESC_CB2333AA_AS	Illumina HiSeq	EnteroBase QAssembly v4.1	2017	Europe	France	Birgy	urine	yes	96	5085545	154879	99.96	0.08	cladeC1	baps_C1-L1_2	baps_C1-L2_5	baps_C1-L3_10	fimH30	1	not assigned	0	0	1	0	0	5	FIA_2, FIA_6, FII_1, FII_35, FIB_20	1	5	1	1
ESC_NA3619AA	ATR46	PRJNA551371	SAMN12145087	ESC_CB2460AA_AS	Illumina HiSeq	EnteroBase QAssembly v4.1	2017	Europe	France	Birgy	urine	yes	83	5031311	152262	99.96	0.08	cladeC1	baps_C1-L1_2	baps_C1-L2_5	baps_C1-L3_10	fimH30	1	not assigned	0	0	1	0	0	5	FIB_20, FIA_2, FIA_6, FII_1	1	5	1	1
ESC_GA5351AA	6FE3GNQN	PRJEB20792	SAMEA104060402	ESC_NA7776AA_AS	Illumina MiSeq	EnteroBase QAssembly v3.6.1	2014 - 2015	Europe	Denmark	Roer	blood	yes	63	4932331	209517	99.65	0.08	cladeC1	baps_C1-L1_2	baps_C1-L2_5	baps_C1-L3_10	fimH30	0	papGII negative	0	0	0	0	0	0	no hit	0	5	1	1
ESC_GA5205AA	5VATO05D	PRJEB20792	SAMEA104060548	ESC_NA7922AA_AS	Illumina MiSeq	EnteroBase QAssembly v3.6.1	2014 - 2015	Europe	Denmark	Roer	blood	yes	67	5075707	209318	99.96	0.08	cladeC1	baps_C1-L1_2	baps_C1-L2_5	baps_C1-L3_10	fimH30	0	papGII negative	0	0	0	0	0	1	FIB_20, FII_1, FIA_2, FIA_6	1	5	1	1
ESC_JA5503AA	174	PRJEB23208	SAMEA104452248	ESC_SA8093AA_AS	Illumina MiSeq	EnteroBase QAssembly v4	2017	Europe	Germany	Kossow	feces	yes	94	5123216	137866	99.96	0.08	cladeC1	baps_C1-L1_2	baps_C1-L2_5	baps_C1-L3_10	fimH30	0	papGII negative	0	0	1	0	0	9	FII_1, FIA_2, FIA_6, FIB_20	1	5	1	1
ESC_GA5393AA	0SMBC2W0	PRJEB20792	SAMEA104060360	ESC_NA7734AA_AS	Illumina MiSeq	EnteroBase QAssembly v3.6.1	2014 - 2015	Europe	Denmark	Roer	blood	yes	103	5156729	170728	99.96	0.31	cladeC1	baps_C1-L1_2	baps_C1-L2_5	baps_C1-L3_10	fimH30	0	papGII negative	0	0	1	0	0	9	FIB_20, FII_1, FIA_2, FIA_6	1	5	1	1
ESC_NA3645AA	ATR11	PRJNA551371	SAMN12145056	ESC_CB2434AA_AS	Illumina HiSeq	EnteroBase QAssembly v4.1	2015	Europe	France	Birgy	urine	yes	86	5060223	185573	99.96	0.08	cladeC1	baps_C1-L1_2	baps_C1-L2_5	baps_C1-L3_10	fimH30	1	not assigned	0	0	1	0	0	9	FII_1, FIA_2, FIA_6, FIB_20	1	5	1	1
Ecol_732	Ecol_732	PRJNA224116	SAMN04621897	GCF_001617565	PacBio	HGAP v 2.2.0	2012	Asia	Thailand	high-quality assemblies	na	na	7	5418293	5009900	99.96	0.28	cladeC1	baps_C1-L1_2	baps_C1-L2_5	baps_C1-L3_10	fimH30	0	papGII negative	0	0	1	0	0	16	FIB_20, FIA_2, FIA_6, FII_1	1	5	1	1
ESC_GA9508AA	MER-13	PRJNA398288	SAMN07510209	ESC_PA1138AA_AS	Illumina HiSeq/MiSeq	EnteroBase QAssembly v3.6.1	2014	Asia	Singapore	Harris	blood	yes	102	5225027	124268	99.96	0.58	cladeC1	baps_C1-L1_2	baps_C1-L2_5	baps_C1-L3_10	fimH30	0	papGII negative	0	0	1	0	0	9	FIB_20, FIA_2, FIA_6, FII_1	1	5	1	1
ESC_RA0544AA	W0648-A	PRJNA578285	SAMN13082416	ESC_KB3702AA_AS	Illumina NextSeq500	EnteroBase QAssembly v4.1	2013	North America	United States	Miles-Jay	urine	yes	70	5112633	191062	99.96	0.08	cladeC1	baps_C1-L1_2	baps_C1-L2_5	baps_C1-L3_10	fimH30	0	papGII negative	0	0	1	0	0	8	FIB_20, FII_1, FIA_2, FIA_6	1	5	1	1
ESC_JA5538AA	121	PRJEB23208	SAMEA104452210	ESC_SA8058AA_AS	Illumina MiSeq	EnteroBase QAssembly v4	2016	Europe	Germany	Kossow	feces	yes	84	5207566	150833	99.96	0.64	cladeC1	baps_C1-L1_2	baps_C1-L2_5	baps_C1-L3_10	fimH30	0	papGII negative	0	0	1	0	0	9	FIB_20, FIA_2, FIA_6, FII_1	1	5	1	1
ESC_JA5573AA	49	PRJEB23208	SAMEA104452155	ESC_SA8022AA_AS	Illumina MiSeq	EnteroBase QAssembly v4	2016	Europe	Germany	Kossow	feces	yes	75	5062517	163146	99.96	0.08	cladeC1	baps_C1-L1_2	baps_C1-L2_5	baps_C1-L3_10	fimH30	0	papGII negative	0	0	1	0	0	9	FIB_20, FIA_2, FIA_6, FII_1	1	5	1	1
ESC_BA7215AA	eo3390	PRJEB4681	SAMEA2205571	ESC_BA4826AA_AS	Illumina HiSeq	EnteroBase QAssembly v2.2	2011	Europe	United Kingdom	Kallonen	blood	no	90	5081005	214341	99.96	0.08	cladeC1	baps_C1-L1_2	baps_C1-L2_5	baps_C1-L3_10	fimH30	0	papGII negative	0	0	1	0	0	1	FIA_2, FIA_6, FII_1, FIB_20	1	5	1	1
ESC_RA0496AA	MW10213-A	PRJNA578285	SAMN13082306	ESC_KB3750AA_AS	Illumina NextSeq500	EnteroBase QAssembly v4.1	2011	North America	United States	Miles-Jay	urine	yes	68	5192331	208945	99.96	0.08	cladeC1	baps_C1-L1_2	baps_C1-L2_5	baps_C1-L3_10	fimH30	0	papGII negative	0	0	1	0	0	9	FII_1, FIA_2, FIA_6, FIB_20	1	5	1	1
ESC_JA5551AA	91	PRJEB23208	SAMEA104452197	ESC_SA8045AA_AS	Illumina MiSeq	EnteroBase QAssembly v4	2016	Europe	Germany	Kossow	feces	yes	145	5219869	115100	99.96	0.59	cladeC1	baps_C1-L1_2	baps_C1-L2_5	baps_C1-L3_10	fimH30	0	papGII negative	0	0	1	0	0	7	FII_1, FII_4, FIA_2, FIA_6, FIB_20	1	5	1	1
ESC_JA5536AA	123	PRJEB23208	SAMEA104452212	ESC_SA8060AA_AS	Illumina MiSeq	EnteroBase QAssembly v4	2016	Europe	Germany	Kossow	feces	yes	78	5061503	185044	99.96	0.58	cladeC1	baps_C1-L1_2	baps_C1-L2_5	baps_C1-L3_10	fimH30	0	papGII negative	0	0	1	0	0	1	FIA_2, FIA_6, FII_1, FIB_20	1	5	1	1
ESC_JA5520AA	151	PRJEB23208	SAMEA104452231	ESC_SA8076AA_AS	Illumina MiSeq	EnteroBase QAssembly v4	2016	Europe	Germany	Kossow	feces	yes	133	5189040	105981	99.96	0.39	cladeC1	baps_C1-L1_2	baps_C1-L2_5	baps_C1-L3_10	fimH30	0	papGII negative	0	0	1	0	0	6	FIA_2, FIA_6, FII_2, FII_1, FIB_20	1	5	1	1
ESC_EA9180AA	SCK50-03	PRJEB15226	SAMEA4429465	ESC_JA0451AA_AS	Illumina MiSeq/HiSeq	EnteroBase QAssembly v3.5.1	2011 - 2014	Europe	Netherlands	SoM-study	na	yes	91	5133564	134629	99.96	0.08	cladeC1	baps_C1-L1_2	baps_C1-L2_5	baps_C1-L3_10	fimH30	0	papGII negative	0	0	1	0	0	1	FIA_2, FIA_6, FII_1, FIB_20	1	5	1	1
ESC_JA5502AA	176	PRJEB23208	SAMEA104452249	ESC_SA8094AA_AS	Illumina MiSeq	EnteroBase QAssembly v4	2017	Europe	Germany	Kossow	feces	yes	88	5153005	173830	99.96	0.08	cladeC1	baps_C1-L1_2	baps_C1-L2_5	baps_C1-L3_10	fimH30	0	papGII negative	0	0	1	0	0	9	FIB_20, FIA_2, FIA_6, FII_1	1	5	1	1
ESC_BA9874AA	MU006446L (1736)	PRJEB2974	SAMEA1570660	ESC_BA9917AA_AS	Illumina HiSeq	EnteroBase QAssembly v2.2	2010	Europe	Ireland	Ludden	urine	yes	81	5108265	173994	99.96	0.58	cladeC1	baps_C1-L1_2	baps_C1-L2_5	baps_C1-L3_10	fimH30	0	papGII negative	0	0	1	0	0	5	FIA_2, FIA_6, FII_1	1	5	1	1
ESC_JA5546AA	102	PRJEB23208	SAMEA104452202	ESC_SA8050AA_AS	Illumina MiSeq	EnteroBase QAssembly v4	2016	Europe	Germany	Kossow	feces	yes	108	5108448	141000	99.96	0.08	cladeC1	baps_C1-L1_2	baps_C1-L2_5	baps_C1-L3_10	fimH30	0	papGII negative	0	0	1	0	0	8	FII_1, FIA_2, FIA_6, FIB_20	1	5	1	1
ESC_JA5544AA	107	PRJEB23208	SAMEA104452204	ESC_SA8052AA_AS	Illumina MiSeq	EnteroBase QAssembly v4	2016	Europe	Germany	Kossow	feces	yes	174	4975033	68915	99.96	0.08	cladeC1	baps_C1-L1_2	baps_C1-L2_5	baps_C1-L3_10	fimH30	0	papGII negative	0	0	1	0	0	6	FIA_2, FIA_6, FII_1, FIB_20	1	5	1	1
EF372		PRJNA612606	SAMN14378643	GCA_013174025.1	Illumina HiSeq	SPAdes v 3.13.1	2013	Europe	Sweden	Froeding	blood	yes	113	4975428	136476	99.96	0.08	cladeC1	baps_C1-L1_2	baps_C1-L2_5	baps_C1-L3_10	fimH30	0	papGII negative	0	0	1	0	0	9	FIB_20, FII_1, FIA_2, FIA_6	1	5	1	1
ESC_EA9770AA	SCP11-25	PRJEB15226	SAMEA4428304	ESC_IA9350AA_AS	Illumina MiSeq/HiSeq	EnteroBase QAssembly v3.5.1	2011 - 2014	Europe	Netherlands	SoM-study	na	yes	67	5076008	229897	99.96	0.08	cladeC1	baps_C1-L1_2	baps_C1-L2_5	baps_C1-L3_10	fimH30	0	papGII negative	0	0	1	0	0	9	FII_1, FIA_2, FIA_6, FIB_20	1	5	1	1
EF568		PRJNA612606	SAMN14378791	GCA_013176705.1	Illumina HiSeq	SPAdes v 3.13.1	2015	Europe	Sweden	Froeding	blood	yes	103	5043525	159376	99.86	0.08	cladeC1	baps_C1-L1_2	baps_C1-L2_5	baps_C1-L3_10	fimH30	0	papGII negative	0	0	1	0	0	9	FIB_20, FII_1, FIA_2, FIA_6	1	5	1	1
EF231		PRJNA612606	SAMN14378548	GCA_013175965.1	Illumina HiSeq	SPAdes v 3.13.1	2012	Europe	Sweden	Froeding	blood	yes	95	5021897	138933	99.96	0.08	cladeC1	baps_C1-L1_2	baps_C1-L2_5	baps_C1-L3_10	fimH30	0	papGII negative	0	0	1	0	0	9	FII_1, FIA_2, FIA_6, FIB_20	1	5	1	1
B1439-PB	B1439-PB	PRJNA517648	SAMN10839619	GCA_005671075.1	PacBio RSII	HGAP v January 2016	2012	Europe	Sweden	high-quality assemblies	blood	na	2	5106499	5008933	99.96	0.39	cladeC1	baps_C1-L1_2	baps_C1-L2_5	baps_C1-L3_10	fimH30	0	papGII negative	0	0	1	0	0	9	FIB_20, FII_2, FIA_2, FIA_6	1	5	1	1
ESC_GA9509AA	MER-14	PRJNA398288	SAMN07510210	ESC_PA1137AA_AS	Illumina HiSeq/MiSeq	EnteroBase QAssembly v3.6.1	2014	Asia	Singapore	Harris	blood	yes	105	5093962	163378	99.96	0.08	cladeC1	baps_C1-L1_2	baps_C1-L2_5	baps_C1-L3_10	fimH30	0	papGII negative	0	0	1	0	0	9	FII_1, FIA_2, FIA_6, FIB_20	1	5	1	1
ESC_MA0150AA	109	PRJNA521038	SAMN10875397	ESC_XA1391AA_AS	Illumina NextSeq500	EnteroBase QAssembly v4	2012	North America	Canada	MacFadden	blood	no	75	5132988	222531	99.96	0.08	cladeC1	baps_C1-L1_2	baps_C1-L2_5	baps_C1-L3_10	fimH30	0	papGII negative	0	0	1	0	0	9	FII_1, FIA_2, FIA_6, FIB_20	1	5	1	1
ESC_MA0401AA	304	PRJNA521038	SAMN10875591	ESC_XA1140AA_AS	Illumina NextSeq500	EnteroBase QAssembly v4	2014	North America	Canada	MacFadden	blood	no	95	5125010	157264	99.96	0.08	cladeC1	baps_C1-L1_2	baps_C1-L2_5	baps_C1-L3_10	fimH30	0	papGII negative	0	0	1	0	0	9	FIB_20, FII_1, FIA_2, FIA_6	1	5	1	1
EF449		PRJNA612606	SAMN14378691	GCA_013173135.1	Illumina HiSeq	SPAdes v 3.13.1	2014	Europe	Sweden	Froeding	blood	yes	102	5000161	136476	99.96	0.08	cladeC1	baps_C1-L1_2	baps_C1-L2_5	baps_C1-L3_10	fimH30	0	papGII negative	0	0	1	0	0	5	FII_1, FIA_2, FIA_6, FIB_20	1	5	1	1
ESC_GA9513AA	MER-8	PRJNA398288	SAMN07510206	ESC_PA1133AA_AS	Illumina HiSeq/MiSeq	EnteroBase QAssembly v3.6.1	2014	Asia	Singapore	Harris	blood	yes	91	5198377	191062	99.96	0.08	cladeC1	baps_C1-L1_2	baps_C1-L2_5	baps_C1-L3_10	fimH30	0	papGII negative	0	0	1	0	0	5	FIA_2, FIA_6, FII_1, FII_2, FIB_20	1	5	1	1
ESC_GA9507AA	MER-10	PRJNA398288	SAMN07510208	ESC_PA1139AA_AS	Illumina HiSeq/MiSeq	EnteroBase QAssembly v3.6.1	2014	Asia	Singapore	Harris	blood	yes	98	5198773	141759	99.96	0.08	cladeC1	baps_C1-L1_2	baps_C1-L2_5	baps_C1-L3_10	fimH30	0	papGII negative	0	0	1	0	0	5	FII_2, FII_1, FIA_2, FIA_6, FIB_20	1	5	1	1
ESC_GA5117AA	KRCPLS3H	PRJEB20792	SAMEA104060636	ESC_NA8011AA_AS	Illumina MiSeq	EnteroBase QAssembly v3.6.1	2014 - 2015	Europe	Denmark	Roer	blood	yes	89	5164193	159190	99.96	0.08	cladeC1	baps_C1-L1_2	baps_C1-L2_5	baps_C1-L3_10	fimH30	0	papGII negative	0	0	1	0	0	9	FIA_2, FIA_6, FII_2, FII_1, FIB_20	1	5	1	1
ESC_JA5565AA	61	PRJEB23208	SAMEA104452171	ESC_SA8030AA_AS	Illumina MiSeq	EnteroBase QAssembly v4	2016	Europe	Germany	Kossow	feces	yes	117	5122704	124353	99.96	0.08	cladeC1	baps_C1-L1_2	baps_C1-L2_5	baps_C1-L3_10	fimH30	0	papGII negative	0	0	1	0	0	2	FIA_2, FIA_6, FII_2, FII_1, FIB_20	1	5	1	1
H1-001-0116-H-M		PRJEB35745	SAMEA6377974	GCA_902707615.1	Illumina NextSeq	SPAdes 3.10.0	2016 - 2017	Europe	France	Septicoli	blood	no	84	5071773	186706	99.96	0.08	cladeC1	baps_C1-L1_2	baps_C1-L2_5	baps_C1-L3_10	fimH30	0	papGII negative	0	0	1	0	0	9	FIA_2, FIA_6, FII_1, FIB_20	1	5	1	1
ESC_EA8908AA	SCP28-07	PRJEB15226	SAMEA4429748	ESC_JA0896AA_AS	Illumina MiSeq/HiSeq	EnteroBase QAssembly v3.5.1	2011 - 2014	Europe	Netherlands	SoM-study	na	yes	88	5074478	142458	99.96	0.08	cladeC1	baps_C1-L1_2	baps_C1-L2_5	baps_C1-L3_10	fimH30	0	papGII negative	0	0	1	0	0	2	FII_1, FIA_2, FIA_6, FIB_20	1	5	1	1
EF325		PRJNA612606	SAMN14378598	GCA_013174995.1	Illumina HiSeq	SPAdes v 3.13.1	2013	Europe	Sweden	Froeding	blood	yes	103	5044439	136477	99.96	0.08	cladeC1	baps_C1-L1_2	baps_C1-L2_5	baps_C1-L3_10	fimH30	0	papGII negative	0	0	1	0	0	1	FII_1, FIA_2, FIA_6, FIB_20	1	5	1	1
ESC_GA4938AA	OW52WV5P	PRJEB20792	SAMEA104060815	ESC_NA8190AA_AS	Illumina MiSeq	EnteroBase QAssembly v3.6.1	2014 - 2015	Europe	Denmark	Roer	blood	yes	63	4914655	177642	99.96	0.08	cladeC1	baps_C1-L1_2	baps_C1-L2_5	baps_C1-L3_10	fimH30	0	papGII negative	0	0	1	0	0	1	FIA_2, FIA_6, FII_1, FIB_20	1	5	1	1
ESC_NA3784AA	CHI5	PRJNA551371	SAMN12145133	ESC_CB2292AA_AS	Illumina HiSeq	EnteroBase QAssembly v4.1	2015	Europe	France	Birgy	urine	yes	74	5041010	216134	99.96	0.08	cladeC1	baps_C1-L1_2	baps_C1-L2_5	baps_C1-L3_10	fimH30	0	papGII negative	0	0	1	0	0	9	FIB_20, FII_1, FIA_2, FIA_6	1	5	1	1
ESC_GA9550AA	MER-103	PRJNA398288	SAMN07510264	ESC_PA1096AA_AS	Illumina HiSeq/MiSeq	EnteroBase QAssembly v3.6.1	2015	Asia	Singapore	Harris	blood	yes	90	5072684	191497	99.96	0.08	cladeC1	baps_C1-L1_2	baps_C1-L2_5	baps_C1-L3_10	fimH30	0	papGII negative	0	0	1	0	0	9	FII_1, FII_2, FIA_2, FIA_6, FIB_20	1	5	1	1
ESC_GA5306AA	8E0HQWVL	PRJEB20792	SAMEA104060447	ESC_NA7821AA_AS	Illumina MiSeq	EnteroBase QAssembly v3.6.1	2014 - 2015	Europe	Denmark	Roer	blood	yes	67	5045958	222568	99.96	0.08	cladeC1	baps_C1-L1_2	baps_C1-L2_5	baps_C1-L3_10	fimH30	0	papGII negative	0	0	0	0	0	0	no hit	0	5	1	1
ESC_GA4988AA	D36WQMAF	PRJEB20792	SAMEA104060765	ESC_NA8140AA_AS	Illumina MiSeq	EnteroBase QAssembly v3.6.1	2014 - 2015	Europe	Denmark	Roer	blood	yes	65	5138251	199537	99.96	0.58	cladeC1	baps_C1-L1_2	baps_C1-L2_5	baps_C1-L3_10	fimH30	0	papGII negative	0	0	1	0	0	4	FII_2, FII_1, FIA_2, FIA_6, FIB_20	1	5	1	1
EF334		PRJNA612606	SAMN14378605	GCA_013174845.1	Illumina HiSeq	SPAdes v 3.13.1	2013	Europe	Sweden	Froeding	blood	yes	111	5079491	124426	99.96	0.08	cladeC1	baps_C1-L1_2	baps_C1-L2_5	baps_C1-L3_10	fimH30	0	papGII negative	0	0	1	0	0	1	FII_1, FIA_2, FIA_6, FIB_20	1	5	1	1
ESC_GA5390AA	JJ5JKLXA	PRJEB20792	SAMEA104060363	ESC_NA7737AA_AS	Illumina MiSeq	EnteroBase QAssembly v3.6.1	2014 - 2015	Europe	Denmark	Roer	blood	yes	66	5074476	187801	99.96	0.08	cladeC1	baps_C1-L1_2	baps_C1-L2_5	baps_C1-L3_10	fimH30	0	papGII negative	0	0	1	0	0	9	FII_1, FIA_2, FIA_6, FIB_20	1	5	1	1
EF326		PRJNA612606	SAMN14378599	GCA_013174925.1	Illumina HiSeq	SPAdes v 3.13.1	2013	Europe	Sweden	Froeding	blood	yes	103	5119565	138933	99.96	0.08	cladeC1	baps_C1-L1_2	baps_C1-L2_5	baps_C1-L3_10	fimH30	0	papGII negative	0	0	1	0	0	1	FIB_20, FII_1, FIA_2, FIA_6	1	5	1	1
ESC_RA0636AA	E0562-A	PRJNA578285	SAMN13082277	ESC_KB4306AA_AS	Illumina NextSeq500	EnteroBase QAssembly v4.1	2012	North America	United States	Miles-Jay	urine	yes	98	5345139	213388	99.96	0.73	cladeC1	baps_C1-L1_2	baps_C1-L2_5	baps_C1-L3_10	fimH30	0	papGII negative	0	0	1	0	0	9	FIB_20, FIA_2, FIA_6, FII_1	1	5	1	1
ESC_EA9892AA	SCP03-69	PRJEB15226	SAMEA4428182	ESC_IA9591AA_AS	Illumina MiSeq/HiSeq	EnteroBase QAssembly v3.5.1	2011 - 2014	Europe	Netherlands	SoM-study	na	yes	76	5147016	202121	99.96	0.08	cladeC1	baps_C1-L1_2	baps_C1-L2_5	baps_C1-L3_10	fimH30	0	papGII negative	0	0	1	0	0	9	FIB_20, FII_1, FIA_2, FIA_6	1	5	1	1
ESC_EA9646AA	SCP17-17	PRJEB15226	SAMEA4428430	ESC_IA9497AA_AS	Illumina MiSeq/HiSeq	EnteroBase QAssembly v3.5.1	2011 - 2014	Europe	Netherlands	SoM-study	na	yes	76	5115326	173945	99.96	0.08	cladeC1	baps_C1-L1_2	baps_C1-L2_5	baps_C1-L3_10	fimH30	0	papGII negative	0	0	1	0	0	9	FIB_20, FIA_2, FIA_6, FII_1	1	5	1	1
ESC_EA8989AA	SCK56-05	PRJEB15226	SAMEA4429664	ESC_JA0834AA_AS	Illumina MiSeq/HiSeq	EnteroBase QAssembly v3.5.1	2011 - 2014	Europe	Netherlands	SoM-study	na	yes	83	5101899	158942	99.65	0.08	cladeC1	baps_C1-L1_2	baps_C1-L2_5	baps_C1-L3_10	fimH30	0	papGII negative	0	0	1	0	0	9	FIA_2, FIA_6, FII_1, FIB_20	1	5	1	1
ESC_GA5127AA	CKDQE7WL	PRJEB20792	SAMEA104060626	ESC_NA8001AA_AS	Illumina MiSeq	EnteroBase QAssembly v3.6.1	2014 - 2015	Europe	Denmark	Roer	blood	yes	81	5227027	191061	99.96	0.18	cladeC1	baps_C1-L1_2	baps_C1-L2_5	baps_C1-L3_10	fimH30	0	papGII negative	0	0	1	0	0	9	FIA_2, FIA_6, FIB_20	1	5	1	1
ESC_NA3725AA	AMI2	PRJNA551371	SAMN12145043	ESC_CB2351AA_AS	Illumina HiSeq	EnteroBase QAssembly v4.1	2015	Europe	France	Birgy	urine	yes	76	5116886	190120	99.65	0.08	cladeC1	baps_C1-L1_2	baps_C1-L2_5	baps_C1-L3_10	fimH30	0	papGII negative	0	0	1	0	0	9	FIB_20, FII_1	1	5	1	1
ESC_FA0137AA	SCP17-44-2	PRJEB15226	SAMEA4427878	ESC_IA9685AA_AS	Illumina MiSeq/HiSeq	EnteroBase QAssembly v3.5.1	2011 - 2014	Europe	Netherlands	SoM-study	na	yes	63	5097343	226061	99.96	0.08	cladeC1	baps_C1-L1_2	baps_C1-L2_5	baps_C1-L3_10	fimH30	0	papGII negative	0	0	1	0	0	9	FIB_20, FIA_2, FIA_6, FII_1	1	5	1	1
ESC_FA0168AA	SCK52-62	PRJEB15226	SAMEA4427847	ESC_IA9234AA_AS	Illumina MiSeq/HiSeq	EnteroBase QAssembly v3.5.1	2011 - 2014	Europe	Netherlands	SoM-study	na	yes	62	5168766	229932	99.65	0.08	cladeC1	baps_C1-L1_2	baps_C1-L2_5	baps_C1-L3_10	fimH30	0	papGII negative	0	0	1	0	0	9	FII_1, FIA_2, FIA_6, FIB_20	1	5	1	1
ESC_EA9068AA	SCK52-59	PRJEB15226	SAMEA4429581	ESC_JA0628AA_AS	Illumina MiSeq/HiSeq	EnteroBase QAssembly v3.5.1	2011 - 2014	Europe	Netherlands	SoM-study	na	yes	95	5181764	142947	99.65	0.08	cladeC1	baps_C1-L1_2	baps_C1-L2_5	baps_C1-L3_10	fimH30	0	papGII negative	0	0	1	0	0	9	FIB_20, FIA_2, FIA_6, FII_1	1	5	1	1
ESC_EA9569AA	SCP21-16	PRJEB15226	SAMEA4428507	ESC_JA0105AA_AS	Illumina MiSeq/HiSeq	EnteroBase QAssembly v3.5.1	2011 - 2014	Europe	Netherlands	SoM-study	na	yes	62	5078723	222568	99.65	0.08	cladeC1	baps_C1-L1_2	baps_C1-L2_5	baps_C1-L3_10	fimH30	0	papGII negative	0	0	1	0	0	9	FIB_20, FIA_2, FIA_6, FII_1	1	5	1	1
ESC_GA5188AA	S0U6T52D	PRJEB20792	SAMEA104060565	ESC_NA7940AA_AS	Illumina MiSeq	EnteroBase QAssembly v3.6.1	2014 - 2015	Europe	Denmark	Roer	blood	yes	61	5023765	174171	99.96	0.08	cladeC1	baps_C1-L1_2	baps_C1-L2_5	baps_C1-L3_10	fimH30	0	papGII negative	0	0	0	0	0	0	FIA_2, FIA_6	0	5	1	1
B1483-PB	B1483-PB	PRJNA517648	SAMN10839620	GCA_005671285.1	PacBio RSII	HGAP v January 2016	2012	Europe	Sweden	high-quality assemblies	blood	na	5	5221877	5034559	99.96	0.08	cladeC1	baps_C1-L1_2	baps_C1-L2_5	baps_C1-L3_10	fimH30	0	papGII negative	0	0	1	0	0	9	FIB_20, FIA_2, FIA_6, FII_1	1	5	1	1
ESC_EA9916AA	SCP03-10	PRJEB15226	SAMEA4428158	ESC_IA9166AA_AS	Illumina MiSeq/HiSeq	EnteroBase QAssembly v3.5.1	2011 - 2014	Europe	Netherlands	SoM-study	na	yes	91	5139104	191062	99.96	0.13	cladeC1	baps_C1-L1_2	baps_C1-L2_5	baps_C1-L3_10	fimH30	0	papGII negative	0	0	1	0	0	9	FIA_2, FIA_6, FII_4, FII_1, FIB_20	1	5	1	1
ESC_FA0067AA	SCK09-47	PRJEB15226	SAMEA4427948	ESC_IA8997AA_AS	Illumina MiSeq/HiSeq	EnteroBase QAssembly v3.5.1	2011 - 2014	Europe	Netherlands	SoM-study	na	yes	71	5125601	200002	99.96	0.08	cladeC1	baps_C1-L1_2	baps_C1-L2_5	baps_C1-L3_10	fimH30	0	papGII negative	0	0	1	0	0	9	FIB_20, FII_1, FIA_2, FIA_6	1	5	1	1
EF573		PRJNA612606	SAMN14378796	GCA_013176585.1	Illumina HiSeq	SPAdes v 3.13.1	2015	Europe	Sweden	Froeding	blood	yes	96	5043558	133274	99.96	0.08	cladeC1	baps_C1-L1_2	baps_C1-L2_5	baps_C1-L3_10	fimH30	0	papGII negative	0	0	1	0	0	1	FII_1, FIA_2, FIA_6, FIB_20	1	5	1	1
EF323		PRJNA612606	SAMN14378596	GCA_013175025.1	Illumina HiSeq	SPAdes v 3.13.1	2013	Europe	Sweden	Froeding	blood	yes	94	5049348	134479	99.96	0.08	cladeC1	baps_C1-L1_2	baps_C1-L2_5	baps_C1-L3_10	fimH30	0	papGII negative	0	0	1	0	0	9	FIA_2, FIA_6, FII_1, FIB_20	1	5	1	1
ESC_GA5233AA	BK9LVV2A	PRJEB20792	SAMEA104060520	ESC_NA7894AA_AS	Illumina MiSeq	EnteroBase QAssembly v3.6.1	2014 - 2015	Europe	Denmark	Roer	blood	yes	88	5080188	173830	99.96	0.08	cladeC1	baps_C1-L1_2	baps_C1-L2_5	baps_C1-L3_10	fimH30	0	papGII negative	0	0	1	0	0	1	FII_1, FIA_2, FIA_6, FIB_20	1	5	1	1
ESC_GA5013AA	AB78YVNL	PRJEB20792	SAMEA104060740	ESC_NA8115AA_AS	Illumina MiSeq	EnteroBase QAssembly v3.6.1	2014 - 2015	Europe	Denmark	Roer	blood	yes	74	5061562	191062	99.96	0.08	cladeC1	baps_C1-L1_2	baps_C1-L2_5	baps_C1-L3_10	fimH30	0	papGII negative	0	0	1	0	0	1	FIA_2, FIA_6, FII_1, FIB_20	1	5	1	1
ESC_NA3719AA	AMI15	PRJNA551371	SAMN12145040	ESC_CB2357AA_AS	Illumina HiSeq	EnteroBase QAssembly v4.1	2016	Europe	France	Birgy	urine	yes	86	5095489	158937	99.96	0.08	cladeC1	baps_C1-L1_2	baps_C1-L2_5	baps_C1-L3_10	fimH30	0	papGII negative	0	0	1	0	0	9	FIB_20, FII_1, FIA_2, FIA_6	1	5	1	1
ESC_JA5508AA	167	PRJEB23208	SAMEA104452243	ESC_SA8088AA_AS	Illumina MiSeq	EnteroBase QAssembly v4	2016	Europe	Germany	Kossow	feces	yes	89	5096069	140824	99.96	0.08	cladeC1	baps_C1-L1_2	baps_C1-L2_5	baps_C1-L3_10	fimH30	0	papGII negative	0	0	1	0	0	1	FIB_20, FIA_2, FIA_6, FII_1	1	5	1	1
ESC_EA9459AA	SCK04-46	PRJEB15226	SAMEA4429001	ESC_JA0187AA_AS	Illumina MiSeq/HiSeq	EnteroBase QAssembly v3.5.1	2011 - 2014	Europe	Netherlands	SoM-study	na	yes	82	5010096	146324	99.96	0.08	cladeC1	baps_C1-L1_2	baps_C1-L2_5	baps_C1-L3_10	fimH30	0	papGII negative	0	0	1	0	0	5	FII_1, FIA_2, FIA_6	1	5	1	1
EF234		PRJNA612606	SAMN14378551	GCA_013175905.1	Illumina HiSeq	SPAdes v 3.13.1	2012	Europe	Sweden	Froeding	blood	yes	145	5147610	123615	99.96	0.73	cladeC1	baps_C1-L1_2	baps_C1-L2_5	baps_C1-L3_10	fimH30	0	papGII negative	0	0	1	0	0	10	FIA_2, FIA_6, FII_49, FII_1, FIB_20	1	5	1	1
EF346		PRJNA612606	SAMN14378617	GCA_013174585.1	Illumina HiSeq	SPAdes v 3.13.1	2013	Europe	Sweden	Froeding	blood	yes	94	5120297	136476	99.96	0.58	cladeC1	baps_C1-L1_2	baps_C1-L2_5	baps_C1-L3_10	fimH30	0	papGII negative	0	0	1	0	0	9	FIA_2, FIA_6, FII_1, FIB_20	1	5	1	1
ESC_GA5018AA	M43SG2NN	PRJEB20792	SAMEA104060735	ESC_NA8110AA_AS	Illumina MiSeq	EnteroBase QAssembly v3.6.1	2014 - 2015	Europe	Denmark	Roer	blood	yes	64	5016229	229897	99.96	0.08	cladeC1	baps_C1-L1_2	baps_C1-L2_5	baps_C1-L3_10	fimH30	0	papGII negative	0	0	0	0	0	0	no hit	0	5	1	1
ESC_RA0585AA	MW20289-A	PRJNA578285	SAMN13082366	ESC_KB3661AA_AS	Illumina NextSeq500	EnteroBase QAssembly v4.1	2013	North America	United States	Miles-Jay	urine	yes	93	5176335	203937	99.96	0.08	cladeC1	baps_C1-L1_2	baps_C1-L2_5	baps_C1-L3_10	fimH30	0	papGII negative	0	0	1	0	0	9	FIA_2, FIA_6, FII_1, FIB_20	1	5	1	1
ESC_FA0199AA	SCK12-26	PRJEB15226	SAMEA4427816	ESC_IA8865AA_AS	Illumina MiSeq/HiSeq	EnteroBase QAssembly v3.5.1	2011 - 2014	Europe	Netherlands	SoM-study	na	yes	104	5197620	208295	99.96	0.08	cladeC1	baps_C1-L1_2	baps_C1-L2_5	baps_C1-L3_10	fimH30	0	papGII negative	0	0	1	0	0	11	FIA_2, FIA_6, FII_1, FIB_20	1	5	1	1
ESC_EA9854AA	SCP06-07-2	PRJEB15226	SAMEA4428220	ESC_IA9642AA_AS	Illumina MiSeq/HiSeq	EnteroBase QAssembly v3.5.1	2011 - 2014	Europe	Netherlands	SoM-study	na	yes	81	5171766	222568	99.96	0.08	cladeC1	baps_C1-L1_2	baps_C1-L2_5	baps_C1-L3_10	fimH30	0	papGII negative	0	0	1	0	0	5	FIA_2, FIA_6, FII_1, FIB_20	1	5	1	1
ESC_RA0620AA	MW10366-A	PRJNA578285	SAMN13082332	ESC_KB3626AA_AS	Illumina NextSeq500	EnteroBase QAssembly v4.1	2012	North America	United States	Miles-Jay	urine	yes	83	5087345	222437	99.96	0.08	cladeC1	baps_C1-L1_2	baps_C1-L2_5	baps_C1-L3_10	fimH30	0	papGII negative	0	0	1	0	0	9	FII_1, FIA_2, FIA_6, FIB_20	1	5	1	1
ESC_RA0617AA	MW10411-A	PRJNA578285	SAMN13082336	ESC_KB3629AA_AS	Illumina NextSeq500	EnteroBase QAssembly v4.1	2012	North America	United States	Miles-Jay	urine	yes	107	5260617	160406	99.96	0.28	cladeC1	baps_C1-L1_2	baps_C1-L2_5	baps_C1-L3_10	fimH30	0	papGII negative	0	0	1	0	0	8	FIB_20, FII_1, FIA_2, FIA_6	1	5	1	1
ESC_JA5575AA	46	PRJEB23208	SAMEA104452150	ESC_SA8020AA_AS	Illumina MiSeq	EnteroBase QAssembly v4	2016	Europe	Germany	Kossow	feces	yes	130	5082818	85219	99.96	0.08	cladeC1	baps_C1-L1_2	baps_C1-L2_5	baps_C1-L3_10	fimH30	0	papGII negative	0	0	1	0	0	9	FIB_20, FIA_2, FIA_6, FII_1	1	5	1	1
ESC_JA5512AA	163	PRJEB23208	SAMEA104452239	ESC_SA8084AA_AS	Illumina MiSeq	EnteroBase QAssembly v4	2016	Europe	Germany	Kossow	feces	yes	115	5148956	153908	99.96	0.08	cladeC1	baps_C1-L1_2	baps_C1-L2_5	baps_C1-L3_10	fimH30	0	papGII negative	0	0	1	0	0	9	FIA_2, FIA_6, FII_1, FIB_20	1	5	1	1
ESC_JA5515AA	159	PRJEB23208	SAMEA104452236	ESC_SA8081AA_AS	Illumina MiSeq	EnteroBase QAssembly v4	2016	Europe	Germany	Kossow	feces	yes	115	5159147	124857	99.96	0.56	cladeC1	baps_C1-L1_2	baps_C1-L2_5	baps_C1-L3_10	fimH30	0	papGII negative	0	0	1	0	0	9	FIB_20, FII_1, FIA_2, FIA_6	1	5	1	1
ESC_EA9962AA	SCK76-08	PRJEB15226	SAMEA4428112	ESC_IA9107AA_AS	Illumina MiSeq/HiSeq	EnteroBase QAssembly v3.5.1	2011 - 2014	Europe	Netherlands	SoM-study	na	yes	97	5211592	209517	99.96	0.08	cladeC1	baps_C1-L1_2	baps_C1-L2_5	baps_C1-L3_10	fimH30	0	papGII negative	0	0	1	0	0	9	FIA_2, FIA_6, FII_1, FIB_20	1	5	1	1
ESC_EA8883AA	SCP29-77	PRJEB15226	SAMEA4429791	ESC_JA0877AA_AS	Illumina MiSeq/HiSeq	EnteroBase QAssembly v3.5.1	2011 - 2014	Europe	Netherlands	SoM-study	na	yes	105	5190931	173949	99.96	0.08	cladeC1	baps_C1-L1_2	baps_C1-L2_5	baps_C1-L3_10	fimH30	0	papGII negative	0	0	1	0	0	9	FIB_20, FIA_2, FIA_6, FII_1	1	5	1	1
ESC_EA8882AA	SCP29-78	PRJEB15226	SAMEA4429792	ESC_JA0903AA_AS	Illumina MiSeq/HiSeq	EnteroBase QAssembly v3.5.1	2011 - 2014	Europe	Netherlands	SoM-study	na	yes	105	5183200	173737	99.96	0.08	cladeC1	baps_C1-L1_2	baps_C1-L2_5	baps_C1-L3_10	fimH30	0	papGII negative	0	0	1	0	0	9	FIB_20, FIA_2, FIA_6, FII_1	1	5	1	1
ESC_EA9965AA	SCK67-64	PRJEB15226	SAMEA4428107	ESC_IA9552AA_AS	Illumina MiSeq/HiSeq	EnteroBase QAssembly v3.5.1	2011 - 2014	Europe	Netherlands	SoM-study	na	yes	95	5212660	209517	99.96	0.08	cladeC1	baps_C1-L1_2	baps_C1-L2_5	baps_C1-L3_10	fimH30	0	papGII negative	0	0	1	0	0	9	FIB_20, FII_1, FIA_2, FIA_6	1	5	1	1
ESC_GA9518AA	MER-97	PRJNA398288	SAMN07510258	ESC_PA1128AA_AS	Illumina HiSeq/MiSeq	EnteroBase QAssembly v3.6.1	2015	Asia	Singapore	Harris	blood	yes	90	5066327	178876	99.96	0.08	cladeC1	baps_C1-L1_2	baps_C1-L2_5	baps_C1-L3_10	fimH30	0	papGII negative	0	0	1	0	0	9	FIA_2, FIA_6, FII_1, FIB_20	1	5	1	1
ESC_GA5081AA	62ZGQ1BJ	PRJEB20792	SAMEA104060672	ESC_NA8047AA_AS	Illumina MiSeq	EnteroBase QAssembly v3.6.1	2014 - 2015	Europe	Denmark	Roer	blood	yes	74	5107608	209515	99.96	0.08	cladeC1	baps_C1-L1_2	baps_C1-L2_5	baps_C1-L3_10	fimH30	0	papGII negative	0	0	1	0	0	9	FIB_20, FIA_2, FIA_6, FII_2	1	5	1	1
ESC_GA4963AA	6DIMT2GL	PRJEB20792	SAMEA104060790	ESC_NA8165AA_AS	Illumina MiSeq	EnteroBase QAssembly v3.6.1	2014 - 2015	Europe	Denmark	Roer	blood	yes	80	5151309	216195	99.96	0.31	cladeC1	baps_C1-L1_2	baps_C1-L2_5	baps_C1-L3_10	fimH30	0	papGII negative	0	0	1	0	0	9	FIA_2, FIA_6, FII_1, FIB_20	1	5	1	1
B1137-PB	B1137-PB	PRJNA517648	SAMN10839622	GCA_005671045.1	PacBio RSII	HGAP v January 2016	2011	Europe	Sweden	high-quality assemblies	blood	na	23	5396757	3782303	99.96	0.69	cladeC1	baps_C1-L1_2	baps_C1-L2_5	baps_C1-L3_10	fimH30	0	papGII negative	0	0	1	0	0	4	FII_1, FIA_2, FIA_6, FIB_20	1	5	1	1
ESC_GA5044AA	OJWBU69H	PRJEB20792	SAMEA104060709	ESC_NA8084AA_AS	Illumina MiSeq	EnteroBase QAssembly v3.6.1	2014 - 2015	Europe	Denmark	Roer	blood	yes	78	5073148	191062	99.96	0.08	cladeC1	baps_C1-L1_2	baps_C1-L2_5	baps_C1-L3_10	fimH30	0	papGII negative	0	0	0	0	0	0	FIB_20	0	5	1	1
ESC_GA9554AA	MER-107	PRJNA398288	SAMN07510268	ESC_PA1092AA_AS	Illumina HiSeq/MiSeq	EnteroBase QAssembly v3.6.1	2015	Asia	Singapore	Harris	blood	yes	105	5104697	174171	99.96	0.08	cladeC1	baps_C1-L1_2	baps_C1-L2_5	baps_C1-L3_10	fimH30	0	papGII negative	0	0	0	0	0	9	FIA_2, FIA_6, FIB_20	1	5	1	1
ESC_GA4975AA	A33SRMJN	PRJEB20792	SAMEA104060778	ESC_NA8153AA_AS	Illumina MiSeq	EnteroBase QAssembly v3.6.1	2014 - 2015	Europe	Denmark	Roer	blood	yes	65	5100680	209517	99.96	0.08	cladeC1	baps_C1-L1_2	baps_C1-L2_5	baps_C1-L3_10	fimH30	0	papGII negative	0	0	1	0	0	1	FIB_20, FIA_2, FIA_6, FII_1	1	5	1	1
ESC_EA9743AA	SCP12-68	PRJEB15226	SAMEA4428331	ESC_IA9377AA_AS	Illumina MiSeq/HiSeq	EnteroBase QAssembly v3.5.1	2011 - 2014	Europe	Netherlands	SoM-study	na	yes	60	5089296	216213	99.96	0.08	cladeC1	baps_C1-L1_2	baps_C1-L2_5	baps_C1-L3_10	fimH30	0	papGII negative	0	0	1	0	0	9	FIB_20, FIA_2, FIA_6, FII_1	1	5	1	1
ESC_EA9545AA	SCP23-06	PRJEB15226	SAMEA4428531	ESC_IA9699AA_AS	Illumina MiSeq/HiSeq	EnteroBase QAssembly v3.5.1	2011 - 2014	Europe	Netherlands	SoM-study	na	yes	63	5086774	209517	99.96	0.08	cladeC1	baps_C1-L1_2	baps_C1-L2_5	baps_C1-L3_10	fimH30	0	papGII negative	0	0	1	0	0	9	FIB_20, FII_1, FIA_2, FIA_6	1	5	1	1
ESC_EA9653AA	SCP16-62	PRJEB15226	SAMEA4428423	ESC_IA9478AA_AS	Illumina MiSeq/HiSeq	EnteroBase QAssembly v3.5.1	2011 - 2014	Europe	Netherlands	SoM-study	na	yes	86	5197834	161718	99.95	0.68	cladeC1	baps_C1-L1_2	baps_C1-L2_5	baps_C1-L3_10	fimH30	0	papGII negative	0	0	1	0	0	9	FII_1, FIA_2, FIA_6, FIB_20	1	5	1	1
ESC_EA9183AA	SCK49-33	PRJEB15226	SAMEA4429462	ESC_JA0432AA_AS	Illumina MiSeq/HiSeq	EnteroBase QAssembly v3.5.1	2011 - 2014	Europe	Netherlands	SoM-study	na	yes	85	5181314	157471	99.96	0.64	cladeC1	baps_C1-L1_2	baps_C1-L2_5	baps_C1-L3_10	fimH30	0	papGII negative	0	0	1	0	0	9	FIB_20, FIA_2, FIA_6, FII_1	1	5	1	1
ESC_BA6827AA	ECO0322	PRJEB4681	SAMEA2204540	ESC_BA5382AA_AS	Illumina HiSeq	EnteroBase QAssembly v2.2	2011	Europe	United Kingdom	Kallonen	blood	no	78	5068009	206082	99.96	0.08	cladeC1	baps_C1-L1_2	baps_C1-L2_5	baps_C1-L3_10	fimH30	0	papGII negative	0	0	1	0	0	1	FIB_20, FIA_2, FIA_6, FII_1	1	5	1	1
ESC_GA4991AA	X46IU235	PRJEB20792	SAMEA104060762	ESC_NA8137AA_AS	Illumina MiSeq	EnteroBase QAssembly v3.6.1	2014 - 2015	Europe	Denmark	Roer	blood	yes	49	5036285	258640	99.96	0.08	cladeC1	baps_C1-L1_2	baps_C1-L2_5	baps_C1-L3_10	fimH30	0	papGII negative	0	0	0	0	0	0	no hit	0	5	1	1
ESC_EA9511AA	SCP26-17	PRJEB15226	SAMEA4428596	ESC_IA9743AA_AS	Illumina MiSeq/HiSeq	EnteroBase QAssembly v3.5.1	2011 - 2014	Europe	Netherlands	SoM-study	na	yes	71	5127775	222568	99.96	0.08	cladeC1	baps_C1-L1_2	baps_C1-L2_5	baps_C1-L3_10	fimH30	0	papGII negative	0	0	1	0	0	9	FII_1, FIA_2, FIA_6, FIB_20	1	5	1	1
EF439		PRJNA612606	SAMN14378682	GCA_013173325.1	Illumina HiSeq	SPAdes v 3.13.1	2014	Europe	Sweden	Froeding	blood	yes	120	5057880	124322	99.96	0.13	cladeC1	baps_C1-L1_2	baps_C1-L2_5	baps_C1-L3_10	fimH30	0	papGII negative	0	0	1	0	0	1	FIA_2, FIA_6, FII_4, FII_1	1	5	1	1
ESC_EA9556AA	SCP21-62	PRJEB15226	SAMEA4428520	ESC_IA9673AA_AS	Illumina MiSeq/HiSeq	EnteroBase QAssembly v3.5.1	2011 - 2014	Europe	Netherlands	SoM-study	na	yes	63	5076959	232903	99.96	0.08	cladeC1	baps_C1-L1_2	baps_C1-L2_5	baps_C1-L3_10	fimH30	0	papGII negative	0	0	1	0	0	1	FIA_2, FIA_6, FII_1, FIB_20	1	5	1	1
ESC_GA4891AA	4YHDV1YO	PRJEB20792	SAMEA104060862	ESC_NA8237AA_AS	Illumina MiSeq	EnteroBase QAssembly v3.6.1	2014 - 2015	Europe	Denmark	Roer	blood	yes	67	5104672	173943	99.96	0.08	cladeC1	baps_C1-L1_2	baps_C1-L2_5	baps_C1-L3_10	fimH30	0	papGII negative	0	0	1	0	0	1	FIB_20, FIA_2, FIA_6, FII_2	1	5	1	1
ESC_EA9923AA	SCP02-72	PRJEB15226	SAMEA4428151	ESC_IA9576AA_AS	Illumina MiSeq/HiSeq	EnteroBase QAssembly v3.5.1	2011 - 2014	Europe	Netherlands	SoM-study	na	yes	99	5052853	109708	99.96	0.08	cladeC1	baps_C1-L1_2	baps_C1-L2_5	baps_C1-L3_10	fimH30	0	papGII negative	0	0	1	0	0	1	FIB_20, FII_1, FIA_2, FIA_6	1	5	1	1
ESC_FA0112AA	SCK02-45	PRJEB15226	SAMEA4427903	ESC_IA8952AA_AS	Illumina MiSeq/HiSeq	EnteroBase QAssembly v3.5.1	2011 - 2014	Europe	Netherlands	SoM-study	na	yes	65	5076193	221932	99.96	0.08	cladeC1	baps_C1-L1_2	baps_C1-L2_5	baps_C1-L3_10	fimH30	0	papGII negative	0	0	1	0	0	1	FIB_20, FIA_2, FIA_6, FII_1	1	5	1	1
ESC_EA9871AA	SCP05-08	PRJEB15226	SAMEA4428203	ESC_IA9213AA_AS	Illumina MiSeq/HiSeq	EnteroBase QAssembly v3.5.1	2011 - 2014	Europe	Netherlands	SoM-study	na	yes	65	5075600	216129	99.96	0.08	cladeC1	baps_C1-L1_2	baps_C1-L2_5	baps_C1-L3_10	fimH30	0	papGII negative	0	0	1	0	0	1	FIB_20, FIA_2, FIA_6, FII_1	1	5	1	1
ESC_NA3671AA	RSA1	PRJNA551371	SAMN12145258	ESC_CB2408AA_AS	Illumina HiSeq	EnteroBase QAssembly v4.1	2015	Europe	France	Birgy	urine	yes	85	5029794	182502	99.96	0.08	cladeC1	baps_C1-L1_2	baps_C1-L2_5	baps_C1-L3_10	fimH30	0	papGII negative	0	0	1	0	0	9	FIB_20, FII_1, FIA_2, FIA_6	1	5	1	1
ESC_NA3813AA	ATR29	PRJNA551371	SAMN12145072	ESC_CB2263AA_AS	Illumina HiSeq	EnteroBase QAssembly v4.1	2017	Europe	France	Birgy	urine	yes	82	5072508	170402	99.96	0.39	cladeC1	baps_C1-L1_2	baps_C1-L2_5	baps_C1-L3_10	fimH30	0	papGII negative	0	0	1	0	0	9	FIA_2, FIA_6, FII_1, FIB_20	1	5	1	1
H1-001-0076-M-P		PRJEB35745	SAMEA6377934	GCA_902707195.1	Illumina NextSeq	SPAdes 3.10.0	2016 - 2017	Europe	France	Septicoli	blood	no	79	4999017	186706	99.96	0.93	cladeC1	baps_C1-L1_2	baps_C1-L2_5	baps_C1-L3_10	fimH30	0	papGII negative	0	0	1	0	0	9	FIA_2, FIA_6, FII_1, FIB_20	1	5	1	1
ESC_NA3799AA	SCA5	PRJNA551371	SAMN12145275	ESC_CB2277AA_AS	Illumina HiSeq	EnteroBase QAssembly v4.1	2015	Europe	France	Birgy	urine	yes	69	4985107	190994	99.96	0.08	cladeC1	baps_C1-L1_2	baps_C1-L2_5	baps_C1-L3_10	fimH30	0	papGII negative	0	0	1	0	0	1	FII_1, FIA_2, FIA_6, FIB_20	1	5	1	1
ESC_GA5388AA	QTSXEYJ1	PRJEB20792	SAMEA104060365	ESC_NA7739AA_AS	Illumina MiSeq	EnteroBase QAssembly v3.6.1	2014 - 2015	Europe	Denmark	Roer	blood	yes	74	5044011	215969	99.96	0.08	cladeC1	baps_C1-L1_2	baps_C1-L2_5	baps_C1-L3_10	fimH30	0	papGII negative	0	0	1	0	0	1	FIB_20, FII_1, FIA_2, FIA_6	1	5	1	1
ESC_GA5272AA	V7ROJKAK	PRJEB20792	SAMEA104060481	ESC_NA7855AA_AS	Illumina MiSeq	EnteroBase QAssembly v3.6.1	2014 - 2015	Europe	Denmark	Roer	blood	yes	70	5040874	229902	99.96	0.08	cladeC1	baps_C1-L1_2	baps_C1-L2_5	baps_C1-L3_10	fimH30	0	papGII negative	0	0	1	0	0	1	FIA_2, FIA_6, FII_1, FIB_20	1	5	1	1
ESC_RA0637AA	E0495-A	PRJNA578285	SAMN13082273	ESC_KB4305AA_AS	Illumina NextSeq500	EnteroBase QAssembly v4.1	2012	North America	United States	Miles-Jay	urine	yes	70	5270602	216201	99.96	0.08	cladeC1	baps_C1-L1_2	baps_C1-L2_5	baps_C1-L3_10	fimH30	0	papGII negative	1	0	1	0	0	12	FIB_20, FII_1, FIA_2, FIA_6	1	5	1	1
ESC_MA0306AA	154	PRJNA521038	SAMN10875442	ESC_XA1235AA_AS	Illumina NextSeq500	EnteroBase QAssembly v4	2012	North America	Canada	MacFadden	blood	no	93	5094365	144966	99.96	0.08	cladeC1	baps_C1-L1_2	baps_C1-L2_5	baps_C1-L3_10	fimH30	0	papGII negative	0	0	1	0	0	9	FIA_2, FIA_6, FII_1, FIB_20	1	5	1	1
ESC_BA6825AA	ECO0329	PRJEB4681	SAMEA2204547	ESC_BA9333AA_AS	Illumina HiSeq	EnteroBase QAssembly v2.2	2012	Europe	United Kingdom	Kallonen	blood	no	121	5198977	204703	99.96	0.08	cladeC1	baps_C1-L1_2	baps_C1-L2_5	baps_C1-L3_10	fimH30	0	papGII negative	0	0	1	0	0	9	FIA_2, FIA_6, FII_1, FIB_20	1	5	1	1
ESC_BA6853AA	ECO0407	PRJEB4681	SAMEA2204618	ESC_BA2221AA_AS	Illumina HiSeq	EnteroBase QAssembly v2.2	2012	Europe	United Kingdom	Kallonen	blood	no	109	5157821	191608	99.96	0.08	cladeC1	baps_C1-L1_2	baps_C1-L2_5	baps_C1-L3_10	fimH30	0	papGII negative	0	0	1	0	0	9	FIB_20, FII_1, FIA_2, FIA_6	1	5	1	1
B1522-PB	B1522-PB	PRJNA517648	SAMN10839621	GCA_005671055.1	PacBio RSII	HGAP v January 2016	2012	Europe	Sweden	high-quality assemblies	blood	na	3	5230983	5077727	99.96	0.33	cladeC1	baps_C1-L1_2	baps_C1-L2_5	baps_C1-L3_10	fimH30	0	papGII negative	0	0	1	0	0	10	FIB_20, FIA_2, FIA_6, FII_1	1	5	1	1
ESC_RA0520AA	MW10031-B	PRJNA578285	SAMN13082284	ESC_KB3726AA_AS	Illumina NextSeq500	EnteroBase QAssembly v4.1	2010	North America	United States	Miles-Jay	urine	yes	64	5101321	249096	99.96	0.08	cladeC1	baps_C1-L1_2	baps_C1-L2_5	baps_C1-L3_10	fimH30	0	papGII negative	0	0	1	0	0	9	FII_1, FIA_2, FIA_6, FIB_20	1	5	1	1
EF415		PRJNA612606	SAMN14378658	GCA_013173785.1	Illumina HiSeq	SPAdes v 3.13.1	2014	Europe	Sweden	Froeding	blood	yes	81	5110259	158913	99.96	0.08	cladeC1	baps_C1-L1_2	baps_C1-L2_5	baps_C1-L3_10	fimH30	0	papGII negative	0	0	1	0	0	5	FIB_20, FII_1, FIA_2, FIA_6	1	5	1	1
ESC_EA9848AA	SCP06-42	PRJEB15226	SAMEA4428226	ESC_IA9243AA_AS	Illumina MiSeq/HiSeq	EnteroBase QAssembly v3.5.1	2011 - 2014	Europe	Netherlands	SoM-study	na	yes	76	5097376	216213	99.96	0.08	cladeC1	baps_C1-L1_2	baps_C1-L2_5	baps_C1-L3_10	fimH30	0	papGII negative	0	0	1	0	0	1	FIA_2, FIA_6, FII_1, FIB_20	1	5	1	1
ESC_EA9354AA	SCP07-37	PRJEB15226	SAMEA4429107	ESC_JA0323AA_AS	Illumina MiSeq/HiSeq	EnteroBase QAssembly v3.5.1	2011 - 2014	Europe	Netherlands	SoM-study	na	yes	85	5065182	158883	99.96	0.08	cladeC1	baps_C1-L1_2	baps_C1-L2_5	baps_C1-L3_10	fimH30	0	papGII negative	0	0	1	0	0	1	FIB_20, FII_1, FIA_2, FIA_6	1	5	1	1
EC_81009	81009	PRJNA224116	SAMN06808253	GCA_002157245.1	PacBio	Celera Assembler v HGAP4	2009	Asia	United Arab Emirates	high-quality assemblies	urine	na	2	5147804	5012084	99.96	0.08	cladeC1	baps_C1-L1_2	baps_C1-L2_5	baps_C1-L3_10	fimH30	0	papGII negative	0	0	1	0	0	9	FIB_20, FIA_2, FIA_6, FII_1	1	5	1	1
ESC_EA9601AA	SCP19-42	PRJEB15226	SAMEA4428475	ESC_JA0372AA_AS	Illumina MiSeq/HiSeq	EnteroBase QAssembly v3.5.1	2011 - 2014	Europe	Netherlands	SoM-study	na	yes	70	5083828	216231	99.96	0.08	cladeC1	baps_C1-L1_2	baps_C1-L2_5	baps_C1-L3_10	fimH30	0	papGII negative	0	0	1	0	0	9	FII_1, FIA_2, FIA_6, FIB_20	1	5	1	1
EF477		PRJNA612606	SAMN14378719	GCA_013172575.1	Illumina HiSeq	SPAdes v 3.13.1	2014	Europe	Sweden	Froeding	blood	yes	111	5057991	158869	99.96	0.08	cladeC1	baps_C1-L1_2	baps_C1-L2_5	baps_C1-L3_10	fimH30	0	papGII negative	0	0	1	0	0	9	FIB_20, FII_1, FIA_2, FIA_6	1	5	1	1
EF349		PRJNA612606	SAMN14378620	GCA_013174545.1	Illumina HiSeq	SPAdes v 3.13.1	2013	Europe	Sweden	Froeding	blood	yes	97	5132076	158869	99.96	0.08	cladeC1	baps_C1-L1_2	baps_C1-L2_5	baps_C1-L3_10	fimH30	0	papGII negative	0	0	1	0	0	9	FIB_20, FIA_2, FIA_6, FII_1	1	5	1	1
ESC_GA4897AA	PXMO36P2	PRJEB20792	SAMEA104060856	ESC_NA8231AA_AS	Illumina MiSeq	EnteroBase QAssembly v3.6.1	2014 - 2015	Europe	Denmark	Roer	blood	yes	69	5076308	234760	99.96	0.08	cladeC1	baps_C1-L1_2	baps_C1-L2_5	baps_C1-L3_10	fimH30	0	papGII negative	0	0	1	0	0	1	FIB_20	1	5	1	1
ESC_NA3629AA	RDP30	PRJNA551371	SAMN12145241	ESC_CB2450AA_AS	Illumina HiSeq	EnteroBase QAssembly v4.1	2016	Europe	France	Birgy	urine	yes	87	5055169	154483	99.96	0.08	cladeC1	baps_C1-L1_2	baps_C1-L2_5	baps_C1-L3_10	fimH30	0	papGII negative	0	0	1	0	0	9	FIB_20, FIA_2, FIA_6, FII_1	1	5	1	1
ESC_EA9615AA	SCP18-37	PRJEB15226	SAMEA4428461	ESC_IA9528AA_AS	Illumina MiSeq/HiSeq	EnteroBase QAssembly v3.5.1	2011 - 2014	Europe	Netherlands	SoM-study	na	yes	64	5058736	229645	99.96	0.08	cladeC1	baps_C1-L1_2	baps_C1-L2_5	baps_C1-L3_10	fimH30	0	papGII negative	0	0	1	0	0	9	FII_1, FIA_2, FIA_6, FIB_20	1	5	1	1
ESC_RA0529AA	E0501-A	PRJNA578285	SAMN13082274	ESC_KB3717AA_AS	Illumina NextSeq500	EnteroBase QAssembly v4.1	2012	North America	United States	Miles-Jay	urine	yes	75	5113314	259143	99.96	0.13	cladeC1	baps_C1-L1_2	baps_C1-L2_5	baps_C1-L3_10	fimH30	0	papGII negative	0	0	1	0	0	10	FIB_20, FIA_2, FIA_6, FII_2, FII_1	1	5	1	1
EF502		PRJNA612606	SAMN14378726	GCA_013172395.1	Illumina HiSeq	SPAdes v 3.13.1	2015	Europe	Sweden	Froeding	blood	yes	103	5028401	124724	99.96	0.08	cladeC1	baps_C1-L1_2	baps_C1-L2_5	baps_C1-L3_10	fimH30	0	papGII negative	0	0	1	0	0	1	FIA_2, FIA_6, FII_1, FIB_20	1	5	1	1
ESC_GA5302AA	6JSA2S38	PRJEB20792	SAMEA104060451	ESC_NA7825AA_AS	Illumina MiSeq	EnteroBase QAssembly v3.6.1	2014 - 2015	Europe	Denmark	Roer	blood	yes	67	5017450	216193	99.96	0.08	cladeC1	baps_C1-L1_2	baps_C1-L2_5	baps_C1-L3_10	fimH30	0	papGII negative	0	0	1	0	0	9	FIA_2, FIA_6, FII_1	1	5	1	1
ESC_RA0689AA	E0358-A	PRJNA578285	SAMN13082253	ESC_KB4574AA_AS	Illumina NextSeq500	EnteroBase QAssembly v4.1	2011	North America	United States	Miles-Jay	urine	yes	69	5048224	209016	99.96	0.08	cladeC1	baps_C1-L1_2	baps_C1-L2_5	baps_C1-L3_10	fimH30	0	papGII negative	0	0	1	0	0	9	FIB_20, FIA_2, FIA_6, FII_1	1	5	1	1
ESC_JA5525AA	143	PRJEB23208	SAMEA104452226	ESC_SA8071AA_AS	Illumina MiSeq	EnteroBase QAssembly v4	2016	Europe	Germany	Kossow	feces	yes	104	5052978	124268	99.96	0.08	cladeC1	baps_C1-L1_2	baps_C1-L2_5	baps_C1-L3_10	fimH30	0	papGII negative	0	0	1	0	0	9	FIB_20, FIA_2, FIA_6, FII_1	1	5	1	1
ESC_JA5501AA	177	PRJEB23208	SAMEA104452250	ESC_SA8095AA_AS	Illumina MiSeq	EnteroBase QAssembly v4	2017	Europe	Germany	Kossow	feces	yes	149	5012246	80088	99.96	0.08	cladeC1	baps_C1-L1_2	baps_C1-L2_5	baps_C1-L3_10	fimH30	0	papGII negative	0	0	1	0	0	9	FIA_2, FIA_6, FII_1, FIB_20	1	5	1	1
ESC_JA5561AA	70	PRJEB23208	SAMEA104452178	ESC_SA9828AA_AS	Illumina MiSeq	EnteroBase QAssembly v4	2016	Europe	Germany	Kossow	feces	yes	93	5090464	159190	99.96	0.08	cladeC1	baps_C1-L1_2	baps_C1-L2_5	baps_C1-L3_10	fimH30	0	papGII negative	0	0	1	0	0	5	FIB_20, FIA_2, FIA_6, FII_1	1	5	1	1
ESC_GA4905AA	G8OCKPWT	PRJEB20792	SAMEA104060848	ESC_NA8223AA_AS	Illumina MiSeq	EnteroBase QAssembly v3.6.1	2014 - 2015	Europe	Denmark	Roer	blood	yes	84	5040153	187269	99.96	0.08	cladeC1	baps_C1-L1_2	baps_C1-L2_5	baps_C1-L3_10	fimH30	0	papGII negative	0	0	1	0	0	1	FIB_20, FII_1, FIA_2, FIA_6	1	5	1	1
ESC_RA0504AA	E0113-A	PRJNA578285	SAMN13082236	ESC_KB3742AA_AS	Illumina NextSeq500	EnteroBase QAssembly v4.1	2010	North America	United States	Miles-Jay	urine	yes	68	4939347	198964	99.96	0.08	cladeC1	baps_C1-L1_2	baps_C1-L2_5	baps_C1-L3_10	fimH30	0	papGII negative	0	0	1	0	0	1	FIB_20, FII_1, FIA_2, FIA_6	1	5	1	1
ESC_EA9771AA	SCP11-21	PRJEB15226	SAMEA4428303	ESC_IA9349AA_AS	Illumina MiSeq/HiSeq	EnteroBase QAssembly v3.5.1	2011 - 2014	Europe	Netherlands	SoM-study	na	yes	67	5102754	229917	99.96	0.23	cladeC1	baps_C1-L1_2	baps_C1-L2_5	baps_C1-L3_10	fimH30	0	papGII negative	0	0	1	0	0	2	FII_1, FIA_2, FIA_6, FIB_20	1	5	1	1
ESC_GA5184AA	4IZW5GAG	PRJEB20792	SAMEA104060569	ESC_NA7944AA_AS	Illumina MiSeq	EnteroBase QAssembly v3.6.1	2014 - 2015	Europe	Denmark	Roer	blood	yes	86	4983102	159190	99.96	0.08	cladeC1	baps_C1-L1_2	baps_C1-L2_5	baps_C1-L3_10	fimH30	0	papGII negative	0	0	0	0	0	0	FII_4	0	5	1	1
ESC_EA9210AA	SCP15-40	PRJEB15226	SAMEA4429435	ESC_JA0264AA_AS	Illumina MiSeq/HiSeq	EnteroBase QAssembly v3.5.1	2011 - 2014	Europe	Netherlands	SoM-study	na	yes	96	5082467	159176	99.96	0.08	cladeC1	baps_C1-L1_2	baps_C1-L2_5	baps_C1-L3_10	fimH30	0	papGII negative	0	0	1	0	0	9	FIB_20, FII_1, FIA_2, FIA_6	1	5	1	1
ESC_FA0008AA	SCK46-61	PRJEB15226	SAMEA4428007	ESC_IA9060AA_AS	Illumina MiSeq/HiSeq	EnteroBase QAssembly v3.5.1	2011 - 2014	Europe	Netherlands	SoM-study	na	yes	70	5057185	215577	99.96	0.08	cladeC1	baps_C1-L1_2	baps_C1-L2_5	baps_C1-L3_10	fimH30	0	papGII negative	0	0	1	0	0	1	FIB_20, FIA_2, FIA_6, FII_1	1	5	1	1
ESC_EA9507AA	SCP27-09	PRJEB15226	SAMEA4428606	ESC_IA9747AA_AS	Illumina MiSeq/HiSeq	EnteroBase QAssembly v3.5.1	2011 - 2014	Europe	Netherlands	SoM-study	na	yes	95	5156915	195086	99.96	0.13	cladeC1	baps_C1-L1_2	baps_C1-L2_5	baps_C1-L3_10	fimH30	0	papGII negative	0	0	1	0	0	1	FII_1, FII_4, FIA_2, FIA_6, FIB_20	1	5	1	1
ESC_EA9506AA	SCP27-10	PRJEB15226	SAMEA4428607	ESC_IA9748AA_AS	Illumina MiSeq/HiSeq	EnteroBase QAssembly v3.5.1	2011 - 2014	Europe	Netherlands	SoM-study	na	yes	94	5156614	195727	99.96	0.13	cladeC1	baps_C1-L1_2	baps_C1-L2_5	baps_C1-L3_10	fimH30	0	papGII negative	0	0	1	0	0	1	FII_1, FII_4, FIA_2, FIA_6, FIB_20	1	5	1	1
EF435		PRJNA612606	SAMN14378678	GCA_013173385.1	Illumina HiSeq	SPAdes v 3.13.1	2014	Europe	Sweden	Froeding	blood	yes	123	5115217	117361	99.96	0.08	cladeC1	baps_C1-L1_2	baps_C1-L2_4	baps_C1-L3_8	fimH30	0	papGII negative	0	0	1	0	0	9	FII_1, FIA_2, FIA_6, FIB_20	1	5	1	1
ESC_GA4932AA	SXOO3AIF	PRJEB20792	SAMEA104060821	ESC_NA8196AA_AS	Illumina MiSeq	EnteroBase QAssembly v3.6.1	2014 - 2015	Europe	Denmark	Roer	blood	yes	63	5087845	229855	99.96	0.08	cladeC1	baps_C1-L1_2	baps_C1-L2_4	baps_C1-L3_8	fimH30	0	papGII negative	0	0	1	0	0	1	FIB_20, FII_1, FIA_2, FIA_6	1	5	1	1
ESC_GA5323AA	Q8Y6GFYY	PRJEB20792	SAMEA104060430	ESC_NA7804AA_AS	Illumina MiSeq	EnteroBase QAssembly v3.6.1	2014 - 2015	Europe	Denmark	Roer	blood	yes	82	5098424	216213	99.96	0.08	cladeC1	baps_C1-L1_2	baps_C1-L2_4	baps_C1-L3_8	fimH30	0	papGII negative	0	0	1	0	0	9	FIB_20, FII_1, FIA_2, FIA_6	1	5	1	1
ESC_GA4899AA	H0CERQTH	PRJEB20792	SAMEA104060854	ESC_NA8229AA_AS	Illumina MiSeq	EnteroBase QAssembly v3.6.1	2014 - 2015	Europe	Denmark	Roer	blood	yes	71	4936971	173943	99.96	0.08	cladeC1	baps_C1-L1_2	baps_C1-L2_4	baps_C1-L3_8	fimH30	0	papGII negative	0	0	0	0	0	0	FIA_2, FIA_6, FIB_20	0	5	1	1
ESC_JA5549AA	94	PRJEB23208	SAMEA104452199	ESC_SA8047AA_AS	Illumina MiSeq	EnteroBase QAssembly v4	2016	Europe	Germany	Kossow	feces	yes	111	5101218	127260	99.96	0.08	cladeC1	baps_C1-L1_2	baps_C1-L2_4	baps_C1-L3_8	fimH30	0	papGII negative	0	0	1	0	0	9	FIA_2, FIA_6, FII_1, FIB_20	1	5	1	1
ESC_GA5140AA	1S275XEM	PRJEB20792	SAMEA104060613	ESC_NA7988AA_AS	Illumina MiSeq	EnteroBase QAssembly v3.6.1	2014 - 2015	Europe	Denmark	Roer	blood	yes	71	5146125	191062	99.96	0.08	cladeC1	baps_C1-L1_2	baps_C1-L2_4	baps_C1-L3_8	fimH30	0	papGII negative	0	0	1	0	0	5	FII_1, FIA_2, FIA_6, FIB_20	1	5	1	1
ESC_EA9205AA	SCK46-43	PRJEB15226	SAMEA4429440	ESC_JA0509AA_AS	Illumina MiSeq/HiSeq	EnteroBase QAssembly v3.5.1	2011 - 2014	Europe	Netherlands	SoM-study	na	yes	85	5060968	159128	99.96	0.08	cladeC1	baps_C1-L1_2	baps_C1-L2_4	baps_C1-L3_8	fimH30	0	papGII negative	0	0	1	0	0	6	FIB_20, FII_1, FIA_2, FIA_6	1	5	1	1
ESC_JA5562AA	69	PRJEB23208	SAMEA104452177	ESC_SA8033AA_AS	Illumina MiSeq	EnteroBase QAssembly v4	2016	Europe	Germany	Kossow	feces	yes	147	5080774	86822	99.96	0.08	cladeC1	baps_C1-L1_2	baps_C1-L2_4	baps_C1-L3_8	fimH30	0	papGII negative	0	0	1	0	0	9	FII_1, FIA_2, FIA_6, FIB_20	1	5	1	1
H1-003-0122-K-R		PRJEB35745	SAMEA6378213	GCA_902710125.1	Illumina NextSeq	SPAdes 3.10.0	2016 - 2017	Europe	France	Septicoli	blood	no	93	5075952	186507	99.96	0.12	cladeC1	baps_C1-L1_2	baps_C1-L2_4	baps_C1-L3_8	fimH30	1	not assigned	0	0	1	0	0	9	FII_1, FIA_2, FIA_6, FIB_20	1	5	1	1
ESC_NA3686AA	MJT1	PRJNA551371	SAMN12145174	ESC_CB2393AA_AS	Illumina HiSeq	EnteroBase QAssembly v4.1	2016	Europe	France	Birgy	urine	yes	86	5021370	158937	99.96	0.08	cladeC1	baps_C1-L1_2	baps_C1-L2_4	baps_C1-L3_8	fimH30	0	papGII negative	0	0	1	0	0	9	FIA_2, FIA_6, FII_1, FIB_20	1	5	1	1
ESC_EA9452AA	SCK08-72	PRJEB15226	SAMEA4429009	ESC_JA0190AA_AS	Illumina MiSeq/HiSeq	EnteroBase QAssembly v3.5.1	2011 - 2014	Europe	Netherlands	SoM-study	na	yes	77	5132348	183829	99.96	0.58	cladeC1	baps_C1-L1_2	baps_C1-L2_4	baps_C1-L3_8	fimH30	0	papGII negative	0	0	1	0	0	9	FIB_20, FII_1, FIA_2, FIA_6	1	5	1	1
ESC_GA5364AA	P6OZY25D	PRJEB20792	SAMEA104060389	ESC_NA7763AA_AS	Illumina MiSeq	EnteroBase QAssembly v3.6.1	2014 - 2015	Europe	Denmark	Roer	blood	yes	75	5092680	216213	99.88	0.08	cladeC1	baps_C1-L1_2	baps_C1-L2_4	baps_C1-L3_8	fimH30	0	papGII negative	0	0	1	0	0	9	FIB_20, FII_1, FIA_2, FIA_6	1	5	1	1
EF209		PRJNA612606	SAMN14378533	GCA_013176305.1	Illumina HiSeq	SPAdes v 3.13.1	2012	Europe	Sweden	Froeding	blood	yes	81	5068555	173730	99.96	0.13	cladeC1	baps_C1-L1_2	baps_C1-L2_4	baps_C1-L3_8	fimH30	0	papGII negative	0	0	1	0	0	9	FIB_20, FII_4, FII_1, FIA_2, FIA_6	1	5	1	1
ESC_EA9458AA	SCP03-52	PRJEB15226	SAMEA4429002	ESC_JA0188AA_AS	Illumina MiSeq/HiSeq	EnteroBase QAssembly v3.5.1	2011 - 2014	Europe	Netherlands	SoM-study	na	yes	72	5017624	163758	99.96	0.08	cladeC1	baps_C1-L1_2	baps_C1-L2_4	baps_C1-L3_9	fimH30	0	papGII negative	0	0	1	0	0	9	FII_1, FIA_2, FIA_6, FIB_20	1	5	1	1
ESC_EA9469AA	SCK02-65	PRJEB15226	SAMEA4428991	ESC_IA9787AA_AS	Illumina MiSeq/HiSeq	EnteroBase QAssembly v3.5.1	2011 - 2014	Europe	Netherlands	SoM-study	na	yes	84	5014376	158950	99.96	0.08	cladeC1	baps_C1-L1_2	baps_C1-L2_4	baps_C1-L3_9	fimH30	0	papGII negative	0	0	1	0	0	9	FII_1, FIA_2, FIA_6, FIB_20	1	5	1	1
ESC_EA9456AA	SCP03-53	PRJEB15226	SAMEA4429004	ESC_IA9800AA_AS	Illumina MiSeq/HiSeq	EnteroBase QAssembly v3.5.1	2011 - 2014	Europe	Netherlands	SoM-study	na	yes	112	5369926	170429	99.96	0.08	cladeC1	baps_C1-L1_2	baps_C1-L2_4	baps_C1-L3_9	fimH30	0	papGII negative	0	0	1	0	0	10	FIA_2, FIA_6, FII_1, FIB_20	1	5	1	1
ESC_EA9765AA	SCP11-38	PRJEB15226	SAMEA4428309	ESC_IA9835AA_AS	Illumina MiSeq/HiSeq	EnteroBase QAssembly v3.5.1	2011 - 2014	Europe	Netherlands	SoM-study	na	yes	65	5063058	216768	99.96	0.08	cladeC1	baps_C1-L1_2	baps_C1-L2_4	baps_C1-L3_9	fimH30	0	papGII negative	0	0	1	0	0	8	FIB_20, FIA_2, FIA_6, FII_1	1	5	1	1
ESC_EA9148AA	SCP18-72	PRJEB15226	SAMEA4429497	ESC_JA0517AA_AS	Illumina MiSeq/HiSeq	EnteroBase QAssembly v3.5.1	2011 - 2014	Europe	Netherlands	SoM-study	na	yes	100	5099265	190120	99.96	0.08	cladeC1	baps_C1-L1_2	baps_C1-L2_4	baps_C1-L3_9	fimH30	0	papGII negative	0	0	1	0	0	9	FIB_20, FII_1, FIA_2, FIA_6	1	5	1	1
ESC_EA9383AA	SCK22-41	PRJEB15226	SAMEA4429078	ESC_IA9881AA_AS	Illumina MiSeq/HiSeq	EnteroBase QAssembly v3.5.1	2011 - 2014	Europe	Netherlands	SoM-study	na	yes	87	5084601	202624	99.96	0.08	cladeC1	baps_C1-L1_2	baps_C1-L2_4	baps_C1-L3_9	fimH30	0	papGII negative	0	0	1	0	0	9	FIB_20, FII_1, FIA_2, FIA_6	1	5	1	1
ESC_EA9904AA	SCP03-45	PRJEB15226	SAMEA4428170	ESC_JA0350AA_AS	Illumina MiSeq/HiSeq	EnteroBase QAssembly v3.5.1	2011 - 2014	Europe	Netherlands	SoM-study	na	yes	66	5088158	209953	99.65	0.08	cladeC1	baps_C1-L1_2	baps_C1-L2_4	baps_C1-L3_9	fimH30	0	papGII negative	0	0	1	0	0	9	FIA_2, FIA_6, FII_1, FIB_20	1	5	1	1
ESC_EA8945AA	SCK67-68	PRJEB15226	SAMEA4429711	ESC_JA0797AA_AS	Illumina MiSeq/HiSeq	EnteroBase QAssembly v3.5.1	2011 - 2014	Europe	Netherlands	SoM-study	na	yes	88	4943010	159140	99.96	0.08	cladeC1	baps_C1-L1_2	baps_C1-L2_4	baps_C1-L3_9	fimH30	0	papGII negative	0	0	1	0	0	9	FIB_20, FIA_2, FIA_6, FII_1	1	5	1	1
ESC_EA9632AA	SCP17-76-2	PRJEB15226	SAMEA4428444	ESC_IA9961AA_AS	Illumina MiSeq/HiSeq	EnteroBase QAssembly v3.5.1	2011 - 2014	Europe	Netherlands	SoM-study	na	yes	65	5060094	216641	99.96	0.08	cladeC1	baps_C1-L1_2	baps_C1-L2_4	baps_C1-L3_9	fimH30	0	papGII negative	0	0	1	0	0	9	FII_1, FIA_2, FIA_6, FIB_20	1	5	1	1
ESC_EA9135AA	SCK51-68	PRJEB15226	SAMEA4429510	ESC_JA0530AA_AS	Illumina MiSeq/HiSeq	EnteroBase QAssembly v3.5.1	2011 - 2014	Europe	Netherlands	SoM-study	na	yes	80	5039763	186007	99.96	0.08	cladeC1	baps_C1-L1_2	baps_C1-L2_4	baps_C1-L3_9	fimH30	0	papGII negative	0	0	1	0	0	9	FII_1, FIA_2, FIA_6, FIB_20	1	5	1	1
ESC_FA0223AA	SCK08-32	PRJEB15226	SAMEA4427792	ESC_IA9133AA_AS	Illumina MiSeq/HiSeq	EnteroBase QAssembly v3.5.1	2011 - 2014	Europe	Netherlands	SoM-study	na	yes	86	5204980	216213	99.96	0.08	cladeC1	baps_C1-L1_2	baps_C1-L2_4	baps_C1-L3_9	fimH30	0	papGII negative	0	0	1	0	0	9	FIB_20, FII_1, FIA_2, FIA_6	1	5	1	1
ESC_FA0087AA	SCK08-48	PRJEB15226	SAMEA4427928	ESC_IA9339AA_AS	Illumina MiSeq/HiSeq	EnteroBase QAssembly v3.5.1	2011 - 2014	Europe	Netherlands	SoM-study	na	yes	72	5100239	216213	99.96	0.08	cladeC1	baps_C1-L1_2	baps_C1-L2_4	baps_C1-L3_7	fimH30	0	papGII negative	0	0	1	0	0	9	FII_1, FIA_2, FIA_6, FIB_20	1	5	1	1
ESC_EA9431AA	SCP04-38	PRJEB15226	SAMEA4429030	ESC_IA9825AA_AS	Illumina MiSeq/HiSeq	EnteroBase QAssembly v3.5.1	2011 - 2014	Europe	Netherlands	SoM-study	na	yes	86	5084017	159058	99.96	0.08	cladeC1	baps_C1-L1_2	baps_C1-L2_4	baps_C1-L3_7	fimH30	0	papGII negative	0	0	1	0	0	9	FIB_20, FIA_2, FIA_6, FII_1	1	5	1	1
ESC_EA9137AA	SCK51-65	PRJEB15226	SAMEA4429508	ESC_JA0528AA_AS	Illumina MiSeq/HiSeq	EnteroBase QAssembly v3.5.1	2011 - 2014	Europe	Netherlands	SoM-study	na	yes	94	5081142	160428	99.96	0.08	cladeC1	baps_C1-L1_2	baps_C1-L2_4	baps_C1-L3_7	fimH30	0	papGII negative	0	0	1	0	0	9	FIB_20, FII_1, FIA_2, FIA_6	1	5	1	1
ESC_FA0088AA	SCK08-46	PRJEB15226	SAMEA4427927	ESC_IA8976AA_AS	Illumina MiSeq/HiSeq	EnteroBase QAssembly v3.5.1	2011 - 2014	Europe	Netherlands	SoM-study	na	yes	65	5101668	216768	99.96	0.08	cladeC1	baps_C1-L1_2	baps_C1-L2_4	baps_C1-L3_7	fimH30	0	papGII negative	0	0	1	0	0	9	FIB_20, FIA_2, FIA_6, FII_1	1	5	1	1
ESC_EA9434AA	SCP04-35	PRJEB15226	SAMEA4429027	ESC_JA0199AA_AS	Illumina MiSeq/HiSeq	EnteroBase QAssembly v3.5.1	2011 - 2014	Europe	Netherlands	SoM-study	na	yes	107	5120005	120854	99.96	0.08	cladeC1	baps_C1-L1_2	baps_C1-L2_4	baps_C1-L3_7	fimH30	0	papGII negative	0	0	1	0	0	9	FIB_20, FIA_2, FIA_6, FII_1	1	5	1	1
ESC_EA8931AA	SCP26-35	PRJEB15226	SAMEA4429725	ESC_JA0811AA_AS	Illumina MiSeq/HiSeq	EnteroBase QAssembly v3.5.1	2011 - 2014	Europe	Netherlands	SoM-study	na	yes	78	5101444	158883	99.96	0.08	cladeC1	baps_C1-L1_2	baps_C1-L2_4	baps_C1-L3_7	fimH30	0	papGII negative	0	0	1	0	0	1	FIA_2, FIA_6, FII_1, FIB_20	1	5	1	1
ESC_EA9146AA	SCP18-73	PRJEB15226	SAMEA4429499	ESC_JA0519AA_AS	Illumina MiSeq/HiSeq	EnteroBase QAssembly v3.5.1	2011 - 2014	Europe	Netherlands	SoM-study	na	yes	83	5096078	185336	99.96	0.08	cladeC1	baps_C1-L1_2	baps_C1-L2_4	baps_C1-L3_9	fimH30	0	papGII negative	0	0	1	0	0	9	FIB_20, FIA_2, FIA_6, FII_1	1	5	1	1
ESC_EA9150AA	SCP18-71	PRJEB15226	SAMEA4429495	ESC_JA0643AA_AS	Illumina MiSeq/HiSeq	EnteroBase QAssembly v3.5.1	2011 - 2014	Europe	Netherlands	SoM-study	na	yes	94	5090879	150402	99.96	0.08	cladeC1	baps_C1-L1_2	baps_C1-L2_4	baps_C1-L3_9	fimH30	0	papGII negative	0	0	1	0	0	9	FIB_20, FIA_2, FIA_6, FII_1	1	5	1	1
ESC_EA9107AA	SCK52-16	PRJEB15226	SAMEA4429541	ESC_JA0573AA_AS	Illumina MiSeq/HiSeq	EnteroBase QAssembly v3.5.1	2011 - 2014	Europe	Netherlands	SoM-study	na	yes	111	5149685	137890	99.96	0.13	cladeC1	baps_C1-L1_2	baps_C1-L2_4	baps_C1-L3_9	fimH30	0	papGII negative	0	0	1	0	0	9	FIB_20, FIA_2, FIA_6, FII_1, FII_4	1	5	1	1
ESC_EA9612AA	SCP18-70	PRJEB15226	SAMEA4428464	ESC_JA0538AA_AS	Illumina MiSeq/HiSeq	EnteroBase QAssembly v3.5.1	2011 - 2014	Europe	Netherlands	SoM-study	na	yes	83	5137291	222568	99.96	0.13	cladeC1	baps_C1-L1_2	baps_C1-L2_4	baps_C1-L3_9	fimH30	0	papGII negative	0	0	1	0	0	9	FIA_2, FIA_6, FII_1, FII_4	1	5	1	1
ESC_FA0003AA	SCK62-43	PRJEB15226	SAMEA4428012	ESC_JA0285AA_AS	Illumina MiSeq/HiSeq	EnteroBase QAssembly v3.5.1	2011 - 2014	Europe	Netherlands	SoM-study	na	yes	86	5230487	203580	99.96	0.08	cladeC1	baps_C1-L1_2	baps_C1-L2_4	baps_C1-L3_9	fimH30	0	papGII negative	0	0	1	0	0	9	FIB_20, FIA_2, FIA_6, FII_1	1	5	1	1
ESC_EA9257AA	SCK37-51	PRJEB15226	SAMEA4429205	ESC_JA0444AA_AS	Illumina MiSeq/HiSeq	EnteroBase QAssembly v3.5.1	2011 - 2014	Europe	Netherlands	SoM-study	na	yes	82	5067138	179645	99.96	0.08	cladeC1	baps_C1-L1_2	baps_C1-L2_4	baps_C1-L3_9	fimH30	0	papGII negative	0	0	1	0	0	9	FII_1, FIA_2, FIA_6, FIB_20	1	5	1	1
ESC_FA0093AA	SCK08-37	PRJEB15226	SAMEA4427922	ESC_IA9337AA_AS	Illumina MiSeq/HiSeq	EnteroBase QAssembly v3.5.1	2011 - 2014	Europe	Netherlands	SoM-study	na	yes	69	5055209	209445	99.34	0.08	cladeC1	baps_C1-L1_2	baps_C1-L2_4	baps_C1-L3_9	fimH30	0	papGII negative	0	0	1	0	0	9	FIA_2, FIA_6, FII_1, FIB_20	1	5	1	1
ESC_EA9130AA	SCK51-76	PRJEB15226	SAMEA4429515	ESC_JA0686AA_AS	Illumina MiSeq/HiSeq	EnteroBase QAssembly v3.5.1	2011 - 2014	Europe	Netherlands	SoM-study	na	yes	98	5182211	183590	99.96	0.08	cladeC1	baps_C1-L1_2	baps_C1-L2_4	baps_C1-L3_9	fimH30	0	papGII negative	0	0	1	0	0	11	FIB_20, FIA_2, FIA_6, FII_1	1	5	1	1
ESC_EA9620AA	SCP18-27	PRJEB15226	SAMEA4428456	ESC_JA0013AA_AS	Illumina MiSeq/HiSeq	EnteroBase QAssembly v3.5.1	2011 - 2014	Europe	Netherlands	SoM-study	na	yes	89	5206498	191062	99.96	0.08	cladeC1	baps_C1-L1_2	baps_C1-L2_4	baps_C1-L3_9	fimH30	0	papGII negative	0	0	1	0	0	11	FIB_20, FIA_2, FIA_6, FII_1	1	5	1	1
EF465		PRJNA612606	SAMN14378707	GCA_013172775.1	Illumina HiSeq	SPAdes v 3.13.1	2014	Europe	Sweden	Froeding	blood	yes	150	5284690	138935	99.96	0.08	cladeC2	baps_C2-L1_2	baps_C2-L2_4	baps_C2-L3_10	fimH30	1	not assigned	1	0	0	0	0	7	FIA_1, FIA_6, FII_35, FIB_20	1	5	1	1
ESC_RA0621AA	MW10362-A	PRJNA578285	SAMN13082331	ESC_KB3625AA_AS	Illumina NextSeq500	EnteroBase QAssembly v4.1	2012	North America	United States	Miles-Jay	bone	yes	64	5224611	236209	99.96	0.08	cladeC2	baps_C2-L1_2	baps_C2-L2_4	baps_C2-L3_10	fimH30	1	not assigned	1	0	0	0	0	9	FIB_20, FIA_1, FIA_6	1	5	1	1
ESC_RA0712AA	MW10358-A	PRJNA578285	SAMN13082330	ESC_KB4551AA_AS	Illumina NextSeq500	EnteroBase QAssembly v4.1	2012	North America	United States	Miles-Jay	bone	yes	61	5225388	208633	99.96	0.08	cladeC2	baps_C2-L1_2	baps_C2-L2_4	baps_C2-L3_10	fimH30	1	not assigned	1	0	0	0	0	9	FIB_20, FIA_1, FIA_6	1	5	1	1
ESC_MA0273AA	11	PRJNA521038	SAMN10875299	ESC_XA1268AA_AS	Illumina NextSeq500	EnteroBase QAssembly v4	2010	North America	Canada	MacFadden	blood	no	108	5237467	158223	99.96	0.31	cladeC2	baps_C2-L1_2	baps_C2-L2_3	baps_C2-L3_6	fimH30	0	papGII negative	0	0	0	0	0	5	FII_2, FIA_1, FIA_6	0	5	1	1
ESC_EA9057AA	SCK53-09	PRJEB15226	SAMEA4429592	ESC_JA0737AA_AS	Illumina MiSeq/HiSeq	EnteroBase QAssembly v3.5.1	2011 - 2014	Europe	Netherlands	SoM-study	na	yes	131	5255779	124933	99.96	0.31	cladeC2	baps_C2-L1_2	baps_C2-L2_3	baps_C2-L3_6	fimH30	0	papGII negative	1	0	0	0	0	6	FII_2, FIA_1, FIA_6	1	4	1	1
ESC_BA7037AA	eo2514	PRJEB4681	SAMEA2205341	ESC_BA5148AA_AS	Illumina HiSeq	EnteroBase QAssembly v2.2	2009	Europe	United Kingdom	Kallonen	blood	no	62	5113419	276253	99.96	0.31	cladeC2	baps_C2-L1_2	baps_C2-L2_3	baps_C2-L3_6	fimH30	0	papGII negative	1	0	0	0	0	6	FIA_1, FIA_6, FII_2	1	5	1	1
ESC_BA7254AA	eo1640	PRJEB4681	SAMEA2205168	ESC_BA7687AA_AS	Illumina HiSeq	EnteroBase QAssembly v2.2	2007	Europe	United Kingdom	Kallonen	blood	no	66	5113918	275906	99.96	0.31	cladeC2	baps_C2-L1_2	baps_C2-L2_3	baps_C2-L3_6	fimH30	0	papGII negative	1	0	0	0	0	6	FIA_1, FIA_6, FII_2	1	5	1	1
ESC_BA7211AA	eo3539	PRJEB4681	SAMEA2205593	ESC_BA0776AA_AS	Illumina HiSeq	EnteroBase QAssembly v2.2	2011	Europe	United Kingdom	Kallonen	blood	no	70	5165476	205086	99.96	0.31	cladeC2	baps_C2-L1_2	baps_C2-L2_3	baps_C2-L3_6	fimH30	0	papGII negative	0	0	0	0	0	5	FIA_1, FIA_6, FII_2	0	5	1	1
ESC_MA0412AA	168	PRJNA521038	SAMN10875456	ESC_XA1129AA_AS	Illumina NextSeq500	EnteroBase QAssembly v4	2012	North America	Canada	MacFadden	blood	no	78	5209287	190448	99.96	0.31	cladeC2	baps_C2-L1_2	baps_C2-L2_4	baps_C2-L3_10	fimH30	0	papGII negative	0	0	0	0	0	10	FIB_20, FIA_2, FIA_6, FII_1	0	5	1	1
ESC_MA0528AA	314	PRJNA521038	SAMN10875601	ESC_XA1013AA_AS	Illumina NextSeq500	EnteroBase QAssembly v4	2014	North America	Canada	MacFadden	blood	no	70	5197533	201289	99.96	0.31	cladeC2	baps_C2-L1_2	baps_C2-L2_4	baps_C2-L3_10	fimH30	0	papGII negative	0	0	0	0	0	1	FIB_20, FIA_2, FIA_6, FII_1	0	5	1	1
EF232		PRJNA612606	SAMN14378549	GCA_013175985.1	Illumina HiSeq	SPAdes v 3.13.1	2012	Europe	Sweden	Froeding	blood	yes	107	5133993	158869	99.96	0.13	cladeC2	baps_C2-L1_2	baps_C2-L2_3	baps_C2-L3_6	fimH30	0	papGII negative	1	0	0	0	0	5	FIB_1, FIA_1, FIA_6, FII_4	1	5	1	1
ESC_GA5258AA	ZVJTHLQL	PRJEB20792	SAMEA104060495	ESC_NA7869AA_AS	Illumina MiSeq	EnteroBase QAssembly v3.6.1	2014 - 2015	Europe	Denmark	Roer	blood	yes	68	5183813	276327	99.96	0.08	cladeC2	baps_C2-L1_2	baps_C2-L2_3	baps_C2-L3_6	fimH30	0	papGII negative	1	0	0	0	0	3	FIA_1, FIA_6, FII_2	1	5	1	1
ESC_EA9548AA	SCP22-49	PRJEB15226	SAMEA4428528	ESC_JA0119AA_AS	Illumina MiSeq/HiSeq	EnteroBase QAssembly v3.5.1	2011 - 2014	Europe	Netherlands	SoM-study	na	yes	80	5317564	229936	99.96	0.08	cladeC2	baps_C2-L1_2	baps_C2-L2_3	baps_C2-L3_6	fimH30	1	not assigned	1	0	0	0	0	6	FII_2, FIA_1, FIA_6	1	5	1	1
B1118-PB	B1118-PB	PRJNA517648	SAMN10839633	GCA_005670875.1	PacBio RSII	HGAP v January 2016	2011	Europe	Sweden	high-quality assemblies	blood	na	4	5393239	5158614	99.96	0.13	cladeC2	baps_C2-L1_2	baps_C2-L2_3	baps_C2-L3_6	fimH30	0	papGII negative	1	0	0	0	0	1	FII_4, FII_2, FIB_52	1	5	1	1
ESC_BA6794AA	eo3385	PRJEB4681	SAMEA2205735	ESC_BA7098AA_AS	Illumina HiSeq	EnteroBase QAssembly v2.2	2011	Europe	United Kingdom	Kallonen	blood	no	115	5204768	173905	99.96	0.08	cladeC2	baps_C2-L1_2	baps_C2-L2_3	baps_C2-L3_6	fimH30	0	papGII negative	0	0	0	0	0	5	FIA_1, FIA_6, FII_2	0	5	1	1
ESC_BA7610AA	ECO0126	PRJEB4681	SAMEA2204354	ESC_BA3652AA_AS	Illumina HiSeq	EnteroBase QAssembly v2.2	2009	Europe	United Kingdom	Kallonen	blood	no	90	5165914	238914	99.96	0.08	cladeC2	baps_C2-L1_2	baps_C2-L2_3	baps_C2-L3_6	fimH30	0	papGII negative	0	0	0	0	0	6	FIA_1, FIA_6, FII_2	0	5	1	1
ESC_BA6783AA	ECO0205	PRJEB4681	SAMEA2204424	ESC_BA3774AA_AS	Illumina HiSeq	EnteroBase QAssembly v2.2	2010	Europe	United Kingdom	Kallonen	blood	no	108	5265524	199412	99.96	0.08	cladeC2	baps_C2-L1_2	baps_C2-L2_3	baps_C2-L3_6	fimH30	0	papGII negative	0	0	0	0	0	5	FII_2, FIA_1, FIA_6	0	5	1	1
ESC_BA6417AA	ECO0015	PRJEB4681	SAMEA2204243	ESC_BA9756AA_AS	Illumina HiSeq	EnteroBase QAssembly v2.2	2007	Europe	United Kingdom	Kallonen	blood	no	113	5164039	229954	99.5	0.08	cladeC2	baps_C2-L1_2	baps_C2-L2_3	baps_C2-L3_6	fimH30	0	papGII negative	0	0	0	0	0	6	FII_2	0	5	1	1
ESC_BA7629AA	ECO0218	PRJEB4681	SAMEA2204436	ESC_AA8981AA_AS	Illumina HiSeq	EnteroBase QAssembly v2.2	2010	Europe	United Kingdom	Kallonen	blood	no	90	5075160	275907	99.96	0.08	cladeC2	baps_C2-L1_2	baps_C2-L2_3	baps_C2-L3_6	fimH30	0	papGII negative	0	0	0	0	0	0	no hit	0	5	1	1
ESC_JA5548AA	95	PRJEB23208	SAMEA104452200	ESC_SA8048AA_AS	Illumina MiSeq	EnteroBase QAssembly v4	2016	Europe	Germany	Kossow	feces	yes	158	5481353	84364	99.96	0.32	cladeC2	baps_C2-L1_2	baps_C2-L2_4	baps_C2-L3_10	fimH30	0	papGII negative	1	0	0	0	0	10	FII_36, FIA_4, FIA_20, FIB_1	1	5	1	1
ESC_FA0066AA	SCK09-50	PRJEB15226	SAMEA4427949	ESC_IA8998AA_AS	Illumina MiSeq/HiSeq	EnteroBase QAssembly v3.5.1	2011 - 2014	Europe	Netherlands	SoM-study	na	yes	59	5111208	286259	99.96	0.08	cladeC2	baps_C2-L1_2	baps_C2-L2_4	baps_C2-L3_10	fimH30	0	papGII negative	1	0	0	0	0	4	FII_36, FIA_4, FIA_20, FIB_1	1	5	1	1
ESC_EA9914AA	SCP03-14	PRJEB15226	SAMEA4428160	ESC_IA9168AA_AS	Illumina MiSeq/HiSeq	EnteroBase QAssembly v3.5.1	2011 - 2014	Europe	Netherlands	SoM-study	na	yes	96	5097943	139554	99.96	0.08	cladeC2	baps_C2-L1_2	baps_C2-L2_4	baps_C2-L3_10	fimH30	0	papGII negative	1	0	0	0	0	4	FIA_4, FIA_20, FIB_1	1	5	1	1
ESC_JA5584AA	26	PRJEB23208	SAMEA104452132	ESC_SA8011AA_AS	Illumina MiSeq	EnteroBase QAssembly v4	2015	Europe	Germany	Kossow	feces	yes	116	5290918	124271	99.96	0.14	cladeC2	baps_C2-L1_2	baps_C2-L2_3	baps_C2-L3_6	fimH30	1	not assigned	1	0	0	0	0	8	FIB_10, FII_51	1	5	1	1
ESC_GA4959AA	HW7AHEN8	PRJEB20792	SAMEA104060794	ESC_NA8169AA_AS	Illumina MiSeq	EnteroBase QAssembly v3.6.1	2014 - 2015	Europe	Denmark	Roer	blood	yes	65	5185524	225965	99.96	0.08	cladeC2	baps_C2-L1_2	baps_C2-L2_3	baps_C2-L3_6	fimH30	1	not assigned	1	0	0	0	0	13	FIB_10, FII_29	1	5	1	1
EF572		PRJNA612606	SAMN14378795	GCA_013176575.1	Illumina HiSeq	SPAdes v 3.13.1	2015	Europe	Sweden	Froeding	blood	yes	132	5254168	159136	99.96	0.08	cladeC2	baps_C2-L1_2	baps_C2-L2_3	baps_C2-L3_6	fimH30	1	not assigned	1	0	0	0	0	13	FII_29, FIB_10	1	5	1	1
EF324		PRJNA612606	SAMN14378597	GCA_013175005.1	Illumina HiSeq	SPAdes v 3.13.1	2013	Europe	Sweden	Froeding	blood	yes	60	5214495	186399	99.96	0.58	cladeC2	baps_C2-L1_2	baps_C2-L2_3	baps_C2-L3_6	fimH30	0	papGII negative	1	0	0	0	0	3	FIB_52, FII_4	1	5	1	1
ESC_EA9875AA	SCP04-66	PRJEB15226	SAMEA4428199	ESC_JA0355AA_AS	Illumina MiSeq/HiSeq	EnteroBase QAssembly v3.5.1	2011 - 2014	Europe	Netherlands	SoM-study	na	yes	73	5291279	276326	99.96	0.08	cladeC2	baps_C2-L1_2	baps_C2-L2_3	baps_C2-L3_6	fimH30	0	papGII negative	1	0	0	0	0	8	FIB_1, FII_4	1	5	1	1
ESC_RA0591AA	MW20161-A	PRJNA578285	SAMN13082360	ESC_KB3655AA_AS	Illumina NextSeq500	EnteroBase QAssembly v4.1	2011	North America	United States	Miles-Jay	urine	yes	73	5174136	233075	99.96	0.13	cladeC2	baps_C2-L1_2	baps_C2-L2_3	baps_C2-L3_6	fimH30	0	papGII negative	1	0	0	0	0	4	FII_51, FIB_10	1	5	1	1
ESC_NA3704AA	LYO26	PRJNA551371	SAMN12145162	ESC_CB2372AA_AS	Illumina HiSeq	EnteroBase QAssembly v4.1	2016	Europe	France	Birgy	urine	yes	68	5170637	274229	99.96	0.08	cladeC2	baps_C2-L1_2	baps_C2-L2_4	baps_C2-L3_10	fimH30	0	papGII negative	1	0	0	0	0	11	FII_35, FIA_2, FIA_6, FIB_20	1	5	1	1
B1316-PB	B1316-PB	PRJNA517648	SAMN10839638	GCA_005671115	PacBio RSII	HGAP v January 2016	2011	Europe	Sweden	high-quality assemblies	blood	na	4	5279975	5133524	99.96	0.64	cladeC2	baps_C2-L1_2	baps_C2-L2_4	baps_C2-L3_10	fimH30	1	not assigned	1	0	0	0	0	6	FIB_23	1	5	1	1
B1323-PB	B1323-PB	PRJNA517648	SAMN10839640	GCA_005670575	PacBio RSII	HGAP v January 2016	2011	Europe	Sweden	high-quality assemblies	blood	na	2	5242886	5143003	99.96	0.23	cladeC2	baps_C2-L1_2	baps_C2-L2_4	baps_C2-L3_10	fimH30	1	not assigned	1	0	0	0	0	6	FIB_23	1	5	1	1
B1320-PB	B1320-PB	PRJNA517648	SAMN10839639	GCA_005670595	PacBio RSII	HGAP v January 2016	2011	Europe	Sweden	high-quality assemblies	blood	na	3	5259666	5130273	99.96	0.33	cladeC2	baps_C2-L1_2	baps_C2-L2_4	baps_C2-L3_10	fimH30	1	not assigned	1	0	0	0	0	6	FIB_23, FIB_23	1	5	1	1
ESC_RA0564AA	W0297-A	PRJNA578285	SAMN13082391	ESC_KB3682AA_AS	Illumina NextSeq500	EnteroBase QAssembly v4.1	2011	North America	United States	Miles-Jay	urine	yes	91	5190944	235473	99.96	0.13	cladeC2	baps_C2-L1_2	baps_C2-L2_4	baps_C2-L3_10	fimH30	0	papGII negative	1	0	0	0	0	3	FIA_1, FIA_6, FII_2	1	5	1	1
ESC_EA9790AA	SCP10-19-3	PRJEB15226	SAMEA4428284	ESC_IA9738AA_AS	Illumina MiSeq/HiSeq	EnteroBase QAssembly v3.5.1	2011 - 2014	Europe	Netherlands	SoM-study	na	yes	59	5151847	308812	99.96	0.08	cladeC2	baps_C2-L1_2	baps_C2-L2_4	baps_C2-L3_10	fimH35	0	papGII negative	1	0	0	0	0	5	FII_2, FIA_1, FIA_6	1	5	1	1
ESC_MA0151AA	110	PRJNA521038	SAMN10875398	ESC_XA1390AA_AS	Illumina NextSeq500	EnteroBase QAssembly v4	2012	North America	Canada	MacFadden	blood	no	72	5120051	308949	99.96	0.08	cladeC2	baps_C2-L1_2	baps_C2-L2_4	baps_C2-L3_10	fimH35	0	papGII negative	1	0	0	0	0	6	FIA_1, FIA_6, FII_2	1	5	1	1
ESC_GA5008AA	KDZ3OG9T	PRJEB20792	SAMEA104060745	ESC_NA8120AA_AS	Illumina MiSeq	EnteroBase QAssembly v3.6.1	2014 - 2015	Europe	Denmark	Roer	blood	yes	74	5151530	227153	99.96	0.15	cladeC2	baps_C2-L1_2	baps_C2-L2_4	baps_C2-L3_10	fimH35	0	papGII negative	1	0	0	0	0	3	FIA_1, FIA_6, FII_10	1	5	1	1
ESC_GA5338AA	EVF94ZJS	PRJEB20792	SAMEA104060415	ESC_NA7789AA_AS	Illumina MiSeq	EnteroBase QAssembly v3.6.1	2014 - 2015	Europe	Denmark	Roer	blood	yes	61	5103491	262155	99.96	0.08	cladeC2	baps_C2-L1_2	baps_C2-L2_4	baps_C2-L3_10	fimH35	0	papGII negative	1	0	0	0	0	3	FIA_1, FIA_6	1	5	1	1
ESC_RA0545AA	W0625-A	PRJNA578285	SAMN13082415	ESC_KB3701AA_AS	Illumina NextSeq500	EnteroBase QAssembly v4.1	2013	North America	United States	Miles-Jay	urine	yes	56	5160688	235854	99.96	0.08	cladeC2	baps_C2-L1_2	baps_C2-L2_4	baps_C2-L3_10	fimH30	0	papGII negative	0	0	0	0	0	0	FIA_1, FIA_6, FII_36, FIB_23	0	5	1	1
ESC_NA3614AA	CHI28	PRJNA551371	SAMN12145126	ESC_CB2465AA_AS	Illumina HiSeq	EnteroBase QAssembly v4.1	2016	Europe	France	Birgy	urine	yes	104	5314826	152570	99.96	0.08	cladeC2	baps_C2-L1_2	baps_C2-L2_4	baps_C2-L3_10	fimH30	0	papGII negative	1	0	0	0	0	8	FII_36, FIA_1, FIA_6, FIB_23	1	5	1	1
JJ1887	JJ1887	PRJNA224116	SAMN04481707	GCF_001593565	PacBio	HGAP v 3	2008	North America	United States	high-quality assemblies	na	na	6	5331521	5081061	99.96	0.08	cladeC2	baps_C2-L1_2	baps_C2-L2_4	baps_C2-L3_10	fimH30	0	papGII negative	1	0	0	0	0	11	FIB_32, FII_2, FII_36, FIA_1, FIA_6	1	5	1	1
JJ1886	JJ1886	PRJNA218163	SAMN02603887	GCF_000493755	454; Illumina; PacBio	MIRA v 3.9.9; ABySS v 1.3.4; PBJelly v 12.9.14; CLC-bio v 6.0.4; PAGIT v 1; Celera v 7.0	2008	North America	United States	high-quality assemblies	na	na	6	5308284	5129938	99.96	0.09	cladeC2	baps_C2-L1_2	baps_C2-L2_4	baps_C2-L3_10	fimH30	0	papGII negative	1	0	0	0	0	5	FII_2, FIA_1, FIA_6	1	5	1	1
ESC_RA0500AA	MW10191-A	PRJNA578285	SAMN13082302	ESC_KB3746AA_AS	Illumina NextSeq500	EnteroBase QAssembly v4.1	2010	North America	United States	Miles-Jay	blood	yes	65	5150514	294989	99.96	0.08	cladeC2	baps_C2-L1_2	baps_C2-L2_4	baps_C2-L3_10	fimH30	0	papGII negative	0	0	0	0	0	1	FII_2, FIA_1, FIA_6	0	5	1	1
ESC_EA9707AA	SCP14-03	PRJEB15226	SAMEA4428367	ESC_IA9420AA_AS	Illumina MiSeq/HiSeq	EnteroBase QAssembly v3.5.1	2011 - 2014	Europe	Netherlands	SoM-study	na	yes	71	5113875	229935	99.96	0.08	cladeC2	baps_C2-L1_2	baps_C2-L2_4	baps_C2-L3_10	fimH30	0	papGII negative	1	0	0	0	0	3	FIA_1, FIA_6, FII_2	1	5	1	1
ESC_EA9764AA	SCP11-39	PRJEB15226	SAMEA4428310	ESC_IA9356AA_AS	Illumina MiSeq/HiSeq	EnteroBase QAssembly v3.5.1	2011 - 2014	Europe	Netherlands	SoM-study	na	yes	76	5120651	224321	99.96	0.08	cladeC2	baps_C2-L1_2	baps_C2-L2_4	baps_C2-L3_10	fimH30	0	papGII negative	1	0	0	0	0	3	FIA_1, FIA_6, FII_2	1	5	1	1
ESC_EA9873AA	SCP04-80	PRJEB15226	SAMEA4428201	ESC_IA9211AA_AS	Illumina MiSeq/HiSeq	EnteroBase QAssembly v3.5.1	2011 - 2014	Europe	Netherlands	SoM-study	na	yes	114	5222291	143239	99.96	0.08	cladeC2	baps_C2-L1_2	baps_C2-L2_4	baps_C2-L3_10	fimH30	0	papGII negative	1	0	0	0	0	4	FIA_1, FIA_6, FII_2	1	5	1	1
ESC_EA9408AA	SCK16-80	PRJEB15226	SAMEA4429053	ESC_JA0235AA_AS	Illumina MiSeq/HiSeq	EnteroBase QAssembly v3.5.1	2011 - 2014	Europe	Netherlands	SoM-study	na	yes	105	5186198	169459	99.96	0.08	cladeC2	baps_C2-L1_2	baps_C2-L2_4	baps_C2-L3_10	fimH30	0	papGII negative	1	0	0	0	0	4	FII_2, FIA_1, FIA_6	1	5	1	1
ESC_MA0292AA	333	PRJNA521038	SAMN10875620	ESC_XA1249AA_AS	Illumina NextSeq500	EnteroBase QAssembly v4	2014	North America	Canada	MacFadden	blood	no	70	5241153	258928	99.96	0.08	cladeC2	baps_C2-L1_2	baps_C2-L2_3	baps_C2-L3_6	fimH30	1	not assigned	0	0	0	0	0	5	FIA_1, FIA_6, FIB_20	0	5	1	1
EF570		PRJNA612606	SAMN14378793	GCA_013176565.1	Illumina HiSeq	SPAdes v 3.13.1	2015	Europe	Sweden	Froeding	blood	yes	114	5355682	138935	99.96	0.64	cladeC2	baps_C2-L1_2	baps_C2-L2_3	baps_C2-L3_6	fimH30	1	not assigned	1	0	0	0	0	5	FIA_1, FIA_6, FIB_20	1	5	1	1
ESC_RA0595AA	MW20123-A	PRJNA578285	SAMN13082357	ESC_KB3651AA_AS	Illumina NextSeq500	EnteroBase QAssembly v4.1	2010	North America	United States	Miles-Jay	urine	yes	73	5315005	303654	99.96	0.63	cladeC2	baps_C2-L1_2	baps_C2-L2_3	baps_C2-L3_6	fimH30	0	papGII negative	1	0	0	0	0	8	FII_22, FII_2, FIA_1, FIA_6, FIB_20	1	5	1	1
ESC_EA9706AA	SCP14-09	PRJEB15226	SAMEA4428368	ESC_IA9421AA_AS	Illumina MiSeq/HiSeq	EnteroBase QAssembly v3.5.1	2011 - 2014	Europe	Netherlands	SoM-study	na	yes	91	5346204	265068	99.96	0.08	cladeC2	baps_C2-L1_2	baps_C2-L2_3	baps_C2-L3_6	fimH30	0	papGII negative	1	0	0	0	0	3	FIB_20, FIA_1, FIA_6	1	5	1	1
EC_4_1_1	4/1-1	PRJNA413669	SAMN07760931	GCA_003856695.1	PacBio; Illumina Miseq	CLC Genomics workbench v 10	2009	Europe	Sweden	high-quality assemblies	feces	na	5	5371977	5144480	99.96	0.08	cladeC2	baps_C2-L1_2	baps_C2-L2_3	baps_C2-L3_6	fimH30	0	papGII negative	1	0	0	0	0	11	FII_36, FII_22, FIA_1, FIA_6, FIB_20	1	5	1	1
ESC_BA7787AA	eo2194	PRJEB4681	SAMEA2205393	ESC_CA6233AA_AS	Illumina HiSeq	EnteroBase QAssembly v2.2	2008	Europe	United Kingdom	Kallonen	blood	no	98	5333038	229911	99.96	0.64	cladeC2	baps_C2-L1_2	baps_C2-L2_3	baps_C2-L3_6	fimH30	0	papGII negative	1	0	0	0	0	10	FII_22, FII_36, FIA_1, FIA_6, FIB_20	1	5	1	1
ESC_NA3648AA	AMI8	PRJNA551371	SAMN12145049	ESC_CB2431AA_AS	Illumina HiSeq	EnteroBase QAssembly v4.1	2015	Europe	France	Birgy	urine	yes	99	5298092	173969	99.96	0.58	cladeC2	baps_C2-L1_2	baps_C2-L2_3	baps_C2-L3_6	fimH30	1	not assigned	1	0	0	0	0	12	FIA_1, FIA_6, FIB_20	1	5	1	1
ESC_MA0492AA	72	PRJNA521038	SAMN10875360	ESC_XA1049AA_AS	Illumina NextSeq500	EnteroBase QAssembly v4	2012	North America	Canada	MacFadden	blood	no	82	5266757	228158	99.96	0.08	cladeC2	baps_C2-L1_2	baps_C2-L2_3	baps_C2-L3_6	fimH30	1	not assigned	0	0	0	0	0	4	FIA_1, FIA_6, FIB_20	0	5	1	1
EF212		PRJNA612606	SAMN14378534	GCA_013176265.1	Illumina HiSeq	SPAdes v 3.13.1	2012	Europe	Sweden	Froeding	blood	yes	71	5228219	173730	99.96	0.08	cladeC2	baps_C2-L1_2	baps_C2-L2_3	baps_C2-L3_6	fimH30	1	not assigned	1	0	0	0	0	11	FII_22, FII_36, FIA_1, FIA_6, FIB_20	1	5	1	1
EF535		PRJNA612606	SAMN14378758	GCA_013171775.1	Illumina HiSeq	SPAdes v 3.13.1	2015	Europe	Sweden	Froeding	blood	yes	126	5207601	136475	99.96	0.08	cladeC2	baps_C2-L1_2	baps_C2-L2_3	baps_C2-L3_6	fimH30	1	not assigned	1	0	0	0	0	9	FIA_1, FIA_6, FIB_20	1	5	1	1
ESC_EA9116AA	SCP19-78	PRJEB15226	SAMEA4429531	ESC_JA0564AA_AS	Illumina MiSeq/HiSeq	EnteroBase QAssembly v3.5.1	2011 - 2014	Europe	Netherlands	SoM-study	na	yes	74	5074961	198927	99.96	0.08	cladeC2	baps_C2-L1_2	baps_C2-L2_4	baps_C2-L3_9	fimH30	0	papGII negative	1	0	0	0	0	8	FIB_10, FIA_1, FIA_6, FII_1	1	5	1	1
ESC_EA9940AA	SCP02-23	PRJEB15226	SAMEA4428134	ESC_IA9570AA_AS	Illumina MiSeq/HiSeq	EnteroBase QAssembly v3.5.1	2011 - 2014	Europe	Netherlands	SoM-study	na	yes	84	5258535	286107	99.96	0.08	cladeC2	baps_C2-L1_2	baps_C2-L2_4	baps_C2-L3_9	fimH30	0	papGII negative	0	0	0	0	0	10	FII_2	1	5	1	1
ESC_EA9758AA	SCP12-04-2	PRJEB15226	SAMEA4428316	ESC_IA9362AA_AS	Illumina MiSeq/HiSeq	EnteroBase QAssembly v3.5.1	2011 - 2014	Europe	Netherlands	SoM-study	na	yes	90	5350532	286107	99.96	0.08	cladeC2	baps_C2-L1_2	baps_C2-L2_4	baps_C2-L3_9	fimH30	0	papGII negative	1	0	0	0	0	10	FII_2	1	5	1	1
ESC_EA9272AA	SCP11-63	PRJEB15226	SAMEA4429190	ESC_JA0172AA_AS	Illumina MiSeq/HiSeq	EnteroBase QAssembly v3.5.1	2011 - 2014	Europe	Netherlands	SoM-study	na	yes	79	5233956	194832	99.96	0.08	cladeC2	baps_C2-L1_2	baps_C2-L2_4	baps_C2-L3_9	fimH30	0	papGII negative	1	0	0	0	0	10	FII_2	1	5	1	1
ESC_EA9369AA	SCK25-53	PRJEB15226	SAMEA4429092	ESC_JA0640AA_AS	Illumina MiSeq/HiSeq	EnteroBase QAssembly v3.5.1	2011 - 2014	Europe	Netherlands	SoM-study	na	yes	71	5100927	162918	99.96	0.08	cladeC2	baps_C2-L1_2	baps_C2-L2_4	baps_C2-L3_9	fimH30	0	papGII negative	1	0	0	0	0	4	no hit	1	5	1	1
ESC_FA0124AA	SCK01-79	PRJEB15226	SAMEA4427891	ESC_IA9297AA_AS	Illumina MiSeq/HiSeq	EnteroBase QAssembly v3.5.1	2011 - 2014	Europe	Netherlands	SoM-study	na	yes	70	5123884	229887	99.96	0.08	cladeC2	baps_C2-L1_2	baps_C2-L2_4	baps_C2-L3_9	fimH30	0	papGII negative	1	0	0	0	0	5	no hit	1	5	1	1
ESC_EA9263AA	SCP12-03	PRJEB15226	SAMEA4429199	ESC_JA0181AA_AS	Illumina MiSeq/HiSeq	EnteroBase QAssembly v3.5.1	2011 - 2014	Europe	Netherlands	SoM-study	na	yes	65	5099796	229894	99.96	0.08	cladeC2	baps_C2-L1_2	baps_C2-L2_4	baps_C2-L3_9	fimH30	0	papGII negative	1	0	0	0	0	5	no hit	1	5	1	1
B1250-PB	B1250-PB	PRJNA517648	SAMN10839637	GCA_005673445.1	PacBio RSII	HGAP v January 2016	2011	Europe	Sweden	high-quality assemblies	blood	na	7	5403992	4603223	99.96	0.44	cladeC2	baps_C2-L1_2	baps_C2-L2_3	baps_C2-L3_6	fimH30	0	papGII negative	1	0	0	0	0	3	FIA_1, FIA_6, FII_2	1	5	1	1
H1-001-0141-G-Y		PRJEB35745	SAMEA6377999	GCA_902707915.1	Illumina NextSeq	SPAdes 3.10.0	2016 - 2017	Europe	France	Septicoli	blood	no	91	5160601	129440	99.96	0.41	cladeC2	baps_C2-L1_2	baps_C2-L2_3	baps_C2-L3_6	fimH30	1	not assigned	1	0	0	0	0	1	no hit	1	5	1	1
ESC_GA9566AA	MER-65	PRJNA398288	SAMN07510241	ESC_PA1080AA_AS	Illumina HiSeq/MiSeq	EnteroBase QAssembly v3.6.1	2015	Oceania	New Zealand	Harris	blood	yes	86	5143452	190932	99.96	0.08	cladeC2	baps_C2-L1_2	baps_C2-L2_3	baps_C2-L3_6	fimH30	1	not assigned	1	0	0	0	0	1	FIA_1, FIA_6	1	5	1	1
ESC_GA9571AA	MER-66	PRJNA398288	SAMN07510242	ESC_PA1075AA_AS	Illumina HiSeq/MiSeq	EnteroBase QAssembly v3.6.1	2015	Oceania	New Zealand	Harris	blood	yes	100	5153331	159803	99.96	0.08	cladeC2	baps_C2-L1_2	baps_C2-L2_3	baps_C2-L3_6	fimH30	1	not assigned	1	0	0	0	0	2	FIB_16, FIA_1, FIA_6	1	5	1	1
ESC_BA6407AA	ECO0051	PRJEB4681	SAMEA2204279	ESC_BA5290AA_AS	Illumina HiSeq	EnteroBase QAssembly v2.2	2007	Europe	United Kingdom	Kallonen	blood	no	65	5051026	274735	99.96	0.13	cladeC2	baps_C2-L1_2	baps_C2-L2_3	baps_C2-L3_6	fimH30	0	papGII negative	1	0	0	0	0	2	FII_76	1	5	1	1
ESC_RA0601AA	MW10539-A	PRJNA578285	SAMN13082350	ESC_KB3645AA_AS	Illumina NextSeq500	EnteroBase QAssembly v4.1	2013	North America	United States	Miles-Jay	urine	yes	71	5160453	226197	99.96	0.08	cladeC2	baps_C2-L1_2	baps_C2-L2_3	baps_C2-L3_6	fimH30	0	papGII negative	1	0	0	0	0	4	FII_51, FIB_10	1	5	1	1
ESC_RA0606AA	MW10477-A	PRJNA578285	SAMN13082346	ESC_KB3640AA_AS	Illumina NextSeq500	EnteroBase QAssembly v4.1	2013	North America	United States	Miles-Jay	urine	yes	66	5120557	322631	99.96	0.08	cladeC2	baps_C2-L1_2	baps_C2-L2_3	baps_C2-L3_6	fimH30	0	papGII negative	1	0	0	0	0	4	FIB_10, FII_51	1	5	1	1
ESC_RA0623AA	E0168-A	PRJNA578285	SAMN13082239	ESC_KB3623AA_AS	Illumina NextSeq500	EnteroBase QAssembly v4.1	2010	North America	United States	Miles-Jay	urine	yes	79	5128408	243416	99.96	0.08	cladeC2	baps_C2-L1_2	baps_C2-L2_3	baps_C2-L3_6	fimH30	0	papGII negative	1	0	0	0	0	2	FII_2, FIA_1, FIA_6	1	5	1	1
ESC_RA0515AA	E0099-A	PRJNA578285	SAMN13082235	ESC_KB3731AA_AS	Illumina NextSeq500	EnteroBase QAssembly v4.1	2010	North America	United States	Miles-Jay	urine	yes	81	5139714	236178	99.96	0.08	cladeC2	baps_C2-L1_2	baps_C2-L2_3	baps_C2-L3_6	fimH30	0	papGII negative	1	0	0	0	0	2	FIA_1, FIA_6, FII_2	1	5	1	1
ESC_RA0575AA	E0269-A	PRJNA578285	SAMN13082244	ESC_KB3671AA_AS	Illumina NextSeq500	EnteroBase QAssembly v4.1	2011	North America	United States	Miles-Jay	urine	yes	91	5187905	290624	99.96	0.08	cladeC2	baps_C2-L1_2	baps_C2-L2_3	baps_C2-L3_6	fimH30	0	papGII negative	1	0	0	0	0	1	FII_2, FIA_1, FIA_6	1	5	1	1
ESC_RA0713AA	E0041-C	PRJNA578285	SAMN13082229	ESC_KB4550AA_AS	Illumina NextSeq500	EnteroBase QAssembly v4.1	2011	North America	United States	Miles-Jay	blood	yes	82	5177523	276195	99.96	0.08	cladeC2	baps_C2-L1_2	baps_C2-L2_3	baps_C2-L3_6	fimH30	0	papGII negative	1	0	0	0	0	2	FII_2, FIA_1, FIA_6	1	5	1	1
ESC_BA6586AA	eo579	PRJEB4681	SAMEA2204971	ESC_BA8779AA_AS	Illumina HiSeq	EnteroBase QAssembly v2.2	2003	Europe	United Kingdom	Kallonen	blood	no	84	5139909	204722	99.96	0.08	cladeC2	baps_C2-L1_2	baps_C2-L2_3	baps_C2-L3_6	fimH30	0	papGII negative	1	0	0	0	0	6	FIA_1, FIA_6, FII_2	1	5	1	1
ESC_RA0641AA	E0368-B	PRJNA578285	SAMN13082261	ESC_KB4301AA_AS	Illumina NextSeq500	EnteroBase QAssembly v4.1	2011	North America	United States	Miles-Jay	urine	yes	114	5280519	257242	99.96	0.13	cladeC2	baps_C2-L1_2	baps_C2-L2_3	baps_C2-L3_6	fimH30	0	papGII negative	1	0	0	0	0	7	FII_29, FII_2, FII_4, FIA_1, FIA_6, FIB_10	1	5	1	1
ESC_RA0534AA	E0472-A	PRJNA578285	SAMN13082268	ESC_KB3712AA_AS	Illumina NextSeq500	EnteroBase QAssembly v4.1	2012	North America	United States	Miles-Jay	urine	yes	85	5078481	225534	99.65	0.08	cladeC2	baps_C2-L1_2	baps_C2-L2_3	baps_C2-L3_6	fimH30	0	papGII negative	1	0	0	0	0	3	FIA_1, FIA_6, FII_2	1	5	1	1
ESC_BA7343AA	ECO0282	PRJEB4681	SAMEA2204499	ESC_BA9901AA_AS	Illumina HiSeq	EnteroBase QAssembly v2.2	2011	Europe	United Kingdom	Kallonen	blood	no	78	5080801	274515	99.96	0.08	cladeC2	baps_C2-L1_2	baps_C2-L2_3	baps_C2-L3_6	fimH30	0	papGII negative	0	0	0	0	0	3	FIA_1, FIA_6, FII_2	0	5	1	1
Ecol_656	Ecol_656	PRJNA316786	SAMN05511161	GCF_002012065	PacBio	HGAP	2012	North America	United States	high-quality assemblies	na	na	3	5405139	5228864	99.96	0.08	cladeC2	baps_C2-L1_2	baps_C2-L2_3	baps_C2-L3_6	fimH30	1	not assigned	1	0	0	0	0	6	FIA_1, FIA_6, FII_2	1	5	1	1
ESC_NA3722AA	AMI3	PRJNA551371	SAMN12145044	ESC_CB2354AA_AS	Illumina HiSeq	EnteroBase QAssembly v4.1	2015	Europe	France	Birgy	urine	yes	85	5226650	341305	99.96	0.08	cladeC2	baps_C2-L1_2	baps_C2-L2_3	baps_C2-L3_6	fimH30	1	not assigned	1	0	0	0	0	11	FIB_20, FIA_2, FIA_6	1	5	1	1
ESC_JA5507AA	168	PRJEB23208	SAMEA104452244	ESC_SA8089AA_AS	Illumina MiSeq	EnteroBase QAssembly v4	2016	Europe	Germany	Kossow	feces	yes	117	5266282	154977	99.96	0.13	cladeC2	baps_C2-L1_2	baps_C2-L2_3	baps_C2-L3_6	fimH30	1	not assigned	1	0	0	0	0	10	FIB_20, FIA_2, FIA_6, FII_4	1	5	1	1
EC_4_0	EC 4/0	PRJNA413669	SAMN07760930	GCA_003856615	PacBio; Illumina Miseq	CLC Genomics workbench v 10	2009	Europe	Sweden	high-quality assemblies	na	na	4	5503245	5243509	99.96	0.58	cladeC2	baps_C2-L1_2	baps_C2-L2_3	baps_C2-L3_6	fimH30	1	not assigned	1	0	0	0	0	10	FIA_1, FIA_6, FII_2	1	5	1	1
ESC_EA9138AA	SCP18-81	PRJEB15226	SAMEA4429507	ESC_JA0527AA_AS	Illumina MiSeq/HiSeq	EnteroBase QAssembly v3.5.1	2011 - 2014	Europe	Netherlands	SoM-study	na	yes	91	5249617	275791	99.96	0.58	cladeC2	baps_C2-L1_2	baps_C2-L2_3	baps_C2-L3_6	fimH30	0	papGII negative	1	0	0	0	0	2	FIA_1, FIA_6, FII_2	1	5	1	1
ESC_BA7366AA	eo1308	PRJEB4681	SAMEA2205141	ESC_BA3709AA_AS	Illumina HiSeq	EnteroBase QAssembly v2.2	2006	Europe	United Kingdom	Kallonen	blood	no	83	5181807	287527	99.96	0.5	cladeC2	baps_C2-L1_2	baps_C2-L2_3	baps_C2-L3_6	fimH30	0	papGII negative	0	0	0	0	0	6	FII_2, FIA_1, FIA_6	0	5	1	1
ESC_EA9262AA	SCK34-08	PRJEB15226	SAMEA4429200	ESC_JA0182AA_AS	Illumina MiSeq/HiSeq	EnteroBase QAssembly v3.5.1	2011 - 2014	Europe	Netherlands	SoM-study	na	yes	97	5141169	176029	99.96	0.08	cladeC2	baps_C2-L1_2	baps_C2-L2_3	baps_C2-L3_6	fimH30	0	papGII negative	1	0	0	0	0	2	FIA_1, FIA_6, FII_2	1	5	1	1
ESC_BA6865AA	ECO0140	PRJEB4681	SAMEA2204368	ESC_BA8463AA_AS	Illumina HiSeq	EnteroBase QAssembly v2.2	2009	Europe	United Kingdom	Kallonen	blood	no	79	5135714	228827	99.96	0.08	cladeC2	baps_C2-L1_2	baps_C2-L2_3	baps_C2-L3_6	fimH30	0	papGII negative	0	0	0	0	0	2	FII_2, FIA_1, FIA_6	0	5	1	1
ESC_BA7333AA	eo576	PRJEB4681	SAMEA2204850	ESC_BA7907AA_AS	Illumina HiSeq	EnteroBase QAssembly v2.2	2003	Europe	United Kingdom	Kallonen	blood	no	97	5180959	319752	99.96	0.08	cladeC2	baps_C2-L1_2	baps_C2-L2_3	baps_C2-L3_6	fimH30	0	papGII negative	0	0	0	0	0	2	FIA_1, FIA_6, FII_2	0	5	1	1
ESC_BA7905AA	eo1858	PRJEB4681	SAMEA2205231	ESC_CA5433AA_AS	Illumina HiSeq	EnteroBase QAssembly v2.2	2008	Europe	United Kingdom	Kallonen	blood	no	102	5202941	274309	99.96	0.08	cladeC2	baps_C2-L1_2	baps_C2-L2_3	baps_C2-L3_6	fimH30	0	papGII negative	1	0	0	0	0	7	FII_2, FIA_1, FIA_6	1	5	1	1
ESC_BA7801AA	eo2351	PRJEB4681	SAMEA2205409	ESC_CA4133AA_AS	Illumina HiSeq	EnteroBase QAssembly v2.2	2009	Europe	United Kingdom	Kallonen	blood	no	95	5203688	276249	99.96	0.08	cladeC2	baps_C2-L1_2	baps_C2-L2_3	baps_C2-L3_6	fimH30	0	papGII negative	1	0	0	0	0	7	FII_2, FIA_1, FIA_6	1	5	1	1
ESC_JA5529AA	139	PRJEB23208	SAMEA104452219	ESC_SA8067AA_AS	Illumina MiSeq	EnteroBase QAssembly v4	2016	Europe	Germany	Kossow	feces	yes	76	5145422	169954	99.96	0.08	cladeC2	baps_C2-L1_2	baps_C2-L2_3	baps_C2-L3_6	fimH30	0	papGII negative	1	0	0	0	0	5	FII_2, FIA_1, FIA_6	1	5	1	1
ESC_JA5513AA	161	PRJEB23208	SAMEA104452238	ESC_SA8083AA_AS	Illumina MiSeq	EnteroBase QAssembly v4	2016	Europe	Germany	Kossow	feces	yes	69	5171659	200075	99.96	0.08	cladeC2	baps_C2-L1_2	baps_C2-L2_3	baps_C2-L3_6	fimH30	0	papGII negative	1	0	0	0	0	5	FIA_1, FIA_6, FII_2	1	5	1	1
H1-006-0005-A-H		PRJEB35745	SAMEA6378327	GCA_902711155.1	Illumina NextSeq	SPAdes 3.10.0	2016 - 2017	Europe	France	Septicoli	blood	no	125	5295105	165769	99.96	0.08	cladeC2	baps_C2-L1_2	baps_C2-L2_4	baps_C2-L3_9	fimH30	1	not assigned	1	0	0	0	0	12	FIB_16, FII_1, FIA_1, FIA_6	1	5	1	1
ESC_GA4924AA	8C5UDJXK	PRJEB20792	SAMEA104060829	ESC_NA8204AA_AS	Illumina MiSeq	EnteroBase QAssembly v3.6.1	2014 - 2015	Europe	Denmark	Roer	blood	yes	95	5367067	191296	99.96	0.08	cladeC2	baps_C2-L1_2	baps_C2-L2_4	baps_C2-L3_9	fimH30	1	not assigned	1	0	0	0	0	12	FII_1, FIA_1, FIA_6, FIB_16	1	5	1	1
ESC_GA4974AA	OSBXL93R	PRJEB20792	SAMEA104060779	ESC_NA8154AA_AS	Illumina MiSeq	EnteroBase QAssembly v3.6.1	2014 - 2015	Europe	Denmark	Roer	blood	yes	86	5310807	171668	99.96	0.08	cladeC2	baps_C2-L1_2	baps_C2-L2_4	baps_C2-L3_9	fimH30	1	not assigned	1	0	0	0	0	4	FIB_16, FII_1, FIA_1, FIA_6	1	5	1	1
ESC_EA8921AA	SCK69-77	PRJEB15226	SAMEA4429735	ESC_JA0821AA_AS	Illumina MiSeq/HiSeq	EnteroBase QAssembly v3.5.1	2011 - 2014	Europe	Netherlands	SoM-study	na	yes	72	5129902	173758	99.96	0.08	cladeC2	baps_C2-L1_2	baps_C2-L2_3	baps_C2-L3_6	fimH30	0	papGII negative	1	0	0	0	0	7	FII_2, FIA_1, FIA_6	1	5	1	1
ESC_EA9327AA	SCP09-73	PRJEB15226	SAMEA4429134	ESC_JA0409AA_AS	Illumina MiSeq/HiSeq	EnteroBase QAssembly v3.5.1	2011 - 2014	Europe	Netherlands	SoM-study	na	yes	71	5162367	173757	99.96	0.08	cladeC2	baps_C2-L1_2	baps_C2-L2_3	baps_C2-L3_6	fimH30	0	papGII negative	1	0	0	0	0	6	FII_2, FIA_1, FIA_6	1	5	1	1
ESC_EA9149AA	SCK51-31	PRJEB15226	SAMEA4429496	ESC_JA0482AA_AS	Illumina MiSeq/HiSeq	EnteroBase QAssembly v3.5.1	2011 - 2014	Europe	Netherlands	SoM-study	na	yes	73	5161631	202896	99.96	0.08	cladeC2	baps_C2-L1_2	baps_C2-L2_3	baps_C2-L3_6	fimH30	0	papGII negative	1	0	0	0	0	6	FIA_1, FIA_6, FII_2	1	5	1	1
B1351-PB	B1351-PB	PRJNA517648	SAMN10839641	GCA_005670815.1	PacBio RSII	HGAP v January 2016	2012	Europe	Sweden	high-quality assemblies	blood	na	7	5342262	5105232	99.96	0.87	cladeC2	baps_C2-L1_2	baps_C2-L2_3	baps_C2-L3_6	fimH30	0	papGII negative	1	0	0	0	0	7	FII_2, FIA_1, FIA_6	1	5	1	1
ESC_GA9522AA	MER-89	PRJNA398288	SAMN07510254	ESC_PA1124AA_AS	Illumina HiSeq/MiSeq	EnteroBase QAssembly v3.6.1	2015	Asia	Singapore	Harris	blood	yes	88	5119139	214294	99.96	0.08	cladeC2	baps_C2-L1_2	baps_C2-L2_3	baps_C2-L3_6	fimH30	0	papGII negative	1	0	0	0	0	5	FIIK_2	1	5	1	1
ESC_FA0171AA	SCK52-31	PRJEB15226	SAMEA4427844	ESC_IA8893AA_AS	Illumina MiSeq/HiSeq	EnteroBase QAssembly v3.5.1	2011 - 2014	Europe	Netherlands	SoM-study	na	yes	73	5168695	173943	99.96	0.08	cladeC2	baps_C2-L1_2	baps_C2-L2_3	baps_C2-L3_6	fimH30	0	papGII negative	1	0	0	0	0	4	FIA_1, FIA_6, FII_2	1	5	1	1
ESC_FA0172AA	SCK52-30	PRJEB15226	SAMEA4427843	ESC_IA8892AA_AS	Illumina MiSeq/HiSeq	EnteroBase QAssembly v3.5.1	2011 - 2014	Europe	Netherlands	SoM-study	na	yes	70	5165119	216213	99.96	0.08	cladeC2	baps_C2-L1_2	baps_C2-L2_3	baps_C2-L3_6	fimH30	0	papGII negative	1	0	0	0	0	3	FII_2, FIA_1, FIA_6	1	5	1	1
ESC_EA9812AA	SCP08-47-2	PRJEB15226	SAMEA4428262	ESC_IA9279AA_AS	Illumina MiSeq/HiSeq	EnteroBase QAssembly v3.5.1	2011 - 2014	Europe	Netherlands	SoM-study	na	yes	78	5292607	276327	99.96	0.08	cladeC2	baps_C2-L1_2	baps_C2-L2_3	baps_C2-L3_6	fimH30	0	papGII negative	0	0	0	0	0	1	FII_2, FIA_1, FIA_6	0	5	1	1
ESC_FA0048AA	SCK12-55	PRJEB15226	SAMEA4427967	ESC_IA9016AA_AS	Illumina MiSeq/HiSeq	EnteroBase QAssembly v3.5.1	2011 - 2014	Europe	Netherlands	SoM-study	na	yes	123	5350398	276327	99.96	0.13	cladeC2	baps_C2-L1_2	baps_C2-L2_3	baps_C2-L3_6	fimH30	0	papGII negative	1	0	0	0	0	2	FIB_10, FIA_1, FIA_6, FII_29, FII_4, FII_2	1	5	1	1
ESC_JA5569AA	55	PRJEB23208	SAMEA104452163	ESC_SA8026AA_AS	Illumina MiSeq	EnteroBase QAssembly v4	2016	Europe	Germany	Kossow	feces	yes	92	5022517	166571	99.96	0.08	cladeC2	baps_C2-L1_2	baps_C2-L2_3	baps_C2-L3_6	fimH30	0	papGII negative	1	0	0	0	0	5	FII_2, FIA_1, FIA_6	1	5	1	1
ESC_JA5554AA	82	PRJEB23208	SAMEA104452193	ESC_SA8042AA_AS	Illumina MiSeq	EnteroBase QAssembly v4	2016	Europe	Germany	Kossow	feces	yes	100	5045335	140923	99.96	0.08	cladeC2	baps_C2-L1_2	baps_C2-L2_3	baps_C2-L3_6	fimH30	0	papGII negative	1	0	0	0	0	4	FIA_1, FIA_6	1	5	1	1
ESC_GA5263AA	21BRB3V1	PRJEB20792	SAMEA104060490	ESC_NA7864AA_AS	Illumina MiSeq	EnteroBase QAssembly v3.6.1	2014 - 2015	Europe	Denmark	Roer	blood	yes	76	5291366	224457	99.96	0.31	cladeC2	baps_C2-L1_2	baps_C2-L2_3	baps_C2-L3_6	fimH30	0	papGII negative	1	0	0	0	0	3	FIA_1, FIA_6, FII_2	1	5	1	1
ESC_GA4874AA	3MIH68LT	PRJEB20792	SAMEA104060879	ESC_NA8254AA_AS	Illumina MiSeq	EnteroBase QAssembly v3.6.1	2014 - 2015	Europe	Denmark	Roer	blood	yes	66	5226227	252913	99.86	0.08	cladeC2	baps_C2-L1_2	baps_C2-L2_3	baps_C2-L3_6	fimH30	0	papGII negative	1	0	0	0	0	2	FII_2, FIA_1, FIA_6	1	5	1	1
ESC_GA4982AA	CODDWABT	PRJEB20792	SAMEA104060771	ESC_NA8146AA_AS	Illumina MiSeq	EnteroBase QAssembly v3.6.1	2014 - 2015	Europe	Denmark	Roer	blood	yes	52	5235815	209652	99.96	0.08	cladeC2	baps_C2-L1_2	baps_C2-L2_3	baps_C2-L3_6	fimH30	0	papGII negative	1	0	0	0	0	1	FII_2, FIA_1, FIA_6	1	5	1	1
ESC_GA5087AA	S0F1JH21	PRJEB20792	SAMEA104060666	ESC_NA8041AA_AS	Illumina MiSeq	EnteroBase QAssembly v3.6.1	2014 - 2015	Europe	Denmark	Roer	blood	yes	71	5237944	230001	99.96	0.08	cladeC2	baps_C2-L1_2	baps_C2-L2_3	baps_C2-L3_6	fimH30	0	papGII negative	1	0	0	0	0	2	FII_2, FIA_1, FIA_6	1	5	1	1
ESC_GA5083AA	R6MDSBY4	PRJEB20792	SAMEA104060670	ESC_NA8045AA_AS	Illumina MiSeq	EnteroBase QAssembly v3.6.1	2014 - 2015	Europe	Denmark	Roer	blood	yes	60	5226303	229842	99.96	0.08	cladeC2	baps_C2-L1_2	baps_C2-L2_3	baps_C2-L3_6	fimH30	0	papGII negative	1	0	0	0	0	6	FII_2, FIA_1, FIA_6	1	5	1	1
ESC_GA5314AA	UR2EQ4PZ	PRJEB20792	SAMEA104060439	ESC_NA7813AA_AS	Illumina MiSeq	EnteroBase QAssembly v3.6.1	2014 - 2015	Europe	Denmark	Roer	blood	yes	63	5212820	229880	99.96	0.08	cladeC2	baps_C2-L1_2	baps_C2-L2_3	baps_C2-L3_6	fimH30	0	papGII negative	1	0	0	0	0	5	FIA_1, FIA_6, FII_2	1	5	1	1
ESC_GA5084AA	D7JSW6AA	PRJEB20792	SAMEA104060669	ESC_NA8044AA_AS	Illumina MiSeq	EnteroBase QAssembly v3.6.1	2014 - 2015	Europe	Denmark	Roer	blood	yes	62	5112614	229655	99.96	0.08	cladeC2	baps_C2-L1_2	baps_C2-L2_3	baps_C2-L3_6	fimH30	0	papGII negative	1	0	0	0	0	7	FIA_1, FIA_6, FII_2	1	5	1	1
ESC_GA5152AA	QXA89MWX	PRJEB20792	SAMEA104060601	ESC_NA7976AA_AS	Illumina MiSeq	EnteroBase QAssembly v3.6.1	2014 - 2015	Europe	Denmark	Roer	blood	yes	57	5211398	229917	99.96	0.08	cladeC2	baps_C2-L1_2	baps_C2-L2_3	baps_C2-L3_6	fimH30	0	papGII negative	1	0	0	0	0	2	FII_2, FIA_1, FIA_6	1	5	1	1
ESC_GA5284AA	KJY51GW8	PRJEB20792	SAMEA104060469	ESC_NA7843AA_AS	Illumina MiSeq	EnteroBase QAssembly v3.6.1	2014 - 2015	Europe	Denmark	Roer	blood	yes	64	5134865	263873	99.94	0.14	cladeC2	baps_C2-L1_2	baps_C2-L2_3	baps_C2-L3_6	fimH30	0	papGII negative	1	0	0	0	0	2	FIA_1, FIA_6, FII_2	1	5	1	1
ESC_GA5052AA	ECEIQVWV	PRJEB20792	SAMEA104060701	ESC_NA8076AA_AS	Illumina MiSeq	EnteroBase QAssembly v3.6.1	2014 - 2015	Europe	Denmark	Roer	blood	yes	62	5143912	320629	99.96	0.08	cladeC2	baps_C2-L1_2	baps_C2-L2_3	baps_C2-L3_6	fimH30	0	papGII negative	1	0	0	0	0	2	FIA_1, FIA_6, FII_2	1	5	1	1
ESC_GA4871AA	CXU8DTZ0	PRJEB20792	SAMEA104060882	ESC_NA8257AA_AS	Illumina MiSeq	EnteroBase QAssembly v3.6.1	2014 - 2015	Europe	Denmark	Roer	blood	yes	60	5165275	229882	99.96	0.08	cladeC2	baps_C2-L1_2	baps_C2-L2_3	baps_C2-L3_6	fimH30	0	papGII negative	1	0	0	0	0	2	FII_2, FIA_1, FIA_6	1	5	1	1
ESC_GA5028AA	RRVM12W4	PRJEB20792	SAMEA104060725	ESC_NA8100AA_AS	Illumina MiSeq	EnteroBase QAssembly v3.6.1	2014 - 2015	Europe	Denmark	Roer	blood	yes	58	5206479	247475	99.65	0.08	cladeC2	baps_C2-L1_2	baps_C2-L2_3	baps_C2-L3_6	fimH30	0	papGII negative	1	0	0	0	0	2	FII_2, FIA_1, FIA_6	1	5	1	1
ESC_GA5068AA	5EIA7UEZ	PRJEB20792	SAMEA104060685	ESC_NA8060AA_AS	Illumina MiSeq	EnteroBase QAssembly v3.6.1	2014 - 2015	Europe	Denmark	Roer	blood	yes	45	5147932	301175	99.96	0.08	cladeC2	baps_C2-L1_2	baps_C2-L2_3	baps_C2-L3_6	fimH30	0	papGII negative	1	0	0	0	0	2	FIA_1, FIA_6, FII_2	1	5	1	1
ESC_BA7175AA	eo1471	PRJEB4681	SAMEA2205311	ESC_CA2129AA_AS	Illumina HiSeq	EnteroBase QAssembly v2.2	2006	Europe	United Kingdom	Kallonen	blood	no	79	5242226	275906	99.96	0.08	cladeC2	baps_C2-L1_2	baps_C2-L2_3	baps_C2-L3_6	fimH30	0	papGII negative	0	0	0	0	0	8	FII_2, FIA_1, FIA_6	0	5	1	1
ESC_BA7295AA	eo1473	PRJEB4681	SAMEA2205313	ESC_BA8615AA_AS	Illumina HiSeq	EnteroBase QAssembly v2.2	2006	Europe	United Kingdom	Kallonen	blood	no	87	5106567	242774	99.96	0.08	cladeC2	baps_C2-L1_2	baps_C2-L2_3	baps_C2-L3_6	fimH30	0	papGII negative	0	0	0	0	0	7	FIA_1, FIA_6	0	5	1	1
ESC_NA3681AA	BIC12	PRJNA551371	SAMN12145093	ESC_CB2398AA_AS	Illumina HiSeq	EnteroBase QAssembly v4.1	2015	Europe	France	Birgy	urine	yes	84	5216047	218431	99.96	0.08	cladeC2	baps_C2-L1_2	baps_C2-L2_4	baps_C2-L3_9	fimH30	1	not assigned	1	0	0	0	0	2	FIB_16, FII_1, FIA_1, FIA_6	1	5	1	1
H1-003-0058-P-M		PRJEB35745	SAMEA6378149	GCA_902709425.1	Illumina NextSeq	SPAdes 3.10.0	2016 - 2017	Europe	France	Septicoli	blood	no	88	5299154	203315	99.96	0.29	cladeC2	baps_C2-L1_2	baps_C2-L2_4	baps_C2-L3_9	fimH30	1	not assigned	0	0	0	0	0	1	FIB_16, FIA_1, FIA_6, FII_1	0	5	1	1
ESC_NA3718AA	RDE7	PRJNA551371	SAMN12145223	ESC_CB2358AA_AS	Illumina HiSeq	EnteroBase QAssembly v4.1	2016	Europe	France	Birgy	urine	yes	95	5163774	216676	99.96	0.08	cladeC2	baps_C2-L1_2	baps_C2-L2_4	baps_C2-L3_9	fimH30	1	not assigned	1	0	0	0	0	12	FIB_16, FIA_1, FIA_6, FII_1	1	5	1	1
C0114-PB	C0114-PB	PRJNA517648	SAMN10839628	GCA_005671235.1	PacBio RSII	HGAP v January 2016	2013	Europe	Sweden	high-quality assemblies	feces	na	3	5222807	5073366	99.96	0.54	cladeC2	baps_C2-L1_2	baps_C2-L2_4	baps_C2-L3_9	fimH30	0	papGII negative	1	0	0	0	0	5	FIB_16, FIA_1, FIA_6, FII_1	1	5	1	1
ESC_JA5509AA	166	PRJEB23208	SAMEA104452242	ESC_SA8087AA_AS	Illumina MiSeq	EnteroBase QAssembly v4	2016	Europe	Germany	Kossow	feces	yes	99	5240643	188027	99.96	0.08	cladeC2	baps_C2-L1_2	baps_C2-L2_4	baps_C2-L3_9	fimH30	1	not assigned	1	0	0	0	0	1	FIB_16, FIA_1, FIA_6, FII_1	1	5	1	1
EF308		PRJNA612606	SAMN14378581	GCA_013175335.1	Illumina HiSeq	SPAdes v 3.13.1	2013	Europe	Sweden	Froeding	blood	yes	130	5343926	158811	99.96	0.08	cladeC2	baps_C2-L1_2	baps_C2-L2_3	baps_C2-L3_6	fimH30	1	not assigned	1	0	0	0	0	9	FII_2, FII_36, FIB_1	1	5	1	1
ESC_BA7114AA	eo2515	PRJEB4681	SAMEA2205232	ESC_BA7668AA_AS	Illumina HiSeq	EnteroBase QAssembly v2.2	2009	Europe	United Kingdom	Kallonen	blood	no	91	5172337	204143	99.96	0.31	cladeC2	baps_C2-L1_2	baps_C2-L2_3	baps_C2-L3_6	fimH30	0	papGII negative	0	0	0	0	0	5	FIB_1, FII_36	0	5	1	1
ESC_BA6816AA	eo886	PRJEB4681	SAMEA2204994	ESC_BA0441AA_AS	Illumina HiSeq	EnteroBase QAssembly v2.2	2004	Europe	United Kingdom	Kallonen	blood	no	88	5257687	274807	99.96	0.39	cladeC2	baps_C2-L1_2	baps_C2-L2_3	baps_C2-L3_6	fimH30	0	papGII negative	0	0	0	0	0	5	FIB_1, FII_36	0	5	1	1
ESC_BA7773AA	eo1139	PRJEB4681	SAMEA2205090	ESC_BA4459AA_AS	Illumina HiSeq	EnteroBase QAssembly v2.2	2005	Europe	United Kingdom	Kallonen	blood	no	86	5182203	222725	99.96	0.31	cladeC2	baps_C2-L1_2	baps_C2-L2_3	baps_C2-L3_6	fimH30	0	papGII negative	0	0	0	0	0	4	FIB_1	0	5	1	1
ESC_BA7198AA	eo1137	PRJEB4681	SAMEA2205088	ESC_BA0686AA_AS	Illumina HiSeq	EnteroBase QAssembly v2.2	2005	Europe	United Kingdom	Kallonen	blood	no	81	5108270	276311	99.96	0.31	cladeC2	baps_C2-L1_2	baps_C2-L2_3	baps_C2-L3_6	fimH30	0	papGII negative	0	0	0	0	0	5	FIB_1, FII_36	0	5	1	1
ESC_BA6956AA	eo2964	PRJEB4681	SAMEA2205488	ESC_CA4113AA_AS	Illumina HiSeq	EnteroBase QAssembly v2.2	2010	Europe	United Kingdom	Kallonen	blood	no	144	5353594	161874	99.96	0.08	cladeC2	baps_C2-L1_2	baps_C2-L2_3	baps_C2-L3_6	fimH30	0	not assigned	0	0	0	0	0	6	FIB_1, FII_36, FII_2	0	5	1	1
ESC_EA9250AA	SCK38-81	PRJEB15226	SAMEA4429213	ESC_JA0215AA_AS	Illumina MiSeq/HiSeq	EnteroBase QAssembly v3.5.1	2011 - 2014	Europe	Netherlands	SoM-study	na	yes	95	5251970	193503	99.96	0.08	cladeC2	baps_C2-L1_2	baps_C2-L2_3	baps_C2-L3_6	fimH30	1	not assigned	1	0	0	0	0	10	FIA_1, FIA_6, FII_2	1	5	1	1
ESC_GA5328AA	2DCV7OXN	PRJEB20792	SAMEA104060425	ESC_NA7799AA_AS	Illumina MiSeq	EnteroBase QAssembly v3.6.1	2014 - 2015	Europe	Denmark	Roer	blood	yes	119	5300614	191062	99.96	0.08	cladeC2	baps_C2-L1_2	baps_C2-L2_3	baps_C2-L3_6	fimH30	1	not assigned	1	0	0	0	0	9	FII_2, FIA_4, FIA_20	1	5	1	1
ESC_MA0393AA	235	PRJNA521038	SAMN10875523	ESC_XA1148AA_AS	Illumina NextSeq500	EnteroBase QAssembly v4	2013	North America	Canada	MacFadden	blood	no	109	5292363	208357	99.96	0.08	cladeC2	baps_C2-L1_2	baps_C2-L2_3	baps_C2-L3_6	fimH30	1	not assigned	1	0	0	0	0	6	FIB_1, FII_36	1	5	1	1
ESC_GA9557AA	MER-78	PRJNA398288	SAMN07510246	ESC_PA1089AA_AS	Illumina HiSeq/MiSeq	EnteroBase QAssembly v3.6.1	2015	Asia	Singapore	Harris	blood	yes	94	5224368	181036	99.96	0.08	cladeC2	baps_C2-L1_2	baps_C2-L2_4	baps_C2-L3_8	fimH30	1	papGII+ sublineage clade C2 L3	1	0	0	0	0	5	FII_2, FIA_1, FIA_6	1	5	1	1
ESBL41		PRJNA551684	SAMN12163086	GCF_007109465.1	PacBio Sequel	HGAP v 4	na	North America	United States	high-quality assemblies	na	na	3	5364246	5123002	99.96	0.08	cladeC2	baps_C2-L1_2	baps_C2-L2_4	baps_C2-L3_8	fimH30	1	papGII+ sublineage clade C2 L3	1	0	0	0	0	3	FIB_1, FII_2, FII_36	1	5	1	1
ESC_GA5339AA	OGLELQSO	PRJEB20792	SAMEA104060414	ESC_NA7788AA_AS	Illumina MiSeq	EnteroBase QAssembly v3.6.1	2014 - 2015	Europe	Denmark	Roer	blood	yes	96	5267254	209501	99.96	0.08	cladeC2	baps_C2-L1_2	baps_C2-L2_4	baps_C2-L3_8	fimH30	1	papGII+ sublineage clade C2 L3	1	0	0	0	0	9	FII_36, FIB_1	1	5	1	1
ESC_GA4851AA	RJWFVMM6	PRJEB20792	SAMEA104060902	ESC_NA8277AA_AS	Illumina MiSeq	EnteroBase QAssembly v3.6.1	2014 - 2015	Europe	Denmark	Roer	blood	yes	69	5203772	208163	99.96	0.08	cladeC2	baps_C2-L1_2	baps_C2-L2_4	baps_C2-L3_8	fimH30	1	papGII+ sublineage clade C2 L3	1	0	0	0	0	5	no hit	1	5	1	1
ESC_EA9317AA	SCP10-18	PRJEB15226	SAMEA4429144	ESC_JA0414AA_AS	Illumina MiSeq/HiSeq	EnteroBase QAssembly v3.5.1	2011 - 2014	Europe	Netherlands	SoM-study	na	yes	86	5205529	185349	99.96	0.08	cladeC2	baps_C2-L1_2	baps_C2-L2_4	baps_C2-L3_8	fimH30	1	papGII+ sublineage clade C2 L3	1	0	0	0	0	11	FII_36, FIB_1	1	5	1	1
ESC_EA9145AA	SCK51-46	PRJEB15226	SAMEA4429500	ESC_JA0520AA_AS	Illumina MiSeq/HiSeq	EnteroBase QAssembly v3.5.1	2011 - 2014	Europe	Netherlands	SoM-study	na	yes	95	5211816	153878	99.96	0.08	cladeC2	baps_C2-L1_2	baps_C2-L2_4	baps_C2-L3_8	fimH30	1	papGII+ sublineage clade C2 L3	1	0	0	0	0	11	FIB_1, FII_36	1	5	1	1
ESC_GA4951AA	O4FQDTV5	PRJEB20792	SAMEA104060802	ESC_NA8177AA_AS	Illumina MiSeq	EnteroBase QAssembly v3.6.1	2014 - 2015	Europe	Denmark	Roer	blood	yes	74	5297293	228171	99.96	0.08	cladeC2	baps_C2-L1_2	baps_C2-L2_4	baps_C2-L3_8	fimH30	1	papGII+ sublineage clade C2 L3	1	0	0	0	0	11	FII_36, FIB_1	1	5	1	1
ESC_GA4948AA	8IT5JR6K	PRJEB20792	SAMEA104060805	ESC_NA8180AA_AS	Illumina MiSeq	EnteroBase QAssembly v3.6.1	2014 - 2015	Europe	Denmark	Roer	blood	yes	73	5294534	208172	99.96	0.08	cladeC2	baps_C2-L1_2	baps_C2-L2_4	baps_C2-L3_8	fimH30	1	papGII+ sublineage clade C2 L3	1	0	0	0	0	11	FII_36, FIB_1	1	5	1	1
ESC_RA0705AA	W0231-A	PRJNA578285	SAMN13082383	ESC_KB4558AA_AS	Illumina NextSeq500	EnteroBase QAssembly v4.1	2011	North America	United States	Miles-Jay	urine	yes	81	5202562	208953	99.96	0.08	cladeC2	baps_C2-L1_2	baps_C2-L2_4	baps_C2-L3_8	fimH30	1	papGII+ sublineage clade C2 L3	1	0	0	0	0	10	FIB_1, FII_36	1	5	1	1
ESC_FA0174AA	SCK50-05-2	PRJEB15226	SAMEA4427841	ESC_IA8890AA_AS	Illumina MiSeq/HiSeq	EnteroBase QAssembly v3.5.1	2011 - 2014	Europe	Netherlands	SoM-study	na	yes	82	5267617	228163	99.96	0.08	cladeC2	baps_C2-L1_2	baps_C2-L2_4	baps_C2-L3_8	fimH30	1	papGII+ sublineage clade C2 L3	1	0	0	0	0	7	FIB_1, FII_36	1	5	1	1
ESC_EA9189AA	SCP17-21	PRJEB15226	SAMEA4429456	ESC_JA0330AA_AS	Illumina MiSeq/HiSeq	EnteroBase QAssembly v3.5.1	2011 - 2014	Europe	Netherlands	SoM-study	na	yes	92	5237324	149775	99.96	0.08	cladeC2	baps_C2-L1_2	baps_C2-L2_4	baps_C2-L3_8	fimH30	1	papGII+ sublineage clade C2 L3	1	0	0	0	0	7	FII_36, FIB_1	1	5	1	1
ESC_RA0697AA	W0529-A	PRJNA578285	SAMN13082409	ESC_KB4566AA_AS	Illumina NextSeq500	EnteroBase QAssembly v4.1	2012	North America	United States	Miles-Jay	urine	yes	78	5271743	191062	99.96	0.08	cladeC2	baps_C2-L1_2	baps_C2-L2_4	baps_C2-L3_8	fimH30	1	papGII+ sublineage clade C2 L3	1	0	0	0	0	6	FIB_1, FII_36	1	5	1	1
ESC_JA5574AA	47	PRJEB23208	SAMEA104452153	ESC_SA8021AA_AS	Illumina MiSeq	EnteroBase QAssembly v4	2016	Europe	Germany	Kossow	feces	yes	97	5226000	151760	99.96	0.08	cladeC2	baps_C2-L1_2	baps_C2-L2_4	baps_C2-L3_8	fimH30	1	papGII+ sublineage clade C2 L3	1	0	0	0	0	10	FII_36, FIB_1	1	5	1	1
EF335		PRJNA612606	SAMN14378606	GCA_013174795.1	Illumina HiSeq	SPAdes v 3.13.1	2013	Europe	Sweden	Froeding	blood	yes	111	5209715	138932	99.96	0.08	cladeC2	baps_C2-L1_2	baps_C2-L2_4	baps_C2-L3_8	fimH30	1	papGII+ sublineage clade C2 L3	1	0	0	0	0	11	FIB_1, FII_35	1	5	1	1
ESC_GA5123AA	QETRAHLM	PRJEB20792	SAMEA104060630	ESC_NA8005AA_AS	Illumina MiSeq	EnteroBase QAssembly v3.6.1	2014 - 2015	Europe	Denmark	Roer	blood	yes	54	5102660	209517	99.96	0.08	cladeC2	baps_C2-L1_2	baps_C2-L2_4	baps_C2-L3_8	fimH30	1	papGII+ sublineage clade C2 L3	1	0	0	0	0	6	FII_36	1	5	1	1
ESC_EA9300AA	SCK32-43	PRJEB15226	SAMEA4429161	ESC_JA0075AA_AS	Illumina MiSeq/HiSeq	EnteroBase QAssembly v3.5.1	2011 - 2014	Europe	Netherlands	SoM-study	na	yes	90	5207772	190038	99.96	0.08	cladeC2	baps_C2-L1_2	baps_C2-L2_4	baps_C2-L3_8	fimH30	1	papGII+ sublineage clade C2 L3	1	0	0	0	0	11	FIB_1, FII_36	1	5	1	1
ESC_EA9592AA	SCP20-03	PRJEB15226	SAMEA4428484	ESC_IA9615AA_AS	Illumina MiSeq/HiSeq	EnteroBase QAssembly v3.5.1	2011 - 2014	Europe	Netherlands	SoM-study	na	yes	86	5238856	209499	99.96	0.08	cladeC2	baps_C2-L1_2	baps_C2-L2_4	baps_C2-L3_8	fimH30	1	papGII+ sublineage clade C2 L3	1	0	0	0	0	7	FIB_1, FII_36	1	5	1	1
ESC_GA5095AA	RUPSYXH9	PRJEB20792	SAMEA104060658	ESC_NA8033AA_AS	Illumina MiSeq	EnteroBase QAssembly v3.6.1	2014 - 2015	Europe	Denmark	Roer	blood	yes	76	5230401	208191	99.96	0.08	cladeC2	baps_C2-L1_2	baps_C2-L2_4	baps_C2-L3_8	fimH30	1	papGII+ sublineage clade C2 L3	1	0	0	0	0	11	FII_36, FIB_1	1	5	1	1
ESC_GA4890AA	2IL0PJJ5	PRJEB20792	SAMEA104060863	ESC_NA8238AA_AS	Illumina MiSeq	EnteroBase QAssembly v3.6.1	2014 - 2015	Europe	Denmark	Roer	blood	yes	80	5237141	190110	99.96	0.08	cladeC2	baps_C2-L1_2	baps_C2-L2_4	baps_C2-L3_8	fimH30	1	papGII+ sublineage clade C2 L3	1	0	0	0	0	7	FII_36, FIB_1	1	5	1	1
ESC_GA5292AA	L0LP2AY2	PRJEB20792	SAMEA104060461	ESC_NA7835AA_AS	Illumina MiSeq	EnteroBase QAssembly v3.6.1	2014 - 2015	Europe	Denmark	Roer	blood	yes	75	5193907	190708	99.96	0.08	cladeC2	baps_C2-L1_2	baps_C2-L2_4	baps_C2-L3_8	fimH30	1	papGII+ sublineage clade C2 L3	1	0	0	0	0	10	FII_36	1	5	1	1
ESC_GA5214AA	GC7ZL6JB	PRJEB20792	SAMEA104060539	ESC_NA7913AA_AS	Illumina MiSeq	EnteroBase QAssembly v3.6.1	2014 - 2015	Europe	Denmark	Roer	blood	yes	96	5258956	180103	99.96	0.08	cladeC2	baps_C2-L1_2	baps_C2-L2_4	baps_C2-L3_8	fimH30	1	papGII+ sublineage clade C2 L3	1	0	0	0	0	11	FII_36, FIB_1	1	5	1	1
ESC_GA5010AA	JW5W1CY8	PRJEB20792	SAMEA104060743	ESC_NA8118AA_AS	Illumina MiSeq	EnteroBase QAssembly v3.6.1	2014 - 2015	Europe	Denmark	Roer	blood	yes	88	5209837	191039	99.96	0.08	cladeC2	baps_C2-L1_2	baps_C2-L2_4	baps_C2-L3_8	fimH30	1	papGII+ sublineage clade C2 L3	1	0	0	0	0	11	FII_36, FIB_1	1	5	1	1
ESC_GA4997AA	RFW23EX5	PRJEB20792	SAMEA104060756	ESC_NA8131AA_AS	Illumina MiSeq	EnteroBase QAssembly v3.6.1	2014 - 2015	Europe	Denmark	Roer	blood	yes	76	5135821	191039	99.96	0.08	cladeC2	baps_C2-L1_2	baps_C2-L2_4	baps_C2-L3_8	fimH30	1	papGII+ sublineage clade C2 L3	1	0	0	0	0	8	no hit	1	5	1	1
ESC_GA5275AA	YH8QKWU5	PRJEB20792	SAMEA104060478	ESC_NA7852AA_AS	Illumina MiSeq	EnteroBase QAssembly v3.6.1	2014 - 2015	Europe	Denmark	Roer	blood	yes	91	5262296	208959	99.96	0.08	cladeC2	baps_C2-L1_2	baps_C2-L2_4	baps_C2-L3_8	fimH30	1	papGII+ sublineage clade C2 L3	1	0	0	0	0	11	FIB_1, FII_36	1	5	1	1
ESC_GA4944AA	49E9VOLY	PRJEB20792	SAMEA104060809	ESC_NA8184AA_AS	Illumina MiSeq	EnteroBase QAssembly v3.6.1	2014 - 2015	Europe	Denmark	Roer	blood	yes	74	5264432	208949	99.96	0.08	cladeC2	baps_C2-L1_2	baps_C2-L2_4	baps_C2-L3_8	fimH30	1	papGII+ sublineage clade C2 L3	1	0	0	0	0	11	FIB_1, FII_36	1	5	1	1
ESC_GA5271AA	WT9CKL40	PRJEB20792	SAMEA104060482	ESC_NA7856AA_AS	Illumina MiSeq	EnteroBase QAssembly v3.6.1	2014 - 2015	Europe	Denmark	Roer	blood	yes	98	5255046	227026	99.96	0.08	cladeC2	baps_C2-L1_2	baps_C2-L2_4	baps_C2-L3_8	fimH30	1	papGII+ sublineage clade C2 L3	1	0	0	0	0	11	FII_36, FIB_1	1	5	1	1
ESC_GA5097AA	U5GJMFZX	PRJEB20792	SAMEA104060656	ESC_NA8031AA_AS	Illumina MiSeq	EnteroBase QAssembly v3.6.1	2014 - 2015	Europe	Denmark	Roer	blood	yes	100	5263832	190708	99.96	0.08	cladeC2	baps_C2-L1_2	baps_C2-L2_4	baps_C2-L3_8	fimH30	1	papGII+ sublineage clade C2 L3	1	0	0	0	0	11	FIB_1, FII_36	1	5	1	1
ESC_GA5282AA	SQWRP2ZP	PRJEB20792	SAMEA104060471	ESC_NA7845AA_AS	Illumina MiSeq	EnteroBase QAssembly v3.6.1	2014 - 2015	Europe	Denmark	Roer	blood	yes	94	5261614	191296	99.96	0.08	cladeC2	baps_C2-L1_2	baps_C2-L2_4	baps_C2-L3_8	fimH30	1	papGII+ sublineage clade C2 L3	1	0	0	0	0	11	FII_36, FIB_1	1	5	1	1
ESC_GA5120AA	CWB9D2CJ	PRJEB20792	SAMEA104060633	ESC_NA8008AA_AS	Illumina MiSeq	EnteroBase QAssembly v3.6.1	2014 - 2015	Europe	Denmark	Roer	blood	yes	80	5260359	190110	99.96	0.08	cladeC2	baps_C2-L1_2	baps_C2-L2_4	baps_C2-L3_8	fimH30	1	papGII+ sublineage clade C2 L3	1	0	0	0	0	11	FII_36, FIB_1	1	5	1	1
ESC_GA4852AA	IZNPH2LY	PRJEB20792	SAMEA104060901	ESC_NA8276AA_AS	Illumina MiSeq	EnteroBase QAssembly v3.6.1	2014 - 2015	Europe	Denmark	Roer	blood	yes	95	5295658	178853	99.96	0.08	cladeC2	baps_C2-L1_2	baps_C2-L2_4	baps_C2-L3_8	fimH30	1	papGII+ sublineage clade C2 L3	1	0	0	0	0	11	FII_36, FIB_1	1	5	1	1
ESC_GA4878AA	W5VH3W0G	PRJEB20792	SAMEA104060875	ESC_NA8250AA_AS	Illumina MiSeq	EnteroBase QAssembly v3.6.1	2014 - 2015	Europe	Denmark	Roer	blood	yes	87	5303325	179975	99.96	0.08	cladeC2	baps_C2-L1_2	baps_C2-L2_4	baps_C2-L3_8	fimH30	1	papGII+ sublineage clade C2 L3	1	0	0	0	0	11	FIB_1, FII_36	1	5	1	1
ESC_GA4889AA	NLBCBFK5	PRJEB20792	SAMEA104060864	ESC_NA8239AA_AS	Illumina MiSeq	EnteroBase QAssembly v3.6.1	2014 - 2015	Europe	Denmark	Roer	blood	yes	73	5186007	227027	99.96	0.08	cladeC2	baps_C2-L1_2	baps_C2-L2_4	baps_C2-L3_8	fimH30	1	papGII+ sublineage clade C2 L3	1	0	0	0	0	7	no hit	1	5	1	1
ESC_GA5193AA	KYK9C1H6	PRJEB20792	SAMEA104060560	ESC_NA7935AA_AS	Illumina MiSeq	EnteroBase QAssembly v3.6.1	2014 - 2015	Europe	Denmark	Roer	blood	yes	84	5161007	174086	99.96	0.08	cladeC2	baps_C2-L1_2	baps_C2-L2_4	baps_C2-L3_8	fimH30	1	papGII+ sublineage clade C2 L3	1	0	0	0	0	7	FIB_1, FII_36	1	5	1	1
ESC_GA5057AA	JNJ517XY	PRJEB20792	SAMEA104060696	ESC_NA8071AA_AS	Illumina MiSeq	EnteroBase QAssembly v3.6.1	2014 - 2015	Europe	Denmark	Roer	blood	yes	72	5227376	191296	99.96	0.08	cladeC2	baps_C2-L1_2	baps_C2-L2_4	baps_C2-L3_8	fimH30	1	papGII+ sublineage clade C2 L3	1	0	0	0	0	11	FII_36, FIB_1	1	5	1	1
ESC_BA6781AA	ECO0211	PRJEB4681	SAMEA2204430	ESC_CA0452AA_AS	Illumina HiSeq	EnteroBase QAssembly v2.2	2010	Europe	United Kingdom	Kallonen	blood	no	88	5179714	159113	99.96	0.08	cladeC2	baps_C2-L1_2	baps_C2-L2_3	baps_C2-L3_6	fimH30	0	papGII negative	0	0	0	0	0	7	FIA_1, FIA_6, FII_2	1	5	1	1
ESC_GA5004AA	XSALR2BE	PRJEB20792	SAMEA104060749	ESC_NA8124AA_AS	Illumina MiSeq	EnteroBase QAssembly v3.6.1	2014 - 2015	Europe	Denmark	Roer	blood	yes	56	5076181	229896	99.96	0.08	cladeC2	baps_C2-L1_2	baps_C2-L2_3	baps_C2-L3_6	fimH30	0	papGII negative	1	0	0	0	0	5	FIA_1, FIA_6	1	5	1	1
EF224		PRJNA612606	SAMN14378543	GCA_013176075.1	Illumina HiSeq	SPAdes v 3.13.1	2012	Europe	Sweden	Froeding	blood	yes	69	5266258	158913	99.81	0.13	cladeC2	baps_C2-L1_2	baps_C2-L2_3	baps_C2-L3_6	fimH30	0	papGII negative	1	0	0	0	0	1	FII_29	1	5	1	1
ESC_FA0041AA	SCK22-06	PRJEB15226	SAMEA4427974	ESC_IA9023AA_AS	Illumina MiSeq/HiSeq	EnteroBase QAssembly v3.5.1	2011 - 2014	Europe	Netherlands	SoM-study	na	yes	58	5073807	276327	99.81	0.08	cladeC2	baps_C2-L1_2	baps_C2-L2_3	baps_C2-L3_6	fimH30	0	papGII negative	1	0	0	0	0	6	FIA_1, FIA_6, FII_2	1	5	1	1
ESC_EA9996AA	SCK62-68	PRJEB15226	SAMEA4428019	ESC_IA9072AA_AS	Illumina MiSeq/HiSeq	EnteroBase QAssembly v3.5.1	2011 - 2014	Europe	Netherlands	SoM-study	na	yes	53	5133481	276327	99.96	0.08	cladeC2	baps_C2-L1_2	baps_C2-L2_3	baps_C2-L3_6	fimH30	0	papGII negative	1	0	0	0	0	3	FIA_1, FIA_6, FII_2	1	5	1	1
EF443		PRJNA612606	SAMN14378686	GCA_013173235.1	Illumina HiSeq	SPAdes v 3.13.1	2014	Europe	Sweden	Froeding	blood	yes	103	5049870	136475	99.96	0.08	cladeC2	baps_C2-L1_2	baps_C2-L2_3	baps_C2-L3_6	fimH30	0	papGII negative	1	0	0	0	0	6	FIA_1, FIA_6, FII_2	1	5	1	1
EF581		PRJNA612606	SAMN14378803	GCA_013176515.1	Illumina HiSeq	SPAdes v 3.13.1	2015	Europe	Sweden	Froeding	blood	yes	195	5151614	50639	99.96	0.99	cladeC2	baps_C2-L1_2	baps_C2-L2_3	baps_C2-L3_6	fimH30	0	papGII negative	1	0	0	0	0	3	FII_2, FIA_1, FIA_6	1	5	1	1
ESC_JA5553AA	84	PRJEB23208	SAMEA104452195	ESC_SA8043AA_AS	Illumina MiSeq	EnteroBase QAssembly v4	2016	Europe	Germany	Kossow	feces	yes	90	5254258	166608	99.96	0.08	cladeC2	baps_C2-L1_2	baps_C2-L2_3	baps_C2-L3_6	fimH30	0	papGII negative	1	0	0	0	0	5	FIA_1, FIA_6, FII_2	1	5	1	1
ESC_EA9096AA	SCK52-25	PRJEB15226	SAMEA4429552	ESC_JA0691AA_AS	Illumina MiSeq/HiSeq	EnteroBase QAssembly v3.5.1	2011 - 2014	Europe	Netherlands	SoM-study	na	yes	71	5196286	229924	99.96	0.08	cladeC2	baps_C2-L1_2	baps_C2-L2_3	baps_C2-L3_6	fimH30	0	papGII negative	1	0	0	0	0	6	FII_2, FIA_1, FIA_6	1	5	1	1
ESC_FA0042AA	SCK21-74	PRJEB15226	SAMEA4427973	ESC_IA9022AA_AS	Illumina MiSeq/HiSeq	EnteroBase QAssembly v3.5.1	2011 - 2014	Europe	Netherlands	SoM-study	na	yes	52	5071529	336317	99.96	0.64	cladeC2	baps_C2-L1_2	baps_C2-L2_3	baps_C2-L3_6	fimH30	0	papGII negative	1	0	0	0	0	1	FIA_1, FIA_6	1	5	1	1
EF519		PRJNA612606	SAMN14378742	GCA_013172095.1	Illumina HiSeq	SPAdes v 3.13.1	2015	Europe	Sweden	Froeding	blood	yes	95	5171706	159136	99.96	0.13	cladeC2	baps_C2-L1_2	baps_C2-L2_3	baps_C2-L3_6	fimH30	0	papGII negative	1	0	0	0	0	2	FII_2	1	5	1	1
ESC_EA9325AA	SCP09-74	PRJEB15226	SAMEA4429136	ESC_JA0411AA_AS	Illumina MiSeq/HiSeq	EnteroBase QAssembly v3.5.1	2011 - 2014	Europe	Netherlands	SoM-study	na	yes	77	5094163	229905	99.96	0.08	cladeC2	baps_C2-L1_2	baps_C2-L2_3	baps_C2-L3_6	fimH30	0	papGII negative	1	0	0	0	0	5	FIA_1, FIA_6, FII_2	1	5	1	1
ESC_JA5541AA	113	PRJEB23208	SAMEA104452207	ESC_SA8055AA_AS	Illumina MiSeq	EnteroBase QAssembly v4	2016	Europe	Germany	Kossow	feces	yes	68	5127093	159189	99.96	0.08	cladeC2	baps_C2-L1_2	baps_C2-L2_3	baps_C2-L3_6	fimH30	0	papGII negative	1	0	0	0	0	5	FII_2, FIA_1, FIA_6	1	5	1	1
EF343		PRJNA612606	SAMN14378614	GCA_013174695.1	Illumina HiSeq	SPAdes v 3.13.1	2013	Europe	Sweden	Froeding	blood	yes	88	5061669	165059	99.9	0.08	cladeC2	baps_C2-L1_2	baps_C2-L2_3	baps_C2-L3_6	fimH30	0	papGII negative	1	0	0	0	0	5	FII_2, FIA_1, FIA_6	1	5	1	1
ESC_EA9223AA	SCK45-14	PRJEB15226	SAMEA4429410	ESC_JA0501AA_AS	Illumina MiSeq/HiSeq	EnteroBase QAssembly v3.5.1	2011 - 2014	Europe	Netherlands	SoM-study	na	yes	71	5119717	319436	99.96	0.08	cladeC2	baps_C2-L1_2	baps_C2-L2_3	baps_C2-L3_6	fimH30	0	papGII negative	1	0	0	0	0	5	FIA_1, FIA_6, FII_2	1	5	1	1
ESC_EA9224AA	SCP14-73	PRJEB15226	SAMEA4429409	ESC_JA0250AA_AS	Illumina MiSeq/HiSeq	EnteroBase QAssembly v3.5.1	2011 - 2014	Europe	Netherlands	SoM-study	na	yes	75	5129711	201001	99.96	0.08	cladeC2	baps_C2-L1_2	baps_C2-L2_3	baps_C2-L3_6	fimH30	0	papGII negative	1	0	0	0	0	5	FII_2, FIA_1, FIA_6	1	5	1	1
ESC_BA7690AA	eo1304	PRJEB4681	SAMEA2205137	ESC_BA9061AA_AS	Illumina HiSeq	EnteroBase QAssembly v2.2	2006	Europe	United Kingdom	Kallonen	blood	no	93	5135961	274807	99.96	0.08	cladeC2	baps_C2-L1_2	baps_C2-L2_3	baps_C2-L3_6	fimH30	0	papGII negative	0	0	0	0	0	6	FII_31, FIA_4, FIA_20, FIB_1	0	5	1	1
ESC_JA5535AA	124	PRJEB23208	SAMEA104452213	ESC_SA8061AA_AS	Illumina MiSeq	EnteroBase QAssembly v4	2016	Europe	Germany	Kossow	feces	yes	84	5125556	221231	99.96	0.08	cladeC2	baps_C2-L1_2	baps_C2-L2_3	baps_C2-L3_6	fimH30	0	papGII negative	1	0	0	0	0	2	FIB_1, FIA_4, FIA_20, FII_31, FII_36	1	5	1	1
ESC_EA8995AA	SCK55-20	PRJEB15226	SAMEA4429658	ESC_JA0730AA_AS	Illumina MiSeq/HiSeq	EnteroBase QAssembly v3.5.1	2011 - 2014	Europe	Netherlands	SoM-study	na	yes	78	5076152	215016	99.96	0.08	cladeC2	baps_C2-L1_2	baps_C2-L2_3	baps_C2-L3_6	fimH30	0	papGII negative	1	0	0	0	0	6	FIA_4, FIA_20, FII_36, FIB_1	1	5	1	1
EF247		PRJNA612606	SAMN14378561	GCA_013175755.1	Illumina HiSeq	SPAdes v 3.13.1	2012	Europe	Sweden	Froeding	blood	yes	99	5168992	149335	99.96	0.08	cladeC2	baps_C2-L1_2	baps_C2-L2_3	baps_C2-L3_6	fimH30	0	papGII negative	1	0	0	0	0	5	FIB_16, FII_1, FIA_1, FIA_6	1	5	1	1
ESC_RA0541AA	E0348-A	PRJNA578285	SAMN13082252	ESC_KB3705AA_AS	Illumina NextSeq500	EnteroBase QAssembly v4.1	2011	North America	United States	Miles-Jay	urine	yes	73	5241266	211380	99.96	0.08	cladeC2	baps_C2-L1_2	baps_C2-L2_4	baps_C2-L3_10	fimH30	1	not assigned	1	0	0	0	0	9	FIB_1, FIA_4, FIA_20, FII_31	1	5	1	1
H1-001-0032-B-L		PRJEB35745	SAMEA6377890	GCA_902706935.1	Illumina NextSeq	SPAdes 3.10.0	2016 - 2017	Europe	France	Septicoli	blood	no	117	5145421	174253	99.96	0.1	cladeC2	baps_C2-L1_2	baps_C2-L2_4	baps_C2-L3_10	fimH30	0	papGII negative	1	0	0	0	0	3	FII_36, FIA_4, FIA_20, FIB_1	1	5	1	1
H1-001-0081-L-J		PRJEB35745	SAMEA6377939	GCA_902707345.1	Illumina NextSeq	SPAdes 3.10.0	2016 - 2017	Europe	France	Septicoli	blood	no	98	5161186	173958	99.96	0.47	cladeC2	baps_C2-L1_2	baps_C2-L2_4	baps_C2-L3_10	fimH30	0	papGII negative	0	0	0	0	0	5	FII_36, FIA_4, FIA_20, FIB_1	0	5	1	1
S65EC		PRJNA517996	SAMN10879429	GCA_004299805	PacBio RSII; Illumina	HGAP v OCT-2017	2009	Australia	Australia	high-quality assemblies	urine	na	2	5334561	5187769	99.96	0.39	cladeC2	baps_C2-L1_2	baps_C2-L2_4	baps_C2-L3_10	fimH30	1	not assigned	1	0	0	0	0	2	FIB_23, FII_1	1	5	1	1
ESC_NA3684AA	LYO7	PRJNA551371	SAMN12145173	ESC_CB2395AA_AS	Illumina HiSeq	EnteroBase QAssembly v4.1	2015	Europe	France	Birgy	urine	yes	108	5314970	191724	99.96	0.41	cladeC2	baps_C2-L1_2	baps_C2-L2_4	baps_C2-L3_10	fimH30	0	papGII negative	1	0	0	0	0	2	FII_1, FIB_23	1	5	1	1
ESC_GA5221AA	6M4HR5PD	PRJEB20792	SAMEA104060532	ESC_NA7906AA_AS	Illumina MiSeq	EnteroBase QAssembly v3.6.1	2014 - 2015	Europe	Denmark	Roer	blood	yes	100	5304952	190913	99.96	0.41	cladeC2	baps_C2-L1_2	baps_C2-L2_4	baps_C2-L3_10	fimH30	0	papGII negative	1	0	0	0	0	2	FIB_23, FII_1	1	5	1	1
ESC_GA5160AA	3FAHSZ57	PRJEB20792	SAMEA104060593	ESC_NA7968AA_AS	Illumina MiSeq	EnteroBase QAssembly v3.6.1	2014 - 2015	Europe	Denmark	Roer	blood	yes	72	5185963	194677	99.96	0.35	cladeC2	baps_C2-L1_2	baps_C2-L2_4	baps_C2-L3_10	fimH30	0	papGII negative	1	0	0	0	0	2	FIB_23	1	5	1	1
ESC_RA0593AA	E0248-A	PRJNA578285	SAMN13082242	ESC_KB3653AA_AS	Illumina NextSeq500	EnteroBase QAssembly v4.1	2011	North America	United States	Miles-Jay	urine	yes	92	5319144	206293	99.96	0.45	cladeC2	baps_C2-L1_2	baps_C2-L2_4	baps_C2-L3_10	fimH30	0	papGII negative	1	0	0	0	0	2	FIB_23, FII_1	1	5	1	1
ESC_GA5394AA	3K295PZL	PRJEB20792	SAMEA104060359	ESC_NA7733AA_AS	Illumina MiSeq	EnteroBase QAssembly v3.6.1	2014 - 2015	Europe	Denmark	Roer	blood	yes	102	5127865	191062	99.81	0.08	cladeC2	baps_C2-L1_2	baps_C2-L2_4	baps_C2-L3_10	fimH30	0	papGII negative	1	0	0	0	0	7	FIB_1, FIA_4, FIA_20, FII_36	1	5	1	1
EF426		PRJNA612606	SAMN14378669	GCA_013173565.1	Illumina HiSeq	SPAdes v 3.13.1	2014	Europe	Sweden	Froeding	blood	yes	129	5206386	158810	99.96	0.08	cladeC2	baps_C2-L1_2	baps_C2-L2_4	baps_C2-L3_10	fimH30	1	not assigned	1	0	0	0	0	10	FIA_4, FIA_20, FIB_1	1	5	1	1
EF511		PRJNA612606	SAMN14378734	GCA_013172285.1	Illumina HiSeq	SPAdes v 3.13.1	2015	Europe	Sweden	Froeding	blood	yes	102	5298257	173732	99.96	0.08	cladeC2	baps_C2-L1_2	baps_C2-L2_4	baps_C2-L3_10	fimH30	0	papGII negative	1	0	0	0	0	9	FIA_4, FIA_20, FII_36, FII_31, FIB_1	1	5	1	1
EF356		PRJNA612606	SAMN14378627	GCA_013174415.1	Illumina HiSeq	SPAdes v 3.13.1	2013	Europe	Sweden	Froeding	blood	yes	107	5137898	159136	99.96	0.08	cladeC2	baps_C2-L1_2	baps_C2-L2_4	baps_C2-L3_10	fimH30	1	not assigned	1	0	0	0	0	5	FIB_16, FIA_1, FIA_6, FII_1	1	5	1	1
ESC_GA4925AA	WF0VFO5W	PRJEB20792	SAMEA104060828	ESC_NA8203AA_AS	Illumina MiSeq	EnteroBase QAssembly v3.6.1	2014 - 2015	Europe	Denmark	Roer	blood	yes	96	5406516	215684	99.96	0.13	cladeC2	baps_C2-L1_2	baps_C2-L2_4	baps_C2-L3_10	fimH30	1	not assigned	1	0	0	0	0	12	FIA_1, FIA_6, FII_1, FII_88, FIB_16	1	5	1	1
ESC_GA5098AA	MD1E06I4	PRJEB20792	SAMEA104060655	ESC_NA8030AA_AS	Illumina MiSeq	EnteroBase QAssembly v3.6.1	2014 - 2015	Europe	Denmark	Roer	blood	yes	140	5406369	191062	99.96	0.13	cladeC2	baps_C2-L1_2	baps_C2-L2_4	baps_C2-L3_10	fimH30	1	not assigned	1	0	0	0	0	12	FIB_16, FIA_1, FIA_6, FII_88, FII_1	1	5	1	1
ESC_NA3687AA	LYO38	PRJNA551371	SAMN12145169	ESC_CB2392AA_AS	Illumina HiSeq	EnteroBase QAssembly v4.1	2016	Europe	France	Birgy	urine	yes	107	5348847	183570	99.96	0.08	cladeC2	baps_C2-L1_2	baps_C2-L2_4	baps_C2-L3_10	fimH30	1	not assigned	1	0	0	0	0	12	FII_1, FIA_1, FIA_6, FIB_16	1	5	1	1
ESC_NA3639AA	ROU3	PRJNA551371	SAMN12145254	ESC_CB2440AA_AS	Illumina HiSeq	EnteroBase QAssembly v4.1	2015	Europe	France	Birgy	urine	yes	106	5257123	192102	99.96	0.08	cladeC2	baps_C2-L1_2	baps_C2-L2_4	baps_C2-L3_10	fimH30	1	not assigned	1	0	0	0	0	12	FIB_16, FIA_1, FIA_6, FII_1	1	5	1	1
H1-002-0049-D-R		PRJEB35745	SAMEA6378063	GCA_902708465.1	Illumina NextSeq	SPAdes 3.10.0	2016 - 2017	Europe	France	Septicoli	blood	no	110	5267181	170402	99.96	0.09	cladeC2	baps_C2-L1_2	baps_C2-L2_4	baps_C2-L3_10	fimH30	1	not assigned	1	0	0	0	0	12	FIB_16, FII_1, FIA_1, FIA_6	1	5	1	1
ESC_NA3658AA	NCK2	PRJNA551371	SAMN12145182	ESC_CB2421AA_AS	Illumina HiSeq	EnteroBase QAssembly v4.1	2016	Europe	France	Birgy	urine	yes	95	5254536	184493	99.96	0.08	cladeC2	baps_C2-L1_2	baps_C2-L2_4	baps_C2-L3_10	fimH30	1	not assigned	1	0	0	0	0	5	FIB_16, FIA_1, FIA_6, FII_1	1	5	1	1
H1-003-0033-A-J		PRJEB35745	SAMEA6378124	GCA_902709335.1	Illumina NextSeq	SPAdes 3.10.0	2016 - 2017	Europe	France	Septicoli	blood	no	122	5310768	162417	99.96	0.08	cladeC2	baps_C2-L1_2	baps_C2-L2_4	baps_C2-L3_10	fimH30	1	not assigned	1	0	0	0	0	12	FIB_16, FII_1, FIA_1, FIA_6	1	5	1	1
ESC_NA3644AA	RDP34	PRJNA551371	SAMN12145244	ESC_CB2435AA_AS	Illumina HiSeq	EnteroBase QAssembly v4.1	2017	Europe	France	Birgy	urine	yes	106	5312624	223045	99.96	0.08	cladeC2	baps_C2-L1_2	baps_C2-L2_4	baps_C2-L3_10	fimH30	1	not assigned	1	0	0	0	0	12	FIB_16, FIA_1, FIA_6, FII_1	1	5	1	1
ESC_NA3804AA	ATR7	PRJNA551371	SAMN12145090	ESC_CB2272AA_AS	Illumina HiSeq	EnteroBase QAssembly v4.1	2015	Europe	France	Birgy	urine	yes	101	5265087	203297	99.96	0.08	cladeC2	baps_C2-L1_2	baps_C2-L2_4	baps_C2-L3_10	fimH30	1	not assigned	1	0	0	0	0	12	FIB_16, FIA_1, FIA_6, FII_1	1	5	1	1
H1-006-0029-A-Y		PRJEB35745	SAMEA6378351	GCA_902711445.1	Illumina NextSeq	SPAdes 3.10.0	2016 - 2017	Europe	France	Septicoli	blood	no	126	5340431	174649	99.96	0.18	cladeC2	baps_C2-L1_2	baps_C2-L2_4	baps_C2-L3_10	fimH30	1	not assigned	1	0	0	0	0	12	FII_1, FIA_1, FIA_6, FIB_16	1	5	1	1
ESC_BA6445AA	eo1459	PRJEB4681	SAMEA2205306	ESC_CA0571AA_AS	Illumina HiSeq	EnteroBase QAssembly v2.2	2006	Europe	United Kingdom	Kallonen	blood	no	78	5134853	276253	99.96	0.08	cladeC2	baps_C2-L1_2	baps_C2-L2_3	baps_C2-L3_6	fimH30	0	papGII negative	0	0	0	0	0	5	FIA_1, FIA_6	0	5	1	1
ESC_MA0297AA	336	PRJNA521038	SAMN10875623	ESC_XA1244AA_AS	Illumina NextSeq500	EnteroBase QAssembly v4	2014	North America	Canada	MacFadden	blood	no	64	5038764	229859	99.96	0.08	cladeC2	baps_C2-L1_2	baps_C2-L2_3	baps_C2-L3_6	fimH30	0	papGII negative	0	0	0	0	0	0	FIA_1, FIA_6	0	5	1	1
ESC_BA9945AA	MU008021M (1747)	PRJEB2974	SAMEA1570749	ESC_BA3864AA_AS	Illumina HiSeq	EnteroBase QAssembly v2.2	2010	Europe	Ireland	Ludden	urine	yes	103	5136538	173757	99.65	0.08	cladeC2	baps_C2-L1_2	baps_C2-L2_3	baps_C2-L3_6	fimH30	0	papGII negative	1	0	0	0	0	8	FIB_1, FII_31, FIA_4, FIA_20	1	5	1	1
ESC_BA9869AA	MR002251M (1882)	PRJEB2974	SAMEA1570751	ESC_BA4941AA_AS	Illumina HiSeq	EnteroBase QAssembly v2.2	2010	Europe	Ireland	Ludden	sputum	yes	109	5208387	172524	99.96	0.08	cladeC2	baps_C2-L1_2	baps_C2-L2_3	baps_C2-L3_6	fimH30	0	papGII negative	1	0	0	0	0	8	FIB_1, FII_31, FIA_4, FIA_20	1	5	1	1
ESC_BA9890AA	MU014830Z (1799)	PRJEB2974	SAMEA1570709	ESC_BA6790AA_AS	Illumina HiSeq	EnteroBase QAssembly v2.2	2010	Europe	Ireland	Ludden	urine	yes	107	5093863	168138	99.65	0.08	cladeC2	baps_C2-L1_2	baps_C2-L2_3	baps_C2-L3_6	fimH30	0	papGII negative	1	0	0	0	0	6	FIA_4, FIA_20, FII_31, FIB_1	1	5	1	1
ESC_BA9882AA	MU023102S (1858)	PRJEB2974	SAMEA1570665	ESC_BA8973AA_AS	Illumina HiSeq	EnteroBase QAssembly v2.2	2010	Europe	Ireland	Ludden	urine	yes	106	5274763	159172	99.96	0.58	cladeC2	baps_C2-L1_2	baps_C2-L2_3	baps_C2-L3_6	fimH30	0	papGII negative	1	0	0	0	0	9	FII_31, FIA_4, FIA_20, FIB_1	1	5	1	1
ESC_BA9915AA	MJ003268P (1833)	PRJEB2974	SAMEA1570725	ESC_BA0929AA_AS	Illumina HiSeq	EnteroBase QAssembly v2.2	2010	Europe	Ireland	Ludden	blood	yes	122	5363161	173870	99.96	0.08	cladeC2	baps_C2-L1_2	baps_C2-L2_3	baps_C2-L3_6	fimH30	0	papGII negative	1	0	0	0	0	8	FII_31, FIA_4, FIA_20, FIB_1	1	5	1	1
ESC_BA9885AA	MU022111Q (1851)	PRJEB2974	SAMEA1570694	ESC_BA2475AA_AS	Illumina HiSeq	EnteroBase QAssembly v2.2	2010	Europe	Ireland	Ludden	urine	yes	98	5309710	171809	99.96	0.58	cladeC2	baps_C2-L1_2	baps_C2-L2_3	baps_C2-L3_6	fimH30	0	papGII negative	1	0	0	0	0	8	FIB_1, FIA_4, FIA_20, FII_31	1	5	1	1
ESC_BA9862AA	2662 (1698)	PRJEB2974	SAMEA1570710	ESC_FA7130AA_AS	Illumina HiSeq	EnteroBase QAssembly v2.2	2010	Europe	Ireland	Ludden	urine	yes	111	5159694	172524	99.96	0.08	cladeC2	baps_C2-L1_2	baps_C2-L2_3	baps_C2-L3_6	fimH30	0	papGII negative	1	0	0	0	0	8	FIB_1, FII_2	1	5	1	1
ESC_EA9366AA	SCP07-05	PRJEB15226	SAMEA4429095	ESC_IA9923AA_AS	Illumina MiSeq/HiSeq	EnteroBase QAssembly v3.5.1	2011 - 2014	Europe	Netherlands	SoM-study	na	yes	136	5261168	109289	99.96	0.64	cladeC2	baps_C2-L1_2	baps_C2-L2_3	baps_C2-L3_6	fimH30	0	papGII negative	1	0	0	0	0	10	FIA_4, FIA_20, FII_36, FIB_1	1	5	1	1
ESC_BA7240AA	eo1551	PRJEB4681	SAMEA2205320	ESC_BA8052AA_AS	Illumina HiSeq	EnteroBase QAssembly v2.2	2007	Europe	United Kingdom	Kallonen	blood	no	97	5251079	202933	99.96	0.58	cladeC2	baps_C2-L1_2	baps_C2-L2_3	baps_C2-L3_6	fimH30	0	papGII negative	1	0	0	0	0	8	FII_31, FIA_4, FIA_20, FIB_1	1	5	1	1
ESC_BA7596AA	eo1346	PRJEB4681	SAMEA2205261	ESC_BA6748AA_AS	Illumina HiSeq	EnteroBase QAssembly v2.2	2006	Europe	United Kingdom	Kallonen	blood	no	94	5254568	319752	99.96	0.58	cladeC2	baps_C2-L1_2	baps_C2-L2_3	baps_C2-L3_6	fimH30	0	papGII negative	1	0	0	0	0	8	FIA_4, FIA_20, FII_36, FIB_1	1	5	1	1
ESC_BA7324AA	eo1080	PRJEB4681	SAMEA2205077	ESC_BA5300AA_AS	Illumina HiSeq	EnteroBase QAssembly v2.2	2005	Europe	United Kingdom	Kallonen	blood	no	95	5314422	202933	99.96	0.58	cladeC2	baps_C2-L1_2	baps_C2-L2_3	baps_C2-L3_6	fimH30	0	papGII negative	0	0	0	0	0	5	FII_36, FIA_4, FIA_20, FIB_1	0	5	1	1
ESC_BA7540AA	ECO0431	PRJEB4681	SAMEA2204637	ESC_CA4282AA_AS	Illumina HiSeq	EnteroBase QAssembly v2.2	2013	Europe	United Kingdom	Kallonen	blood	no	93	5233643	202933	99.96	0.58	cladeC2	baps_C2-L1_2	baps_C2-L2_3	baps_C2-L3_6	fimH30	0	papGII negative	0	0	0	0	0	4	FIB_1, FIA_4, FIA_20, FII_36	0	5	1	1
ESC_BA6467AA	ECO0207	PRJEB4681	SAMEA2204426	ESC_CA5378AA_AS	Illumina HiSeq	EnteroBase QAssembly v2.2	2010	Europe	United Kingdom	Kallonen	blood	no	79	5167487	203179	99.96	0.58	cladeC2	baps_C2-L1_2	baps_C2-L2_3	baps_C2-L3_6	fimH30	0	papGII negative	0	0	0	0	0	0	no hit	0	5	1	1
ESC_BA6634AA	ECO0270	PRJEB4681	SAMEA2204487	ESC_AA9794AA_AS	Illumina HiSeq	EnteroBase QAssembly v2.2	2011	Europe	United Kingdom	Kallonen	blood	no	94	5258735	191608	99.96	0.58	cladeC2	baps_C2-L1_2	baps_C2-L2_3	baps_C2-L3_6	fimH30	0	papGII negative	1	0	0	0	0	8	FIB_1, FII_36, FIA_4, FIA_20	1	5	1	1
ESC_BA7387AA	ECO0177	PRJEB4681	SAMEA2204405	ESC_AA9836AA_AS	Illumina HiSeq	EnteroBase QAssembly v2.2	2009	Europe	United Kingdom	Kallonen	blood	no	89	5273499	173871	99.96	0.58	cladeC2	baps_C2-L1_2	baps_C2-L2_3	baps_C2-L3_6	fimH30	0	papGII negative	0	0	0	0	0	4	FII_31, FIA_4, FIA_20, FIB_1	0	5	1	1
ESC_BA6997AA	ECO0052	PRJEB4681	SAMEA2204280	ESC_BA7662AA_AS	Illumina HiSeq	EnteroBase QAssembly v2.2	2007	Europe	United Kingdom	Kallonen	blood	no	94	5314054	203472	99.96	0.58	cladeC2	baps_C2-L1_2	baps_C2-L2_3	baps_C2-L3_6	fimH30	0	papGII negative	1	0	0	0	0	8	FIA_4, FIA_20, FII_31, FIB_1	1	5	1	1
ESC_BA7136AA	ECO0056	PRJEB4681	SAMEA2204284	ESC_CA3325AA_AS	Illumina HiSeq	EnteroBase QAssembly v2.2	2007	Europe	United Kingdom	Kallonen	blood	no	90	5285849	203266	99.96	0.58	cladeC2	baps_C2-L1_2	baps_C2-L2_3	baps_C2-L3_6	fimH30	0	papGII negative	0	0	0	0	0	4	FIB_1, FII_36, FIA_4, FIA_20	0	5	1	1
ESC_BA7467AA	ECO0111	PRJEB4681	SAMEA2204339	ESC_BA1056AA_AS	Illumina HiSeq	EnteroBase QAssembly v2.2	2008	Europe	United Kingdom	Kallonen	blood	no	98	5290465	172190	99.96	0.58	cladeC2	baps_C2-L1_2	baps_C2-L2_3	baps_C2-L3_6	fimH30	0	papGII negative	1	0	0	0	0	8	FII_31, FIA_4, FIA_20, FIB_1	1	5	1	1
ESC_NA3674AA	ATR20	PRJNA551371	SAMN12145064	ESC_CB2405AA_AS	Illumina HiSeq	EnteroBase QAssembly v4.1	2016	Europe	France	Birgy	urine	yes	101	5270562	188252	99.96	0.08	cladeC2	baps_C2-L1_2	baps_C2-L2_4	baps_C2-L3_10	fimH30	0	papGII negative	1	0	0	0	0	14	FIA_1, FIA_6, FII_2	1	5	1	1
ESC_GA9548AA	MER-111	PRJNA398288	SAMN07510271	ESC_PA1098AA_AS	Illumina HiSeq/MiSeq	EnteroBase QAssembly v3.6.1	2015	Oceania	Australia	Harris	blood	yes	115	5216315	168186	99.96	0.08	cladeC2	baps_C2-L1_2	baps_C2-L2_4	baps_C2-L3_10	fimH30	0	papGII negative	1	0	0	0	0	7	FII_2, FIA_1, FIA_6	1	5	1	1
ESC_NA3783AA	CHI33	PRJNA551371	SAMN12145130	ESC_CB2293AA_AS	Illumina HiSeq	EnteroBase QAssembly v4.1	2017	Europe	France	Birgy	urine	yes	110	5236666	190989	99.96	0.08	cladeC2	baps_C2-L1_2	baps_C2-L2_4	baps_C2-L3_10	fimH30	0	papGII negative	1	0	0	0	0	13	FII_10, FII_2, FIA_1, FIA_6	1	5	1	1
ESC_GA5249AA	TQIRVM90	PRJEB20792	SAMEA104060504	ESC_NA7878AA_AS	Illumina MiSeq	EnteroBase QAssembly v3.6.1	2014 - 2015	Europe	Denmark	Roer	blood	yes	99	5297068	206010	99.86	0.08	cladeC2	baps_C2-L1_2	baps_C2-L2_4	baps_C2-L3_10	fimH30	0	papGII negative	1	0	0	0	0	13	FII_2, FIA_1, FIA_6	1	5	1	1
ESC_RA0488AA	MW10261-A	PRJNA578285	SAMN13082314	ESC_KB3758AA_AS	Illumina NextSeq500	EnteroBase QAssembly v4.1	2011	North America	United States	Miles-Jay	urine	yes	93	5397091	175704	99.96	0.69	cladeC2	baps_C2-L1_2	baps_C2-L2_4	baps_C2-L3_10	fimH30	1	not assigned	1	0	0	0	0	14	FIA_1, FIA_6, FII_2	1	5	1	1
ESC_RA0497AA	MW10211-A	PRJNA578285	SAMN13082305	ESC_KB3749AA_AS	Illumina NextSeq500	EnteroBase QAssembly v4.1	2011	North America	United States	Miles-Jay	urine	yes	116	5633405	191062	99.96	2.62	cladeC2	baps_C2-L1_2	baps_C2-L2_4	baps_C2-L3_10	fimH30	0	papGII negative	1	0	0	0	0	11	FIA_1, FIA_6, FII_10, FII_2	1	5	1	1
ESC_GA5155AA	91PGUD7E	PRJEB20792	SAMEA104060598	ESC_NA7973AA_AS	Illumina MiSeq	EnteroBase QAssembly v3.6.1	2014 - 2015	Europe	Denmark	Roer	blood	yes	70	5266271	229842	99.96	0.08	cladeC2	baps_C2-L1_2	baps_C2-L2_4	baps_C2-L3_10	fimH30	0	papGII negative	1	0	0	0	0	14	FII_2, FIA_1, FIA_6	1	5	1	1
ESC_GA5289AA	M331UTCU	PRJEB20792	SAMEA104060464	ESC_NA7838AA_AS	Illumina MiSeq	EnteroBase QAssembly v3.6.1	2014 - 2015	Europe	Denmark	Roer	blood	yes	80	5265947	221281	99.96	0.08	cladeC2	baps_C2-L1_2	baps_C2-L2_4	baps_C2-L3_10	fimH30	0	papGII negative	1	0	0	0	0	10	FII_2, FIA_1, FIA_6	1	5	1	1
ESC_NA3739AA	CHI26	PRJNA551371	SAMN12145124	ESC_CB2337AA_AS	Illumina HiSeq	EnteroBase QAssembly v4.1	2016	Europe	France	Birgy	urine	yes	81	5114014	190986	99.96	0.08	cladeC2	baps_C2-L1_2	baps_C2-L2_4	baps_C2-L3_10	fimH30	0	papGII negative	1	0	0	0	0	11	FII_2, FIA_1, FIA_6	1	5	1	1
ESC_RA0701AA	W0396-A	PRJNA578285	SAMN13082400	ESC_KB4562AA_AS	Illumina NextSeq500	EnteroBase QAssembly v4.1	2012	North America	United States	Miles-Jay	urine	yes	97	5483681	200456	99.96	0.08	cladeC2	baps_C2-L1_2	baps_C2-L2_4	baps_C2-L3_10	fimH30	1	not assigned	1	0	0	0	0	11	FII_2, FIA_1, FIA_6	1	5	1	1
ESC_GA5150AA	CSREQUDA	PRJEB20792	SAMEA104060603	ESC_NA7978AA_AS	Illumina MiSeq	EnteroBase QAssembly v3.6.1	2014 - 2015	Europe	Denmark	Roer	blood	yes	99	5251953	191917	99.96	0.08	cladeC2	baps_C2-L1_2	baps_C2-L2_4	baps_C2-L3_10	fimH30	0	papGII negative	1	0	0	0	0	7	FII_2, FIA_1, FIA_6	1	5	1	1
ESC_JA5527AA	142	PRJEB23208	SAMEA104452224	ESC_SA8069AA_AS	Illumina MiSeq	EnteroBase QAssembly v4	2016	Europe	Germany	Kossow	feces	yes	98	5170526	157295	99.96	0.08	cladeC2	baps_C2-L1_2	baps_C2-L2_4	baps_C2-L3_10	fimH30	0	papGII negative	1	0	0	0	0	14	FII_2, FIA_1, FIA_6	1	5	1	1
ESC_NA3715AA	RDE8	PRJNA551371	SAMN12145224	ESC_CB2361AA_AS	Illumina HiSeq	EnteroBase QAssembly v4.1	2016	Europe	France	Birgy	urine	yes	99	5205983	175528	99.96	0.08	cladeC2	baps_C2-L1_2	baps_C2-L2_4	baps_C2-L3_10	fimH30	0	papGII negative	1	0	0	0	0	11	FII_2, FIA_1, FIA_6	1	5	1	1
ESC_EA9040AA	SCK53-66	PRJEB15226	SAMEA4429609	ESC_JA0668AA_AS	Illumina MiSeq/HiSeq	EnteroBase QAssembly v3.5.1	2011 - 2014	Europe	Netherlands	SoM-study	na	yes	121	5353221	174294	99.96	0.08	cladeC2	baps_C2-L1_2	baps_C2-L2_4	baps_C2-L3_10	fimH30	0	papGII negative	1	0	0	0	0	11	FII_2, FIA_1, FIA_6	1	5	1	1
ESC_RA0563AA	W0338-A	PRJNA578285	SAMN13082392	ESC_KB3683AA_AS	Illumina NextSeq500	EnteroBase QAssembly v4.1	2011	North America	United States	Miles-Jay	urine	yes	84	5290702	230797	99.96	0.08	cladeC2	baps_C2-L1_2	baps_C2-L2_4	baps_C2-L3_10	fimH30	0	papGII negative	1	0	0	0	0	11	FIA_1, FIA_6, FII_2	1	5	1	1
EC0_33		PRJEB33761	SAMEA5818788	GCA_902668635.1	PacBio SMRT	Unicycler v4.0.0	2013	Europe	United Kingdom	high-quality assemblies	na	na	13	5401183	4311614	99.96	0.31	cladeC2	baps_C2-L1_2	baps_C2-L2_4	baps_C2-L3_10	fimH30	0	papGII negative	1	0	0	0	0	8	FII_2, FIA_1, FIA_6	1	5	1	1
ESC_JA5545AA	106	PRJEB23208	SAMEA104452203	ESC_SA8051AA_AS	Illumina MiSeq	EnteroBase QAssembly v4	2016	Europe	Germany	Kossow	feces	yes	95	5204619	182672	99.96	0.31	cladeC2	baps_C2-L1_2	baps_C2-L2_4	baps_C2-L3_10	fimH30	0	papGII negative	1	0	0	0	0	7	FII_2, FIA_1, FIA_6	1	5	1	1
ESC_JA5552AA	90	PRJEB23208	SAMEA104452196	ESC_SA8044AA_AS	Illumina MiSeq	EnteroBase QAssembly v4	2016	Europe	Germany	Kossow	feces	yes	83	5164386	178776	99.9	0.08	cladeC2	baps_C2-L1_2	baps_C2-L2_4	baps_C2-L3_10	fimH30	0	papGII negative	1	0	0	0	0	4	no hit	1	5	1	1
ESC_JA5504AA	173	PRJEB23208	SAMEA104452247	ESC_SA8092AA_AS	Illumina MiSeq	EnteroBase QAssembly v4	2017	Europe	Germany	Kossow	feces	yes	87	5235439	178338	99.9	0.08	cladeC2	baps_C2-L1_2	baps_C2-L2_4	baps_C2-L3_10	fimH30	0	papGII negative	1	0	0	0	0	9	FII_2	1	5	1	1
H1-005-0029-M-I		PRJEB35745	SAMEA6378282	GCA_902710655.1	Illumina NextSeq	SPAdes 3.10.0	2016 - 2017	Europe	France	Septicoli	blood	no	83	5170227	186584	99.96	0.3	cladeC2	baps_C2-L1_2	baps_C2-L2_3	baps_C2-L3_6	fimH30	0	papGII negative	1	0	0	0	0	10	FIB_10, FIA_1, FIA_6, FII_1	1	5	1	1
ESC_FA0108AA	SCK02-54	PRJEB15226	SAMEA4427907	ESC_IA8956AA_AS	Illumina MiSeq/HiSeq	EnteroBase QAssembly v3.5.1	2011 - 2014	Europe	Netherlands	SoM-study	na	yes	82	5147731	166221	99.96	0.08	cladeC2	baps_C2-L1_2	baps_C2-L2_4	baps_C2-L3_9	fimH30	0	papGII negative	1	0	0	0	0	12	FIB_49, FII_1, FIA_1, FIA_6	1	5	1	1
ESC_FA0228AA	SCK08-27	PRJEB15226	SAMEA4427787	ESC_IA9083AA_AS	Illumina MiSeq/HiSeq	EnteroBase QAssembly v3.5.1	2011 - 2014	Europe	Netherlands	SoM-study	na	yes	72	5145818	222568	99.96	0.08	cladeC2	baps_C2-L1_2	baps_C2-L2_4	baps_C2-L3_9	fimH30	0	papGII negative	1	0	0	0	0	12	FIB_49, FII_1, FIA_1, FIA_6	1	5	1	1
ESC_EA9471AA	SCP03-30	PRJEB15226	SAMEA4428989	ESC_JA0435AA_AS	Illumina MiSeq/HiSeq	EnteroBase QAssembly v3.5.1	2011 - 2014	Europe	Netherlands	SoM-study	na	yes	84	5124088	188112	99.96	0.08	cladeC2	baps_C2-L1_2	baps_C2-L2_4	baps_C2-L3_9	fimH30	0	papGII negative	1	0	0	0	0	12	FIA_1, FIA_6, FII_1, FIB_49	1	5	1	1
ESC_FA0225AA	SCK08-30	PRJEB15226	SAMEA4427790	ESC_IA8839AA_AS	Illumina MiSeq/HiSeq	EnteroBase QAssembly v3.5.1	2011 - 2014	Europe	Netherlands	SoM-study	na	yes	95	5173211	216751	99.96	0.08	cladeC2	baps_C2-L1_2	baps_C2-L2_4	baps_C2-L3_9	fimH30	0	papGII negative	1	0	0	0	0	10	FII_1, FII_40, FIA_1, FIA_6, FIB_49	1	5	1	1
ESC_EA9460AA	SCP03-46	PRJEB15226	SAMEA4429000	ESC_JA0436AA_AS	Illumina MiSeq/HiSeq	EnteroBase QAssembly v3.5.1	2011 - 2014	Europe	Netherlands	SoM-study	na	yes	94	5107365	170423	99.96	0.08	cladeC2	baps_C2-L1_2	baps_C2-L2_4	baps_C2-L3_9	fimH30	0	papGII negative	1	0	0	0	0	10	FIB_49, FII_1, FIA_1, FIA_6	1	5	1	1
ESC_EA8943AA	SCK67-69	PRJEB15226	SAMEA4429713	ESC_JA0933AA_AS	Illumina MiSeq/HiSeq	EnteroBase QAssembly v3.5.1	2011 - 2014	Europe	Netherlands	SoM-study	na	yes	86	5161289	150058	99.96	0.08	cladeC2	baps_C2-L1_2	baps_C2-L2_4	baps_C2-L3_9	fimH30	0	papGII negative	1	0	0	0	0	5	FIB_49, FIA_1, FIA_6, FII_1	1	5	1	1
ESC_EA9881AA	SCP04-26	PRJEB15226	SAMEA4428193	ESC_IA9203AA_AS	Illumina MiSeq/HiSeq	EnteroBase QAssembly v3.5.1	2011 - 2014	Europe	Netherlands	SoM-study	na	yes	71	5115515	229896	99.96	0.23	cladeC2	baps_C2-L1_2	baps_C2-L2_4	baps_C2-L3_9	fimH30	0	papGII negative	1	0	0	0	0	10	FII_1, FIA_1, FIA_6, FIB_49	1	5	1	1
ESC_EA9968AA	SCK67-61	PRJEB15226	SAMEA4428047	ESC_IA9987AA_AS	Illumina MiSeq/HiSeq	EnteroBase QAssembly v3.5.1	2011 - 2014	Europe	Netherlands	SoM-study	na	yes	60	5114735	229897	99.96	0.08	cladeC2	baps_C2-L1_2	baps_C2-L2_4	baps_C2-L3_9	fimH30	0	papGII negative	1	0	0	0	0	10	FII_1, FIA_1, FIA_6, FIB_49	1	5	1	1
ESC_BA7634AA	eo2354	PRJEB4681	SAMEA2205758	ESC_BA9403AA_AS	Illumina HiSeq	EnteroBase QAssembly v2.2	2009	Europe	United Kingdom	Kallonen	blood	no	85	5116175	325298	99.96	0.08	cladeC2	baps_C2-L1_2	baps_C2-L2_3	baps_C2-L3_6	fimH30	0	papGII negative	0	0	0	0	0	5	FII_2, FIA_1, FIA_6	0	5	1	1
C0129-PB	C0129-PB	PRJNA517648	SAMN10839629	GCA_005671255.1	PacBio RSII	HGAP v January 2016	2013	Europe	Sweden	high-quality assemblies	feces	na	4	5287367	5093787	99.69	0.44	cladeC2	baps_C2-L1_2	baps_C2-L2_3	baps_C2-L3_6	fimH30	0	papGII negative	1	0	0	0	0	9	FIB_1, FII_36, FII_31, FIA_4, FIA_20	1	5	1	1
ESC_MA0405AA	310	PRJNA521038	SAMN10875597	ESC_XA1136AA_AS	Illumina NextSeq500	EnteroBase QAssembly v4	2014	North America	Canada	MacFadden	blood	no	48	5003208	229906	99.96	0.08	cladeC2	baps_C2-L1_2	baps_C2-L2_3	baps_C2-L3_6	fimH30	0	papGII negative	0	0	0	0	0	5	FIA_1, FIA_6, FII_2	0	5	1	1
ESC_BA6435AA	eo2632	PRJEB4681	SAMEA2205446	ESC_BA2154AA_AS	Illumina HiSeq	EnteroBase QAssembly v2.2	2009	Europe	United Kingdom	Kallonen	blood	no	80	5190454	185658	99.96	0.46	cladeC2	baps_C2-L1_2	baps_C2-L2_3	baps_C2-L3_6	fimH30	0	papGII negative	0	0	0	0	0	2	FIA_1, FIA_6, FII_2	0	5	1	1
ESC_BA6648AA	eo682	PRJEB4681	SAMEA2204888	ESC_BA4958AA_AS	Illumina HiSeq	EnteroBase QAssembly v2.2	2003	Europe	United Kingdom	Kallonen	blood	no	65	5164060	191481	99.96	0.58	cladeC2	baps_C2-L1_2	baps_C2-L2_3	baps_C2-L3_6	fimH30	0	papGII negative	0	0	0	0	0	5	FII_2, FIA_1, FIA_6	0	5	1	1
ESC_BA7618AA	ECO0013	PRJEB4681	SAMEA2204241	ESC_BA3473AA_AS	Illumina HiSeq	EnteroBase QAssembly v2.2	2007	Europe	United Kingdom	Kallonen	blood	no	65	5036277	276122	99.96	0.08	cladeC2	baps_C2-L1_2	baps_C2-L2_3	baps_C2-L3_6	fimH30	0	papGII negative	0	0	0	0	0	5	FIA_1, FIA_6, FII_2	0	5	1	1
ESC_MA0265AA	115	PRJNA521038	SAMN10875403	ESC_XA1276AA_AS	Illumina NextSeq500	EnteroBase QAssembly v4	2012	North America	Canada	MacFadden	blood	no	109	5164773	113906	99.96	0.08	cladeC2	baps_C2-L1_2	baps_C2-L2_3	baps_C2-L3_6	fimH30	0	papGII negative	0	0	0	0	0	5	FIA_1, FIA_6, FII_2	0	5	1	1
ESC_MA0143AA	106	PRJNA521038	SAMN10875394	ESC_XA1398AA_AS	Illumina NextSeq500	EnteroBase QAssembly v4	2012	North America	Canada	MacFadden	blood	no	71	5114253	174080	99.96	0.08	cladeC2	baps_C2-L1_2	baps_C2-L2_3	baps_C2-L3_6	fimH30	0	papGII negative	0	0	0	0	0	5	FII_2, FIA_1, FIA_6	0	5	1	1
ESC_RA0598AA	MW20011-A	PRJNA578285	SAMN13082354	ESC_KB3648AA_AS	Illumina NextSeq500	EnteroBase QAssembly v4.1	2009	North America	United States	Miles-Jay	urine	yes	81	5310145	198351	99.96	0.58	cladeC2	baps_C2-L1_2	baps_C2-L2_3	baps_C2-L3_6	fimH30	0	papGII negative	1	0	0	0	0	12	FIB_20, FIA_1, FIA_6, FII_36	1	5	1	1
ESC_RA0523AA	E0649-A	PRJNA578285	SAMN13082281	ESC_KB3723AA_AS	Illumina NextSeq500	EnteroBase QAssembly v4.1	2013	North America	United States	Miles-Jay	urine	yes	77	5138981	213000	99.96	0.08	cladeC2	baps_C2-L1_2	baps_C2-L2_3	baps_C2-L3_6	fimH30	1	not assigned	1	0	0	0	0	4	FIA_1, FIA_6	1	5	1	1
ESC_FA0102AA	SCK03-18	PRJEB15226	SAMEA4427913	ESC_IA8962AA_AS	Illumina MiSeq/HiSeq	EnteroBase QAssembly v3.5.1	2011 - 2014	Europe	Netherlands	SoM-study	na	yes	63	5203698	222568	99.96	0.08	cladeC2	baps_C2-L1_2	baps_C2-L2_3	baps_C2-L3_6	fimH30	1	not assigned	1	0	0	0	0	13	FIA_1, FIA_6, FII_1, FIB_16	1	5	1	1
ESC_BA7473AA	ECO0237	PRJEB4681	SAMEA2204454	ESC_CA0282AA_AS	Illumina HiSeq	EnteroBase QAssembly v2.2	2010	Europe	United Kingdom	Kallonen	blood	no	100	5236495	203729	99.96	0.08	cladeC2	baps_C2-L1_2	baps_C2-L2_4	baps_C2-L3_9	fimH30	0	papGII negative	0	0	0	0	0	5	FII_48, FIA_1, FIA_6, FIB_49	0	5	1	1
ESC_BA6411AA	ECO0029	PRJEB4681	SAMEA2204257	ESC_CA2975AA_AS	Illumina HiSeq	EnteroBase QAssembly v2.2	2007	Europe	United Kingdom	Kallonen	blood	no	90	5147397	203729	99.96	0.08	cladeC2	baps_C2-L1_2	baps_C2-L2_4	baps_C2-L3_9	fimH30	0	papGII negative	0	0	0	0	0	5	FIA_1, FIA_6, FII_48, FIB_49	0	5	1	1
EC0_76		PRJEB33761	SAMEA5818781	GCA_902668665.1	PacBio SMRT	Unicycler v4.0.0	2013	Europe	United Kingdom	high-quality assemblies	na	na	6	5308666	4994438	99.34	0.08	cladeC2	baps_C2-L1_2	baps_C2-L2_4	baps_C2-L3_9	fimH30	1	not assigned	1	0	0	0	0	11	FIA_1, FIA_6, FII_48	1	5	1	1
EC1_6		PRJEB33761	SAMEA5818794	GCA_902668615.1	PacBio SMRT	Unicycler v4.0.0	2015	Europe	United Kingdom	high-quality assemblies	na	na	11	5367772	3514667	99.65	0.08	cladeC2	baps_C2-L1_2	baps_C2-L2_4	baps_C2-L3_9	fimH30	1	not assigned	1	0	0	0	0	10	FIA_1, FIA_6, FII_48	1	5	1	1
EF524		PRJNA612606	SAMN14378747	GCA_013171995.1	Illumina HiSeq	SPAdes v 3.13.1	2015	Europe	Sweden	Froeding	blood	yes	119	5190879	159641	99.96	0.08	cladeC2	baps_C2-L1_2	baps_C2-L2_4	baps_C2-L3_9	fimH30	1	not assigned	1	0	0	0	0	6	FIA_1, FIA_6, FII_1, FIB_16	1	5	1	1
H1-001-0079-V-O		PRJEB35745	SAMEA6377937	GCA_902707115.1	Illumina NextSeq	SPAdes 3.10.0	2016 - 2017	Europe	France	Septicoli	blood	no	128	5269752	155042	99.96	0.15	cladeC2	baps_C2-L1_2	baps_C2-L2_4	baps_C2-L3_9	fimH30	1	not assigned	1	0	0	0	0	10	FIB_16, FIA_1, FIA_6, FII_1	1	5	1	1
EF235		PRJNA612606	SAMN14378552	GCA_013175875.1	Illumina HiSeq	SPAdes v 3.13.1	2012	Europe	Sweden	Froeding	blood	yes	91	5299826	177201	99.96	0.08	cladeC2	baps_C2-L1_2	baps_C2-L2_4	baps_C2-L3_9	fimH30	1	not assigned	1	0	0	0	0	13	FIB_16, FIA_1, FIA_6, FII_1	1	5	1	1
ESC_NA3635AA	ABE12	PRJNA551371	SAMN12145030	ESC_CB2444AA_AS	Illumina HiSeq	EnteroBase QAssembly v4.1	2016	Europe	France	Birgy	urine	yes	103	5264313	155025	99.96	0.12	cladeC2	baps_C2-L1_2	baps_C2-L2_4	baps_C2-L3_9	fimH30	1	not assigned	1	0	0	0	0	12	FIB_16, FIA_1, FIA_6, FII_1	1	5	1	1
H1-003-0056-S-G		PRJEB35745	SAMEA6378147	GCA_902709445.1	Illumina NextSeq	SPAdes 3.10.0	2016 - 2017	Europe	France	Septicoli	blood	no	132	5296959	159158	99.96	0.49	cladeC2	baps_C2-L1_2	baps_C2-L2_4	baps_C2-L3_9	fimH30	1	not assigned	1	0	0	0	0	5	FIA_1, FIA_6, FII_1	1	5	1	1
EF556		PRJNA612606	SAMN14378779	GCA_013176895.1	Illumina HiSeq	SPAdes v 3.13.1	2015	Europe	Sweden	Froeding	blood	yes	120	5348314	127558	99.96	0.58	cladeC2	baps_C2-L1_2	baps_C2-L2_4	baps_C2-L3_9	fimH30	1	not assigned	1	0	0	0	0	7	FIB_10, FII_29	1	5	1	1
EF529		PRJNA612606	SAMN14378752	GCA_013171915.1	Illumina HiSeq	SPAdes v 3.13.1	2015	Europe	Sweden	Froeding	blood	yes	85	5239882	172518	99.96	0.08	cladeC2	baps_C2-L1_2	baps_C2-L2_4	baps_C2-L3_9	fimH30	0	papGII negative	1	0	0	0	0	1	FII_1, FIA_1, FIA_6, FIB_16	1	5	1	1
C0107-PB	C0107-PB	PRJNA517648	SAMN10839627	GCA_005670925	PacBio RSII	HGAP v January 2016	2013	Europe	Sweden	high-quality assemblies	feces	na	2	5402144	5219967	99.96	0.82	cladeC2	baps_C2-L1_2	baps_C2-L2_4	baps_C2-L3_9	fimH30	1	not assigned	1	0	0	0	0	13	FII_1, FIA_1, FIA_6, FIB_16	1	5	1	1
EF351		PRJNA612606	SAMN14378622	GCA_013174475.1	Illumina HiSeq	SPAdes v 3.13.1	2013	Europe	Sweden	Froeding	blood	yes	97	5245510	165059	99.96	0.08	cladeC2	baps_C2-L1_2	baps_C2-L2_4	baps_C2-L3_9	fimH30	1	not assigned	1	0	0	0	0	9	FIB_1, FII_36, FII_31, FIA_4, FIA_20	1	5	1	1
ESC_NA3633AA	ATR5	PRJNA551371	SAMN12145088	ESC_CB2446AA_AS	Illumina HiSeq	EnteroBase QAssembly v4.1	2015	Europe	France	Birgy	urine	yes	82	5233497	222140	99.96	0.08	cladeC2	baps_C2-L1_2	baps_C2-L2_4	baps_C2-L3_9	fimH30	1	not assigned	1	0	0	0	0	8	FII_31, FIA_4, FIA_20, FIB_1	1	5	1	1
ESC_JA5550AA	92	PRJEB23208	SAMEA104452198	ESC_SA8046AA_AS	Illumina MiSeq	EnteroBase QAssembly v4	2016	Europe	Germany	Kossow	feces	yes	180	5350006	70806	99.96	0.08	cladeC2	baps_C2-L1_2	baps_C2-L2_4	baps_C2-L3_9	fimH30	1	not assigned	1	0	0	0	0	5	FII_36, FIA_4, FIA_20, FIB_1	1	5	1	1
ESC_JA5559AA	74	PRJEB23208	SAMEA104452180	ESC_SA8036AA_AS	Illumina MiSeq	EnteroBase QAssembly v4	2016	Europe	Germany	Kossow	feces	yes	89	5283671	177082	99.96	0.08	cladeC2	baps_C2-L1_2	baps_C2-L2_4	baps_C2-L3_9	fimH30	1	not assigned	1	0	0	0	0	9	FII_31, FII_36, FIA_4, FIA_20, FIB_1	1	5	1	1
ESC_BA7531AA	ECO0048	PRJEB4681	SAMEA2204276	ESC_BA7274AA_AS	Illumina HiSeq	EnteroBase QAssembly v2.2	2007	Europe	United Kingdom	Kallonen	blood	no	92	5196876	193583	99.96	0.08	cladeC2	baps_C2-L1_2	baps_C2-L2_4	baps_C2-L3_9	fimH30	1	not assigned	0	0	0	0	0	1	FIB_1, FII_31, FIA_4, FIA_20	0	5	1	1
ESC_RA0506AA	MW10175-A	PRJNA578285	SAMN13082297	ESC_KB3740AA_AS	Illumina NextSeq500	EnteroBase QAssembly v4.1	2010	North America	United States	Miles-Jay	urine	yes	90	5267682	211355	99.96	0.08	cladeC2	baps_C2-L1_2	baps_C2-L2_4	baps_C2-L3_9	fimH30	1	not assigned	1	0	0	0	0	6	FIB_1, FIA_4, FIA_20, FII_31	1	5	1	1
ESC_BA6978AA	ECO0359	PRJEB4681	SAMEA2204577	ESC_CA2082AA_AS	Illumina HiSeq	EnteroBase QAssembly v2.2	2012	Europe	United Kingdom	Kallonen	blood	no	84	5206053	203441	99.96	0.08	cladeC2	baps_C2-L1_2	baps_C2-L2_4	baps_C2-L3_9	fimH30	1	not assigned	1	0	0	0	0	8	FIA_4, FIA_20, FII_36, FIB_1	1	5	1	1
ESC_GA9532AA	MER-49	PRJNA398288	SAMN07510234	ESC_PA1114AA_AS	Illumina HiSeq/MiSeq	EnteroBase QAssembly v3.6.1	2014	Oceania	Australia	Harris	blood	yes	108	5294469	180645	99.96	0.18	cladeC2	baps_C2-L1_2	baps_C2-L2_4	baps_C2-L3_9	fimH30	1	not assigned	1	0	0	0	0	1	FIB_33, FIA_2, FIA_6, FII_90	1	5	1	1
ESC_NA3809AA	ROU12	PRJNA551371	SAMN12145248	ESC_CB2267AA_AS	Illumina HiSeq	EnteroBase QAssembly v4.1	2016	Europe	France	Birgy	urine	yes	81	5195978	185772	99.96	0.08	cladeC2	baps_C2-L1_2	baps_C2-L2_4	baps_C2-L3_9	fimH30	1	not assigned	1	0	0	0	0	11	FII_2, FIB_10	1	5	1	1
ESC_NA3670AA	RSA10	PRJNA551371	SAMN12145259	ESC_CB2409AA_AS	Illumina HiSeq	EnteroBase QAssembly v4.1	2015	Europe	France	Birgy	urine	yes	84	5194520	204227	99.96	0.08	cladeC2	baps_C2-L1_2	baps_C2-L2_4	baps_C2-L3_9	fimH30	1	not assigned	1	0	0	0	0	11	FIB_10, FII_2	1	5	1	1
ESC_NA3733AA	JVE28	PRJNA551371	SAMN12145149	ESC_CB2343AA_AS	Illumina HiSeq	EnteroBase QAssembly v4.1	2017	Europe	France	Birgy	urine	yes	96	5291080	216137	99.96	0.08	cladeC2	baps_C2-L1_2	baps_C2-L2_4	baps_C2-L3_9	fimH30	1	not assigned	1	0	0	0	0	3	FIB_10, FII_2	1	5	1	1
ESC_GA4955AA	NCDAIM3W	PRJEB20792	SAMEA104060798	ESC_NA8173AA_AS	Illumina MiSeq	EnteroBase QAssembly v3.6.1	2014 - 2015	Europe	Denmark	Roer	blood	yes	74	5291725	232837	99.96	0.08	cladeC2	baps_C2-L1_2	baps_C2-L2_4	baps_C2-L3_9	fimH30	1	not assigned	1	0	0	0	0	11	FIB_10, FII_2	1	5	1	1
EF453		PRJNA612606	SAMN14378695	GCA_013173015.1	Illumina HiSeq	SPAdes v 3.13.1	2014	Europe	Sweden	Froeding	blood	yes	120	5154202	138935	99.96	0.08	cladeC2	baps_C2-L1_2	baps_C2-L2_3	baps_C2-L3_6	fimH30	0	papGII negative	1	0	0	0	0	9	FIB_16, FIA_1, FIA_6, FII_1	1	5	1	1
ESC_BA6582AA	eo954	PRJEB4681	SAMEA2205029	ESC_BA9163AA_AS	Illumina HiSeq	EnteroBase QAssembly v2.2	2004	Europe	United Kingdom	Kallonen	blood	no	69	5125508	319752	99.96	0.08	cladeC2	baps_C2-L1_2	baps_C2-L2_3	baps_C2-L3_6	fimH30	0	papGII negative	0	0	0	0	0	7	FII_35, FIA_1, FIA_6	0	5	1	1
ESC_BA7815AA	eo1384	PRJEB4681	SAMEA2205366	ESC_CA0585AA_AS	Illumina HiSeq	EnteroBase QAssembly v2.2	2006	Europe	United Kingdom	Kallonen	blood	no	101	5346754	274827	99.96	0.58	cladeC2	baps_C2-L1_2	baps_C2-L2_3	baps_C2-L3_6	fimH30	0	papGII negative	0	0	0	0	0	8	FII_2, FIA_1, FIA_6	0	5	1	1
EF407		PRJNA612606	SAMN14378650	GCA_013173935.1	Illumina HiSeq	SPAdes v 3.13.1	2014	Europe	Sweden	Froeding	blood	yes	155	5255612	138935	99.96	0.09	cladeC2	baps_C2-L1_2	baps_C2-L2_4	baps_C2-L3_9	fimH1196	1	not assigned	1	0	0	0	0	13	FIA_1, FIA_6, FII_1, FIB_16	1	5	1	1
O25b_H4	O25b:H4	PRJNA316859	SAMN04605558	GCF_001874485	PacBio	HGAP3	2014	Asia	Saudi Arabia	high-quality assemblies	na	na	4	5483091	5289898	99.96	0.39	cladeC2	baps_C2-L1_2	baps_C2-L2_4	baps_C2-L3_9	fimH1196	1	not assigned	1	0	0	0	0	13	FIA_1, FIA_6, FII_1, FIB_16	1	5	1	1
ESC_BA7318AA	eo1674	PRJEB4681	SAMEA2205182	ESC_CA1538AA_AS	Illumina HiSeq	EnteroBase QAssembly v2.2	2007	Europe	United Kingdom	Kallonen	blood	no	87	5216728	319752	99.65	0.08	cladeC2	baps_C2-L1_2	baps_C2-L2_3	baps_C2-L3_6	fimH30	0	papGII negative	0	0	0	0	0	5	FII_2, FIA_1, FIA_6	0	5	1	1
ESC_BA6539AA	eo658	PRJEB4681	SAMEA2204875	ESC_BA7816AA_AS	Illumina HiSeq	EnteroBase QAssembly v2.2	2003	Europe	United Kingdom	Kallonen	blood	no	84	5123963	319752	99.96	0.08	cladeC2	baps_C2-L1_2	baps_C2-L2_3	baps_C2-L3_6	fimH30	0	papGII negative	0	0	0	0	0	5	FIA_1, FIA_6, FII_2	0	5	1	1
ESC_BA7812AA	eo2275	PRJEB4681	SAMEA2205386	ESC_BA1608AA_AS	Illumina HiSeq	EnteroBase QAssembly v2.2	2009	Europe	United Kingdom	Kallonen	blood	no	89	5172880	275126	99.96	0.08	cladeC2	baps_C2-L1_2	baps_C2-L2_3	baps_C2-L3_6	fimH30	0	papGII negative	0	0	0	0	0	4	FII_2, FIA_1, FIA_6	0	5	1	1
ESC_BA7798AA	eo1855	PRJEB4681	SAMEA2205428	ESC_BA9128AA_AS	Illumina HiSeq	EnteroBase QAssembly v2.2	2008	Europe	United Kingdom	Kallonen	blood	no	65	5168792	326378	99.96	0.58	cladeC2	baps_C2-L1_2	baps_C2-L2_3	baps_C2-L3_6	fimH30	0	papGII negative	0	0	0	0	0	7	FIA_1, FIA_6	0	5	1	1
ESC_BA7914AA	eo920	PRJEB4681	SAMEA2205008	ESC_CA5766AA_AS	Illumina HiSeq	EnteroBase QAssembly v2.2	2004	Europe	United Kingdom	Kallonen	blood	no	65	5053646	237592	99.96	0.08	cladeC2	baps_C2-L1_2	baps_C2-L2_3	baps_C2-L3_6	fimH30	0	papGII negative	1	0	0	0	0	1	FII_2	1	5	1	1
ESC_GA5194AA	Z6EKWKPO	PRJEB20792	SAMEA104060559	ESC_NA7934AA_AS	Illumina MiSeq	EnteroBase QAssembly v3.6.1	2014 - 2015	Europe	Denmark	Roer	blood	yes	82	5284805	190708	99.96	0.08	cladeC2	baps_C2-L1_2	baps_C2-L2_4	baps_C2-L3_10	fimH30	1	not assigned	1	0	0	0	0	5	FIA_1, FIA_6, FII_2	1	5	1	1
ESC_GA5300AA	AN61P13U	PRJEB20792	SAMEA104060453	ESC_NA7827AA_AS	Illumina MiSeq	EnteroBase QAssembly v3.6.1	2014 - 2015	Europe	Denmark	Roer	blood	yes	60	5287756	228158	99.96	0.08	cladeC2	baps_C2-L1_2	baps_C2-L2_4	baps_C2-L3_10	fimH30	1	not assigned	1	0	0	0	0	5	FII_2, FIA_1, FIA_6	1	5	1	1
ESC_BA7769AA	eo1301	PRJEB4681	SAMEA2205135	ESC_CA6264AA_AS	Illumina HiSeq	EnteroBase QAssembly v2.2	2006	Europe	United Kingdom	Kallonen	blood	no	102	5219823	276254	99.96	0.08	cladeC2	baps_C2-L1_2	baps_C2-L2_3	baps_C2-L3_6	fimH30	0	papGII negative	0	0	0	0	0	11	FIA_1, FIA_6	0	5	1	1
ESC_MA0313AA	404	PRJNA521038	SAMN10875691	ESC_XA1228AA_AS	Illumina NextSeq500	EnteroBase QAssembly v4	2015	North America	Canada	MacFadden	blood	no	82	5110100	194069	99.96	0.08	cladeC2	baps_C2-L1_2	baps_C2-L2_4	baps_C2-L3_10	fimH30	0	papGII negative	0	0	0	0	0	1	FII_2, FIA_1, FIA_6	0	5	1	1
ESC_MA0312AA	405	PRJNA521038	SAMN10875692	ESC_XA1229AA_AS	Illumina NextSeq500	EnteroBase QAssembly v4	2015	North America	Canada	MacFadden	blood	no	85	5111091	191143	99.96	0.08	cladeC2	baps_C2-L1_2	baps_C2-L2_4	baps_C2-L3_10	fimH30	0	papGII negative	0	0	0	0	0	1	FII_2, FIA_1, FIA_6	0	5	1	1
ESC_FA0054AA	SCK12-31	PRJEB15226	SAMEA4427961	ESC_JA0483AA_AS	Illumina MiSeq/HiSeq	EnteroBase QAssembly v3.5.1	2011 - 2014	Europe	Netherlands	SoM-study	na	yes	99	5221717	141077	99.96	0.36	cladeC2	baps_C2-L1_2	baps_C2-L2_3	baps_C2-L3_6	fimH30	0	papGII negative	1	0	0	0	0	10	FIA_1, FIA_6, FIB_20	1	5	1	1
ESC_EA9360AA	SCP07-12	PRJEB15226	SAMEA4429101	ESC_JA0499AA_AS	Illumina MiSeq/HiSeq	EnteroBase QAssembly v3.5.1	2011 - 2014	Europe	Netherlands	SoM-study	na	yes	109	5216062	150530	99.96	0.31	cladeC2	baps_C2-L1_2	baps_C2-L2_3	baps_C2-L3_6	fimH30	0	papGII negative	1	0	0	0	0	10	FIA_1, FIA_6, FII_36, FIB_20	1	5	1	1
ESC_BA7697AA	ECO0061	PRJEB4681	SAMEA2204289	ESC_BA7470AA_AS	Illumina HiSeq	EnteroBase QAssembly v2.2	2008	Europe	United Kingdom	Kallonen	blood	no	94	5249591	195029	99.96	0.31	cladeC2	baps_C2-L1_2	baps_C2-L2_3	baps_C2-L3_6	fimH30	0	papGII negative	1	0	0	0	0	7	FIA_1, FIA_6, FIB_20	1	5	1	1
EF480		PRJNA612606	SAMN14378722	GCA_013172505.1	Illumina HiSeq	SPAdes v 3.13.1	2014	Europe	Sweden	Froeding	blood	yes	78	5252899	173732	99.96	0.37	cladeC2	baps_C2-L1_2	baps_C2-L2_3	baps_C2-L3_6	fimH30	0	papGII negative	1	0	0	0	0	7	FIB_20, FIA_1, FIA_6, FII_36, FII_22	1	5	1	1
ESC_BA7646AA	eo2979	PRJEB4681	SAMEA2205494	ESC_CA2774AA_AS	Illumina HiSeq	EnteroBase QAssembly v2.2	2010	Europe	United Kingdom	Kallonen	blood	no	88	5121681	330388	99.34	0.08	cladeC2	baps_C2-L1_2	baps_C2-L2_3	baps_C2-L3_6	fimH30	0	papGII negative	0	0	0	0	0	8	FII_2, FIA_1, FIA_6	0	5	1	1
ESC_BA7729AA	eo1881	PRJEB4681	SAMEA2205406	ESC_AA9092AA_AS	Illumina HiSeq	EnteroBase QAssembly v2.2	2008	Europe	United Kingdom	Kallonen	blood	no	85	5200093	276253	99.96	0.43	cladeC2	baps_C2-L1_2	baps_C2-L2_3	baps_C2-L3_6	fimH30	0	papGII negative	0	0	0	0	0	0	FIA_1, FIA_6	0	5	1	1
ESC_BA6592AA	eo769	PRJEB4681	SAMEA2204918	ESC_CA0908AA_AS	Illumina HiSeq	EnteroBase QAssembly v2.2	2004	Europe	United Kingdom	Kallonen	blood	no	84	5198532	319676	99.96	0.08	cladeC2	baps_C2-L1_2	baps_C2-L2_3	baps_C2-L3_6	fimH30	0	papGII negative	0	0	0	0	0	8	FII_2, FIA_1, FIA_6	0	5	1	1
ESC_BA7599AA	eo1513	PRJEB4681	SAMEA2205243	ESC_AA9869AA_AS	Illumina HiSeq	EnteroBase QAssembly v2.2	2007	Europe	United Kingdom	Kallonen	blood	no	126	5447910	188568	99.96	0.08	cladeC2	baps_C2-L1_2	baps_C2-L2_3	baps_C2-L3_6	fimH30	0	papGII negative	0	0	0	0	0	7	FIB_10, FII_88, FII_2, FIA_1, FIA_6	0	5	1	1
ESC_BA7821AA	eo1851	PRJEB4681	SAMEA2205228	ESC_CA1852AA_AS	Illumina HiSeq	EnteroBase QAssembly v2.2	2008	Europe	United Kingdom	Kallonen	blood	no	121	5285445	211304	99.96	0.08	cladeC2	baps_C2-L1_2	baps_C2-L2_3	baps_C2-L3_6	fimH30	1	not assigned	1	0	0	0	0	12	FIA_1, FIA_6, FII_2, FII_35	1	5	1	1
ESC_GA5016AA	V2O9EJBN	PRJEB20792	SAMEA104060737	ESC_NA8112AA_AS	Illumina MiSeq	EnteroBase QAssembly v3.6.1	2014 - 2015	Europe	Denmark	Roer	blood	yes	68	5199295	174058	99.96	0.08	cladeC2	baps_C2-L1_2	baps_C2-L2_3	baps_C2-L3_6	fimH30	1	not assigned	1	0	0	0	0	10	FII_2, FIA_1, FIA_6	1	5	1	1
ESC_NA3660AA	NCK15	PRJNA551371	SAMN12145180	ESC_CB2419AA_AS	Illumina HiSeq	EnteroBase QAssembly v4.1	2016	Europe	France	Birgy	urine	yes	87	5218101	184151	99.65	0.08	cladeC2	baps_C2-L1_2	baps_C2-L2_3	baps_C2-L3_6	fimH30	1	not assigned	1	0	0	0	0	10	FII_2, FIA_1, FIA_6	1	5	1	1
ESC_EA9925AA	SCP02-62	PRJEB15226	SAMEA4428149	ESC_IA9157AA_AS	Illumina MiSeq/HiSeq	EnteroBase QAssembly v3.5.1	2011 - 2014	Europe	Netherlands	SoM-study	na	yes	85	5303791	209517	99.96	0.08	cladeC2	baps_C2-L1_2	baps_C2-L2_3	baps_C2-L3_6	fimH30	1	not assigned	1	0	0	0	0	13	FII_2, FIA_1, FIA_6	1	5	1	1
ESC_FA0068AA	SCK09-43	PRJEB15226	SAMEA4427947	ESC_IA8996AA_AS	Illumina MiSeq/HiSeq	EnteroBase QAssembly v3.5.1	2011 - 2014	Europe	Netherlands	SoM-study	na	yes	92	5295585	198107	99.96	0.15	cladeC2	baps_C2-L1_2	baps_C2-L2_3	baps_C2-L3_6	fimH30	1	not assigned	1	0	0	0	0	13	FII_2, FIA_1, FIA_6	1	5	1	1
B1017-PB	B1017-PB	PRJNA517648	SAMN10839631	GCA_005671215	PacBio RSII	HGAP v January 2016	2011	Europe	Sweden	high-quality assemblies	blood	na	14	5565776	5182270	99.96	1.93	cladeC2	baps_C2-L1_2	baps_C2-L2_4	baps_C2-L3_9	fimH30	1	not assigned	1	0	0	0	0	14	FII_2, FIA_2, FIA_6, FIB_20	1	5	1	1
ESC_GA5250AA	DCYUJZRF	PRJEB20792	SAMEA104060503	ESC_NA7877AA_AS	Illumina MiSeq	EnteroBase QAssembly v3.6.1	2014 - 2015	Europe	Denmark	Roer	blood	yes	100	5271938	210611	99.96	0.08	cladeC2	baps_C2-L1_2	baps_C2-L2_4	baps_C2-L3_9	fimH30	1	not assigned	1	0	0	0	0	8	FIA_2, FIA_6, FII_35, FIB_20	1	5	1	1
ESC_GA4868AA	4UZS973Q	PRJEB20792	SAMEA104060885	ESC_NA8260AA_AS	Illumina MiSeq	EnteroBase QAssembly v3.6.1	2014 - 2015	Europe	Denmark	Roer	blood	yes	76	5292066	271614	99.96	0.08	cladeC2	baps_C2-L1_2	baps_C2-L2_4	baps_C2-L3_9	fimH30	1	not assigned	1	0	0	0	0	18	FIB_20, FIA_2, FIA_6, FII_1	1	5	1	1
ESC_NA3694AA	RDP13	PRJNA551371	SAMN12145228	ESC_CB2382AA_AS	Illumina HiSeq	EnteroBase QAssembly v4.1	2015	Europe	France	Birgy	urine	yes	77	5185538	256599	99.96	0.08	cladeC2	baps_C2-L1_2	baps_C2-L2_4	baps_C2-L3_9	fimH30	1	not assigned	1	0	0	0	0	4	FIA_2, FIA_6, FII_1, FIB_20	1	5	1	1
H1-004-0022-M-L		PRJEB35745	SAMEA6378236	GCA_902710215.1	Illumina NextSeq	SPAdes 3.10.0	2016 - 2017	Europe	France	Septicoli	blood	no	109	5343391	197567	99.96	0.14	cladeC2	baps_C2-L1_2	baps_C2-L2_4	baps_C2-L3_9	fimH30	1	not assigned	1	0	0	0	0	6	FIB_20, FIA_2, FIA_6, FII_1	1	5	1	1
ESC_BA6803AA	eo3513	PRJEB4681	SAMEA2205730	ESC_BA9603AA_AS	Illumina HiSeq	EnteroBase QAssembly v2.2	2011	Europe	United Kingdom	Kallonen	blood	no	94	5205370	211304	99.96	0.08	cladeC2	baps_C2-L1_2	baps_C2-L2_4	baps_C2-L3_9	fimH30	1	not assigned	1	0	0	0	0	15	FIB_20, FIA_2, FIA_6, FII_1	1	5	1	1
ESC_JA5505AA	170	PRJEB23208	SAMEA104452246	ESC_SA8091AA_AS	Illumina MiSeq	EnteroBase QAssembly v4	2017	Europe	Germany	Kossow	feces	yes	77	5240753	213244	99.96	0.08	cladeC2	baps_C2-L1_2	baps_C2-L2_4	baps_C2-L3_9	fimH30	1	not assigned	1	0	0	0	0	17	FII_1, FIA_2, FIA_6, FIB_20	1	5	1	1
EF251		PRJNA612606	SAMN14378565	GCA_013175645.1	Illumina HiSeq	SPAdes v 3.13.1	2012	Europe	Sweden	Froeding	blood	yes	109	5114912	155274	99.96	0.08	cladeC2	baps_C2-L1_2	baps_C2-L2_4	baps_C2-L3_9	fimH30	1	not assigned	1	0	0	0	0	17	FII_1, FIA_2, FIA_6, FIB_20	1	5	1	1
EF582		PRJNA612606	SAMN14378804	GCA_013176405.1	Illumina HiSeq	SPAdes v 3.13.1	2015	Europe	Sweden	Froeding	blood	yes	117	5208027	136475	99.96	0.08	cladeC2	baps_C2-L1_2	baps_C2-L2_4	baps_C2-L3_9	fimH30	1	not assigned	1	0	0	0	0	12	FIB_20, FII_1, FIA_2, FIA_6	1	5	1	1
ESC_BA6904AA	eo814	PRJEB4681	SAMEA2204930	ESC_BA5176AA_AS	Illumina HiSeq	EnteroBase QAssembly v2.2	2004	Europe	United Kingdom	Kallonen	blood	no	80	5112739	276311	99.96	0.08	cladeC2	baps_C2-L1_2	baps_C2-L2_3	baps_C2-L3_6	fimH30	0	papGII negative	0	0	0	0	0	8	FIA_1, FIA_6, FII_2	0	5	1	1
ESC_BA7712AA	eo2860	PRJEB4681	SAMEA2205477	ESC_BA2975AA_AS	Illumina HiSeq	EnteroBase QAssembly v2.2	2010	Europe	United Kingdom	Kallonen	blood	no	86	5113580	276253	99.96	0.08	cladeC2	baps_C2-L1_2	baps_C2-L2_3	baps_C2-L3_6	fimH30	0	papGII negative	0	0	0	0	0	10	FIB_10, FII_29, FII_2, FIA_1, FIA_6	0	5	1	1
ESC_BA7776AA	eo1070	PRJEB4681	SAMEA2205068	ESC_BA3883AA_AS	Illumina HiSeq	EnteroBase QAssembly v2.2	2005	Europe	United Kingdom	Kallonen	blood	no	83	5117715	276253	99.96	0.08	cladeC2	baps_C2-L1_2	baps_C2-L2_3	baps_C2-L3_6	fimH30	0	papGII negative	0	0	0	0	0	8	FIA_1, FIA_6, FII_35	0	5	1	1
ESC_RA0706AA	W0140-A	PRJNA578285	SAMN13082378	ESC_KB4557AA_AS	Illumina NextSeq500	EnteroBase QAssembly v4.1	2010	North America	United States	Miles-Jay	urine	yes	57	5157514	292869	99.96	0.08	cladeC2	baps_C2-L1_2	baps_C2-L2_3	baps_C2-L3_6	fimH30	1	not assigned	1	0	0	0	0	7	FIA_1, FIA_6, FII_2	1	5	1	1
ESC_NA3709AA	RDP4	PRJNA551371	SAMN12145246	ESC_CB2367AA_AS	Illumina HiSeq	EnteroBase QAssembly v4.1	2015	Europe	France	Birgy	urine	yes	105	5188641	217617	99.96	0.08	cladeC2	baps_C2-L1_2	baps_C2-L2_3	baps_C2-L3_6	fimH30	0	papGII negative	1	0	0	0	0	13	FII_1, FIA_1, FIA_6, FIB_16	1	5	0	1
ESC_RA0551AA	W0508-A	PRJNA578285	SAMN13082408	ESC_KB3695AA_AS	Illumina NextSeq500	EnteroBase QAssembly v4.1	2012	North America	United States	Miles-Jay	urine	yes	101	5378760	208945	99.96	0.08	cladeC2	baps_C2-L1_2	baps_C2-L2_3	baps_C2-L3_6	fimH30	1	not assigned	1	0	0	0	0	11	FII_36, FIB_1	1	5	1	1
B1033-PB	B1033-PB	PRJNA517648	SAMN10839632	GCA_005670885	PacBio RSII	HGAP v January 2016	2012	Europe	Sweden	high-quality assemblies	blood	na	7	5512064	5233458	99.96	0.23	cladeC2	baps_C2-L1_2	baps_C2-L2_3	baps_C2-L3_6	fimH30	1	not assigned	1	0	0	0	0	8	FIB_20, FII_36, FII_22, FIA_1, FIA_6	1	5	1	1
ESC_BA7678AA	eo1853	PRJEB4681	SAMEA2205229	ESC_BA6208AA_AS	Illumina HiSeq	EnteroBase QAssembly v2.2	2008	Europe	United Kingdom	Kallonen	blood	no	97	5197936	191988	99.96	0.62	cladeC2	baps_C2-L1_2	baps_C2-L2_3	baps_C2-L3_6	fimH30	0	papGII negative	1	0	0	0	0	11	FIB_20, FIA_1, FIA_6	1	5	1	1
ESC_BA7239AA	eo1552	PRJEB4681	SAMEA2205321	ESC_CA4760AA_AS	Illumina HiSeq	EnteroBase QAssembly v2.2	2007	Europe	United Kingdom	Kallonen	blood	no	73	5120460	275906	99.96	0.62	cladeC2	baps_C2-L1_2	baps_C2-L2_3	baps_C2-L3_6	fimH30	0	papGII negative	1	0	0	0	0	12	FIB_20, FIA_1, FIA_6	1	5	1	1
ESC_BA7146AA	eo1052	PRJEB4681	SAMEA2205055	ESC_BA2383AA_AS	Illumina HiSeq	EnteroBase QAssembly v2.2	2005	Europe	United Kingdom	Kallonen	blood	no	69	5120375	275906	99.96	0.62	cladeC2	baps_C2-L1_2	baps_C2-L2_3	baps_C2-L3_6	fimH30	0	papGII negative	1	0	0	0	0	12	FIA_1, FIA_6, FIB_20	1	5	1	1
ESC_RA0536AA	E0437-A	PRJNA578285	SAMN13082265	ESC_KB3710AA_AS	Illumina NextSeq500	EnteroBase QAssembly v4.1	2012	North America	United States	Miles-Jay	urine	yes	104	5361178	191062	99.96	0.08	cladeC2	baps_C2-L1_2	baps_C2-L2_4	baps_C2-L3_7	fimH30	1	papGII+ sublineage clade C2 L2	1	0	0	0	0	13	FIB_16, FIA_1, FIA_6, FII_1	1	5	1	1
ESC_BA7322AA	eo1204	PRJEB4681	SAMEA2205114	ESC_BA1550AA_AS	Illumina HiSeq	EnteroBase QAssembly v2.2	2005	Europe	United Kingdom	Kallonen	blood	no	106	5271325	258745	99.96	0.08	cladeC2	baps_C2-L1_2	baps_C2-L2_4	baps_C2-L3_7	fimH30	1	papGII+ sublineage clade C2 L2	1	0	0	0	0	12	FIB_49, FIA_1, FIA_6, FII_48	1	5	1	0
ESC_BA7384AA	ECO0302	PRJEB4681	SAMEA2204524	ESC_BA9699AA_AS	Illumina HiSeq	EnteroBase QAssembly v2.2	2011	Europe	United Kingdom	Kallonen	blood	no	118	5288843	184579	99.96	0.08	cladeC2	baps_C2-L1_2	baps_C2-L2_4	baps_C2-L3_7	fimH30	1	papGII+ sublineage clade C2 L2	1	0	0	0	0	8	FIB_49, FIA_1, FIA_6, FII_48	1	5	1	0
ESC_BA7621AA	ECO0005	PRJEB4681	SAMEA2204233	ESC_BA8392AA_AS	Illumina HiSeq	EnteroBase QAssembly v2.2	2007	Europe	United Kingdom	Kallonen	blood	no	125	5398380	175528	99.96	0.08	cladeC2	baps_C2-L1_2	baps_C2-L2_4	baps_C2-L3_7	fimH30	1	papGII+ sublineage clade C2 L2	1	0	0	0	0	11	FIB_49, FIA_1, FIA_6, FII_48	1	5	1	0
ESC_GA9526AA	MER-30	PRJNA398288	SAMN07510222	ESC_PA1120AA_AS	Illumina HiSeq/MiSeq	EnteroBase QAssembly v3.6.1	2014	Asia	Singapore	Harris	blood	yes	93	5333536	191962	99.96	0.31	cladeC2	baps_C2-L1_2	baps_C2-L2_4	baps_C2-L3_7	fimH30	1	papGII+ sublineage clade C2 L2	1	0	0	0	0	8	FIB_49, FII_48, FIA_1, FIA_6	1	5	1	0
EF316		PRJNA612606	SAMN14378589	GCA_013175135.1	Illumina HiSeq	SPAdes v 3.13.1	2013	Europe	Sweden	Froeding	blood	yes	81	5310196	186469	99.96	0.08	cladeC2	baps_C2-L1_2	baps_C2-L2_4	baps_C2-L3_7	fimH30	1	papGII+ sublineage clade C2 L2	1	0	0	0	0	12	FIB_49, FIA_1, FIA_6, FII_48	1	5	1	0
EF305		PRJNA612606	SAMN14378578	GCA_013175385.1	Illumina HiSeq	SPAdes v 3.13.1	2013	Europe	Sweden	Froeding	blood	yes	131	5243657	149286	99.96	0.31	cladeC2	baps_C2-L1_2	baps_C2-L2_4	baps_C2-L3_7	fimH30	1	papGII+ sublineage clade C2 L2	1	0	0	0	0	2	FIB_49, FIA_1, FIA_6, FII_48	1	5	1	0
ESC_BA7559AA	eo3378	PRJEB4681	SAMEA2205562	ESC_BA5653AA_AS	Illumina HiSeq	EnteroBase QAssembly v2.2	2011	Europe	United Kingdom	Kallonen	blood	no	130	5354829	184055	99.96	0.31	cladeC2	baps_C2-L1_2	baps_C2-L2_4	baps_C2-L3_7	fimH30	1	papGII+ sublineage clade C2 L2	1	0	0	0	0	10	FII_48, FIA_1, FIA_6	1	5	1	0
ESC_BA6723AA	eo2359	PRJEB4681	SAMEA2205401	ESC_BA1533AA_AS	Illumina HiSeq	EnteroBase QAssembly v2.2	2009	Europe	United Kingdom	Kallonen	blood	no	122	5387658	175528	99.96	0.31	cladeC2	baps_C2-L1_2	baps_C2-L2_4	baps_C2-L3_7	fimH30	0	(papGII+ sublineage clade C2 L2)	1	0	0	0	0	9	FIB_49, FIA_1, FIA_6, FII_48	1	5	1	0
ESC_BA7112AA	eo1859	PRJEB4681	SAMEA2205236	ESC_BA4729AA_AS	Illumina HiSeq	EnteroBase QAssembly v2.2	2008	Europe	United Kingdom	Kallonen	blood	no	139	5333150	205196	99.96	0.31	cladeC2	baps_C2-L1_2	baps_C2-L2_4	baps_C2-L3_7	fimH30	1	papGII+ sublineage clade C2 L2	1	0	0	0	0	15	FIB_49, FIA_1, FIA_6, FII_35, FII_48	1	5	1	0
ESC_RA0590AA	MW20197-A	PRJNA578285	SAMN13082361	ESC_KB3656AA_AS	Illumina NextSeq500	EnteroBase QAssembly v4.1	2011	North America	United States	Miles-Jay	urine	yes	74	5274382	206237	99.96	0.62	cladeC2	baps_C2-L1_2	baps_C2-L2_4	baps_C2-L3_7	fimH30	1	papGII+ sublineage clade C2 L2	1	0	0	0	0	15	FII_48, FIA_1, FIA_6, FIB_49	1	5	1	0
ESC_BA7418AA	eo3520	PRJEB4681	SAMEA2205729	ESC_BA9524AA_AS	Illumina HiSeq	EnteroBase QAssembly v2.2	2011	Europe	United Kingdom	Kallonen	blood	no	88	5231991	262561	99.96	0.08	cladeC2	baps_C2-L1_2	baps_C2-L2_4	baps_C2-L3_7	fimH30	1	papGII+ sublineage clade C2 L2	1	0	0	0	0	15	FIB_49, FII_48, FIA_1, FIA_6	1	5	1	0
EC_2_0	2/0	PRJNA413669	SAMN07760925	GCA_003856635	PacBio; Illumina Miseq	CLC Genomics workbench v 10	2009	Europe	Sweden	high-quality assemblies	urine	na	6	5319417	5174317	99.96	0.08	cladeC2	baps_C2-L1_2	baps_C2-L2_4	baps_C2-L3_7	fimH30	1	papGII+ sublineage clade C2 L2	1	0	0	0	0	7	FIB_49, FIA_1, FIA_6, FII_48	1	5	1	0
ESC_MA0215AA	66	PRJNA521038	SAMN10875354	ESC_XA1326AA_AS	Illumina NextSeq500	EnteroBase QAssembly v4	2011	North America	Canada	MacFadden	blood	no	114	5206846	134878	99.96	0.08	cladeC2	baps_C2-L1_2	baps_C2-L2_4	baps_C2-L3_7	fimH30	1	papGII+ sublineage clade C2 L2	1	0	0	0	0	1	FIA_1, FIA_6, FIB_49	1	5	1	0
ESC_BA7716AA	eo2657	PRJEB4681	SAMEA2205457	ESC_BA0427AA_AS	Illumina HiSeq	EnteroBase QAssembly v2.2	2009	Europe	United Kingdom	Kallonen	blood	no	88	5143851	301809	99.96	0.08	cladeC2	baps_C2-L1_2	baps_C2-L2_4	baps_C2-L3_7	fimH30	0	(papGII+ sublineage clade C2 L2)	1	0	0	0	0	10	FII_48, FIA_1, FIA_6, FIB_49	1	5	1	0
ESC_BA9950AA	MU002486S (1707)	PRJEB2974	SAMEA1570714	ESC_AA9947AA_AS	Illumina HiSeq	EnteroBase QAssembly v2.2	2010	Europe	Ireland	Ludden	urine	yes	111	5226637	191608	99.96	0.08	cladeC2	baps_C2-L1_2	baps_C2-L2_4	baps_C2-L3_7	fimH30	0	(papGII+ sublineage clade C2 L2)	1	0	0	0	0	15	FIB_49, FIA_1, FIA_6, FII_48	1	5	1	0
ESC_BA9910AA	MU039876Z (1538)	PRJEB2974	SAMEA1570724	ESC_BA2127AA_AS	Illumina HiSeq	EnteroBase QAssembly v2.2	2009	Europe	Ireland	Ludden	urine	yes	111	5266709	270015	99.96	0.08	cladeC2	baps_C2-L1_2	baps_C2-L2_4	baps_C2-L3_7	fimH30	1	papGII+ sublineage clade C2 L2	1	0	0	0	0	15	FIA_1, FIA_6, FII_48, FIB_49	1	5	1	0
ESC_BA9918AA	MU004181Y (1271)	PRJEB2974	SAMEA1570672	ESC_BA5843AA_AS	Illumina HiSeq	EnteroBase QAssembly v2.2	2009	Europe	Ireland	Ludden	urine	yes	140	5323285	173107	99.96	0.08	cladeC2	baps_C2-L1_2	baps_C2-L2_4	baps_C2-L3_7	fimH30	1	papGII+ sublineage clade C2 L2	1	1	0	0	0	16	FIB_49, FII_48, FII_2, FIA_1, FIA_6	1	5	1	0
ESC_BA9919AA	MU029812J (2576)	PRJEB2974	SAMEA1570746	ESC_CA0938AA_AS	Illumina HiSeq	EnteroBase QAssembly v2.2	2011	Europe	Ireland	Ludden	urine	yes	112	5266809	270015	99.96	0.08	cladeC2	baps_C2-L1_2	baps_C2-L2_4	baps_C2-L3_7	fimH30	1	papGII+ sublineage clade C2 L2	1	0	0	0	0	15	FII_48, FIA_1, FIA_6, FIB_49	1	5	1	0
ESC_BA9954AA	MU020342Y (2435)	PRJEB2974	SAMEA1570713	ESC_BA4580AA_AS	Illumina HiSeq	EnteroBase QAssembly v2.2	2011	Europe	Ireland	Ludden	urine	yes	111	5274382	270015	99.86	0.08	cladeC2	baps_C2-L1_2	baps_C2-L2_4	baps_C2-L3_7	fimH30	1	papGII+ sublineage clade C2 L2	1	0	0	0	0	15	FIB_49, FII_48, FIA_1, FIA_6	1	5	1	0
ESC_BA9951AA	MU051326X (2043)	PRJEB2974	SAMEA1570683	ESC_BA3526AA_AS	Illumina HiSeq	EnteroBase QAssembly v2.2	2010	Europe	Ireland	Ludden	urine	yes	110	5258900	270015	99.96	0.08	cladeC2	baps_C2-L1_2	baps_C2-L2_4	baps_C2-L3_7	fimH30	1	papGII+ sublineage clade C2 L2	1	0	0	0	0	12	FIA_1, FIA_6, FII_48, FIB_49	1	5	1	0
ESC_BA9902AA	MU028412D (1060)	PRJEB2974	SAMEA1570656	ESC_CA1949AA_AS	Illumina HiSeq	EnteroBase QAssembly v2.2	2008	Europe	Ireland	Ludden	urine	yes	112	5264904	270015	99.96	0.08	cladeC2	baps_C2-L1_2	baps_C2-L2_4	baps_C2-L3_7	fimH30	1	papGII+ sublineage clade C2 L2	1	0	0	0	0	15	FII_48, FIA_1, FIA_6, FIB_49	1	5	1	0
ESC_BA9896AA	MU017266P (1827)	PRJEB2974	SAMEA1570669	ESC_AA8154AA_AS	Illumina HiSeq	EnteroBase QAssembly v2.2	2010	Europe	Ireland	Ludden	urine	yes	116	5275084	263647	99.96	0.08	cladeC2	baps_C2-L1_2	baps_C2-L2_4	baps_C2-L3_7	fimH30	1	papGII+ sublineage clade C2 L2	1	0	0	0	0	15	FIB_49, FIA_1, FIA_6, FII_48	1	5	1	0
ESC_BA9911AA	MU058349L (2119)	PRJEB2974	SAMEA1570742	ESC_BA2646AA_AS	Illumina HiSeq	EnteroBase QAssembly v2.2	2010	Europe	Ireland	Ludden	urine	yes	115	5275522	191608	99.96	0.08	cladeC2	baps_C2-L1_2	baps_C2-L2_4	baps_C2-L3_7	fimH30	1	papGII+ sublineage clade C2 L2	1	0	0	0	0	10	FIB_49, FIA_1, FIA_6, FII_48	1	5	1	0
ESC_BA9873AA	MU041878D (1543)	PRJEB2974	SAMEA1570731	ESC_BA7956AA_AS	Illumina HiSeq	EnteroBase QAssembly v2.2	2009	Europe	Ireland	Ludden	urine	yes	121	5293398	259620	99.96	0.08	cladeC2	baps_C2-L1_2	baps_C2-L2_4	baps_C2-L3_7	fimH30	1	papGII+ sublineage clade C2 L2	1	0	0	0	0	10	FIB_49, FII_48, FIA_1, FIA_6	1	5	1	0
ESC_BA9921AA	MU058353K (2125)	PRJEB2974	SAMEA1570718	ESC_BA2092AA_AS	Illumina HiSeq	EnteroBase QAssembly v2.2	2010	Europe	Ireland	Ludden	urine	yes	112	5259246	246593	99.96	0.08	cladeC2	baps_C2-L1_2	baps_C2-L2_4	baps_C2-L3_7	fimH30	1	papGII+ sublineage clade C2 L2	1	0	0	0	0	15	FIA_1, FIA_6, FII_48, FIB_49	1	5	1	0
ESC_BA9870AA	MU018333L (1363)	PRJEB2974	SAMEA1570677	ESC_CA0412AA_AS	Illumina HiSeq	EnteroBase QAssembly v2.2	2009	Europe	Ireland	Ludden	urine	yes	113	5326210	191612	99.96	0.08	cladeC2	baps_C2-L1_2	baps_C2-L2_4	baps_C2-L3_7	fimH30	1	papGII+ sublineage clade C2 L2	1	0	0	0	0	2	FIB_49, FII_48, FIA_1, FIA_6	1	5	1	0
ESC_BA9886AA	MU042296Q (1958)	PRJEB2974	SAMEA1570670	ESC_BA6777AA_AS	Illumina HiSeq	EnteroBase QAssembly v2.2	2010	Europe	Ireland	Ludden	urine	yes	116	5254705	191373	99.96	0.08	cladeC2	baps_C2-L1_2	baps_C2-L2_4	baps_C2-L3_7	fimH30	1	papGII+ sublineage clade C2 L2	1	0	0	0	0	11	FIB_49, FIA_1, FIA_6	1	5	1	0
ESC_BA9928AA	MU032956F (1471)	PRJEB2974	SAMEA1570744	ESC_BA2184AA_AS	Illumina HiSeq	EnteroBase QAssembly v2.2	2009	Europe	Ireland	Ludden	urine	yes	116	5336361	161335	99.96	0.08	cladeC2	baps_C2-L1_2	baps_C2-L2_4	baps_C2-L3_7	fimH30	1	papGII+ sublineage clade C2 L2	1	0	0	0	0	8	FIB_49, FIA_1, FIA_6, FII_48	1	5	1	0
ESC_BA9934AA	MU032389M (1071)	PRJEB2974	SAMEA1570661	ESC_BA4754AA_AS	Illumina HiSeq	EnteroBase QAssembly v2.2	2008	Europe	Ireland	Ludden	urine	yes	116	5300091	270015	99.96	0.08	cladeC2	baps_C2-L1_2	baps_C2-L2_4	baps_C2-L3_7	fimH30	1	papGII+ sublineage clade C2 L2	1	0	0	0	0	9	FII_48, FIA_1, FIA_6, FIB_49	1	5	1	0
ESC_BA9926AA	MU011366J (1767)	PRJEB2974	SAMEA1570717	ESC_CA3529AA_AS	Illumina HiSeq	EnteroBase QAssembly v2.2	2010	Europe	Ireland	Ludden	urine	yes	131	5324481	190120	99.96	0.08	cladeC2	baps_C2-L1_2	baps_C2-L2_4	baps_C2-L3_7	fimH30	1	papGII+ sublineage clade C2 L2	1	0	0	0	0	15	FIA_1, FIA_6, FII_48, FIB_49	1	5	1	0
ESC_BA9937AA	MU032306S (2628)	PRJEB2974	SAMEA1570702	ESC_BA6921AA_AS	Illumina HiSeq	EnteroBase QAssembly v2.2	2011	Europe	Ireland	Ludden	urine	yes	116	5256468	270015	99.96	0.08	cladeC2	baps_C2-L1_2	baps_C2-L2_4	baps_C2-L3_7	fimH30	1	papGII+ sublineage clade C2 L2	1	0	0	0	0	15	FIB_49, FIA_1, FIA_6	1	5	1	0
ESC_BA9904AA	MU013882N (2359)	PRJEB2974	SAMEA1570696	ESC_BA0927AA_AS	Illumina HiSeq	EnteroBase QAssembly v2.2	2011	Europe	Ireland	Ludden	urine	yes	109	5233268	191612	99.86	0.08	cladeC2	baps_C2-L1_2	baps_C2-L2_4	baps_C2-L3_7	fimH30	1	papGII+ sublineage clade C2 L2	1	0	0	0	0	13	FIA_1, FIA_6, FIB_49	1	5	1	0
ESC_BA9897AA	MU015790A (1813)	PRJEB2974	SAMEA1570667	ESC_BA4394AA_AS	Illumina HiSeq	EnteroBase QAssembly v2.2	2010	Europe	Ireland	Ludden	urine	yes	114	5264435	191474	99.96	0.08	cladeC2	baps_C2-L1_2	baps_C2-L2_4	baps_C2-L3_7	fimH30	1	papGII+ sublineage clade C2 L2	1	0	0	0	0	15	FII_48, FIA_1, FIA_6, FIB_49	1	5	1	0
ESC_BA9920AA	MU019126X (2422)	PRJEB2974	SAMEA1570733	ESC_AA9739AA_AS	Illumina HiSeq	EnteroBase QAssembly v2.2	2011	Europe	Ireland	Ludden	urine	yes	110	5222854	259621	99.96	0.08	cladeC2	baps_C2-L1_2	baps_C2-L2_4	baps_C2-L3_7	fimH30	1	papGII+ sublineage clade C2 L2	1	0	0	0	0	2	FII_48, FIA_1, FIA_6, FIB_49	1	5	1	0
ESC_BA9871AA	MU048939E (2034)	PRJEB2974	SAMEA1570691	ESC_BA9527AA_AS	Illumina HiSeq	EnteroBase QAssembly v2.2	2010	Europe	Ireland	Ludden	urine	yes	110	5251517	270015	99.96	0.08	cladeC2	baps_C2-L1_2	baps_C2-L2_4	baps_C2-L3_7	fimH30	1	papGII+ sublineage clade C2 L2	1	0	0	0	0	8	FII_48, FIA_1, FIA_6, FIB_49	1	5	1	0
ESC_BA9895AA	MU024105B (871)	PRJEB2974	SAMEA1570687	ESC_BA9410AA_AS	Illumina HiSeq	EnteroBase QAssembly v2.2	2007	Europe	Ireland	Ludden	urine	yes	104	5265244	191612	99.96	0.08	cladeC2	baps_C2-L1_2	baps_C2-L2_4	baps_C2-L3_7	fimH30	1	papGII+ sublineage clade C2 L2	1	0	0	0	0	15	FII_48, FIA_1, FIA_6, FIB_49	1	5	1	0
ESC_BA9864AA	MU034398R (1485)	PRJEB2974	SAMEA1570657	ESC_BA6529AA_AS	Illumina HiSeq	EnteroBase QAssembly v2.2	2009	Europe	Ireland	Ludden	urine	yes	114	5315758	173107	99.96	0.08	cladeC2	baps_C2-L1_2	baps_C2-L2_4	baps_C2-L3_7	fimH30	1	papGII+ sublineage clade C2 L2	1	0	0	0	0	14	FII_48, FIA_1, FIA_6, FIB_49	1	5	1	0
ESC_BA9957AA	MR000507M (1727)	PRJEB2974	SAMEA1570700	ESC_BA2246AA_AS	Illumina HiSeq	EnteroBase QAssembly v2.2	2010	Europe	Ireland	Ludden	sputum	yes	100	5192769	270015	99.96	0.08	cladeC2	baps_C2-L1_2	baps_C2-L2_4	baps_C2-L3_7	fimH30	1	papGII+ sublineage clade C2 L2	1	0	0	0	0	1	FIA_1, FIA_6, FIB_49	1	5	1	0
ESC_BA9887AA	MU010471F (1315)	PRJEB2974	SAMEA1570750	ESC_CA3551AA_AS	Illumina HiSeq	EnteroBase QAssembly v2.2	2009	Europe	Ireland	Ludden	urine	yes	104	5298197	191612	99.96	0.08	cladeC2	baps_C2-L1_2	baps_C2-L2_4	baps_C2-L3_7	fimH30	1	papGII+ sublineage clade C2 L2	1	0	0	0	0	10	FIA_1, FIA_6, FII_48, FIB_49	1	5	1	0
ESC_BA9949AA	MU002003R (2203)	PRJEB2974	SAMEA1570726	ESC_BA7980AA_AS	Illumina HiSeq	EnteroBase QAssembly v2.2	2011	Europe	Ireland	Ludden	urine	yes	105	5232641	270015	99.96	0.08	cladeC2	baps_C2-L1_2	baps_C2-L2_4	baps_C2-L3_7	fimH30	1	papGII+ sublineage clade C2 L2	1	0	0	0	0	8	FIB_49, FII_48, FIA_1, FIA_6	1	5	1	0
ESC_BA9889AA	MU008790X (1310)	PRJEB2974	SAMEA1570695	ESC_CA4103AA_AS	Illumina HiSeq	EnteroBase QAssembly v2.2	2009	Europe	Ireland	Ludden	urine	yes	113	5296738	191502	99.96	0.08	cladeC2	baps_C2-L1_2	baps_C2-L2_4	baps_C2-L3_7	fimH30	1	papGII+ sublineage clade C2 L2	1	0	0	0	0	10	FIB_49, FII_48, FIA_1, FIA_6	1	5	1	0
ESC_BA9912AA	MU022181B (1393)	PRJEB2974	SAMEA1570662	ESC_BA7487AA_AS	Illumina HiSeq	EnteroBase QAssembly v2.2	2009	Europe	Ireland	Ludden	urine	yes	121	5296337	203392	99.96	0.08	cladeC2	baps_C2-L1_2	baps_C2-L2_4	baps_C2-L3_7	fimH30	1	papGII+ sublineage clade C2 L2	1	0	0	0	0	14	FIB_49, FIA_1, FIA_6, FII_48	1	5	1	0
ESC_BA9903AA	MU016066B (1830)	PRJEB2974	SAMEA1570686	ESC_CA5895AA_AS	Illumina HiSeq	EnteroBase QAssembly v2.2	2010	Europe	Ireland	Ludden	urine	yes	93	5242848	244788	99.65	0.08	cladeC2	baps_C2-L1_2	baps_C2-L2_4	baps_C2-L3_7	fimH30	1	papGII+ sublineage clade C2 L2	1	0	0	0	0	11	FIB_49, FIA_1, FIA_6	1	5	1	0
ESC_BA9936AA	MU032489A (1900)	PRJEB2974	SAMEA1570705	ESC_CA1888AA_AS	Illumina HiSeq	EnteroBase QAssembly v2.2	2010	Europe	Ireland	Ludden	urine	yes	113	5236525	161335	99.96	0.08	cladeC2	baps_C2-L1_2	baps_C2-L2_4	baps_C2-L3_7	fimH30	1	papGII+ sublineage clade C2 L2	1	0	0	0	0	3	FIB_49, FIA_1, FIA_6	1	5	1	0
ESC_BA9913AA	MU048282S (2004)	PRJEB2974	SAMEA1570688	ESC_BA1752AA_AS	Illumina HiSeq	EnteroBase QAssembly v2.2	2010	Europe	Ireland	Ludden	urine	yes	112	5281441	191608	99.96	0.08	cladeC2	baps_C2-L1_2	baps_C2-L2_4	baps_C2-L3_7	fimH30	1	papGII+ sublineage clade C2 L2	1	0	0	0	0	12	FIB_49, FIA_1, FIA_6, FII_48	1	5	1	0
ESC_BA9933AA	MU014911X (1341)	PRJEB2974	SAMEA1570737	ESC_CA2983AA_AS	Illumina HiSeq	EnteroBase QAssembly v2.2	2009	Europe	Ireland	Ludden	urine	yes	112	5307014	191556	99.96	0.08	cladeC2	baps_C2-L1_2	baps_C2-L2_4	baps_C2-L3_7	fimH30	1	papGII+ sublineage clade C2 L2	1	0	0	0	0	15	FIB_49, FIA_1, FIA_6, FII_48	1	5	1	0
ESC_BA9927AA	MU030125Q (2581)	PRJEB2974	SAMEA1570706	ESC_CA0149AA_AS	Illumina HiSeq	EnteroBase QAssembly v2.2	2011	Europe	Ireland	Ludden	urine	yes	114	5313085	191608	99.96	0.08	cladeC2	baps_C2-L1_2	baps_C2-L2_4	baps_C2-L3_7	fimH30	1	papGII+ sublineage clade C2 L2	1	0	0	0	0	9	FIB_49, FIA_1, FIA_6, FII_48	1	5	1	0
ESC_BA9865AA	MU005606S (2247)	PRJEB2974	SAMEA1570678	ESC_BA8628AA_AS	Illumina HiSeq	EnteroBase QAssembly v2.2	2011	Europe	Ireland	Ludden	urine	yes	114	5294682	270015	99.96	0.08	cladeC2	baps_C2-L1_2	baps_C2-L2_4	baps_C2-L3_7	fimH30	1	papGII+ sublineage clade C2 L2	1	0	0	0	0	15	FIA_1, FIA_6, FII_48, FIB_49	1	5	1	0
ESC_BA9935AA	MU017398S (2398)	PRJEB2974	SAMEA1570690	ESC_BA8558AA_AS	Illumina HiSeq	EnteroBase QAssembly v2.2	2011	Europe	Ireland	Ludden	urine	yes	112	5305887	246539	99.96	0.08	cladeC2	baps_C2-L1_2	baps_C2-L2_4	baps_C2-L3_7	fimH30	1	papGII+ sublineage clade C2 L2	1	0	0	0	0	9	FII_48, FIA_1, FIA_6, FIB_49	1	5	1	0
ESC_BA9943AA	MU053911G (1613)	PRJEB2974	SAMEA1570699	ESC_BA7286AA_AS	Illumina HiSeq	EnteroBase QAssembly v2.2	2009	Europe	Ireland	Ludden	urine	yes	98	5252652	270988	99.96	0.08	cladeC2	baps_C2-L1_2	baps_C2-L2_4	baps_C2-L3_7	fimH30	0	(papGII+ sublineage clade C2 L2)	1	0	0	0	0	15	FII_48, FIA_1, FIA_6, FIB_49	1	5	1	0
ESC_BA9877AA	MU004147L (1714)	PRJEB2974	SAMEA1570707	ESC_AA9314AA_AS	Illumina HiSeq	EnteroBase QAssembly v2.2	2010	Europe	Ireland	Ludden	urine	yes	100	5247997	285520	99.96	0.08	cladeC2	baps_C2-L1_2	baps_C2-L2_4	baps_C2-L3_7	fimH30	0	(papGII+ sublineage clade C2 L2)	1	0	0	0	0	15	FII_48, FIA_1, FIA_6, FIB_49	1	5	1	0
ESC_BA9956AA	MU015584Q (2382)	PRJEB2974	SAMEA1570679	ESC_BA0453AA_AS	Illumina HiSeq	EnteroBase QAssembly v2.2	2011	Europe	Ireland	Ludden	urine	yes	102	5275159	329224	99.96	0.08	cladeC2	baps_C2-L1_2	baps_C2-L2_4	baps_C2-L3_7	fimH30	0	(papGII+ sublineage clade C2 L2)	1	0	0	0	0	15	FIB_49, FII_48, FIA_1, FIA_6	1	5	1	0
ESC_BA9880AA	MU041605K (1111)	PRJEB2974	SAMEA1570701	ESC_BA7344AA_AS	Illumina HiSeq	EnteroBase QAssembly v2.2	2008	Europe	Ireland	Ludden	urine	yes	113	5274628	191608	99.96	0.08	cladeC2	baps_C2-L1_2	baps_C2-L2_4	baps_C2-L3_7	fimH30	1	papGII+ sublineage clade C2 L2	1	0	0	0	0	15	FIB_49, FII_48, FIA_1, FIA_6	1	5	1	0
ESC_BA9941AA	MU048289Y (1153)	PRJEB2974	SAMEA1570729	ESC_CA0405AA_AS	Illumina HiSeq	EnteroBase QAssembly v2.2	2008	Europe	Ireland	Ludden	urine	yes	109	5277512	270015	99.96	0.08	cladeC2	baps_C2-L1_2	baps_C2-L2_4	baps_C2-L3_7	fimH30	1	papGII+ sublineage clade C2 L2	1	0	0	0	0	15	FII_48, FIA_1, FIA_6, FIB_49	1	5	1	0
ESC_BA9888AA	MU053934H (1614)	PRJEB2974	SAMEA1570666	ESC_BA8598AA_AS	Illumina HiSeq	EnteroBase QAssembly v2.2	2009	Europe	Ireland	Ludden	urine	yes	128	5287455	191608	99.96	0.08	cladeC2	baps_C2-L1_2	baps_C2-L2_4	baps_C2-L3_7	fimH30	1	papGII+ sublineage clade C2 L2	1	1	0	0	0	2	FII_2, FII_48, FIA_1, FIA_6, FIB_49	1	5	1	0
ESC_BA9881AA	MU053687K (1610)	PRJEB2974	SAMEA1570671	ESC_BA7962AA_AS	Illumina HiSeq	EnteroBase QAssembly v2.2	2009	Europe	Ireland	Ludden	urine	yes	103	5267178	191612	99.96	0.08	cladeC2	baps_C2-L1_2	baps_C2-L2_4	baps_C2-L3_7	fimH30	1	papGII+ sublineage clade C2 L2	1	0	0	0	0	9	FII_48, FIA_1, FIA_6, FIB_49	1	5	1	0
ESC_BA9953AA	MU053690Q (1609)	PRJEB2974	SAMEA1570721	ESC_BA2677AA_AS	Illumina HiSeq	EnteroBase QAssembly v2.2	2009	Europe	Ireland	Ludden	urine	yes	105	5268773	191193	99.96	0.08	cladeC2	baps_C2-L1_2	baps_C2-L2_4	baps_C2-L3_7	fimH30	1	papGII+ sublineage clade C2 L2	1	0	0	0	0	9	FIB_49, FIA_1, FIA_6, FII_48	1	5	1	0
ESC_BA9872AA	MU012029M (1768)	PRJEB2974	SAMEA1570728	ESC_CA2685AA_AS	Illumina HiSeq	EnteroBase QAssembly v2.2	2010	Europe	Ireland	Ludden	urine	yes	106	5269642	191608	99.96	0.08	cladeC2	baps_C2-L1_2	baps_C2-L2_4	baps_C2-L3_7	fimH30	1	papGII+ sublineage clade C2 L2	1	0	0	0	0	9	FIB_49, FIA_1, FIA_6, FII_48	1	5	1	0
ESC_BA9929AA	MJ005670W (1406)	PRJEB2974	SAMEA1570675	ESC_BA3489AA_AS	Illumina HiSeq	EnteroBase QAssembly v2.2	2009	Europe	Ireland	Ludden	blood	yes	122	5312396	191469	99.96	0.08	cladeC2	baps_C2-L1_2	baps_C2-L2_4	baps_C2-L3_7	fimH30	1	papGII+ sublineage clade C2 L2	1	0	0	0	0	15	FIA_1, FIA_6, FII_48, FIB_49	1	5	1	0
ESC_BA9942AA	MU000300C (1679)	PRJEB2974	SAMEA1570748	ESC_CA2302AA_AS	Illumina HiSeq	EnteroBase QAssembly v2.2	2010	Europe	Ireland	Ludden	urine	yes	112	5278764	191722	99.96	0.08	cladeC2	baps_C2-L1_2	baps_C2-L2_4	baps_C2-L3_7	fimH30	1	papGII+ sublineage clade C2 L2	1	0	0	0	0	4	FIB_49, FII_48, FIA_1, FIA_6	1	5	1	0
ESC_BA9879AA	MU024385H (1861)	PRJEB2974	SAMEA1570727	ESC_BA2939AA_AS	Illumina HiSeq	EnteroBase QAssembly v2.2	2010	Europe	Ireland	Ludden	urine	yes	119	5313607	161335	99.96	0.08	cladeC2	baps_C2-L1_2	baps_C2-L2_4	baps_C2-L3_7	fimH30	1	papGII+ sublineage clade C2 L2	1	0	0	0	0	15	FIA_1, FIA_6, FII_48, FIB_49	1	5	1	0
ESC_BA9952AA	MJ011889K (2147)	PRJEB2974	SAMEA1570658	ESC_CA0998AA_AS	Illumina HiSeq	EnteroBase QAssembly v2.2	2010	Europe	Ireland	Ludden	blood	yes	109	5298338	270015	99.96	0.08	cladeC2	baps_C2-L1_2	baps_C2-L2_4	baps_C2-L3_7	fimH30	1	papGII+ sublineage clade C2 L2	1	0	0	0	0	11	FII_48, FIA_1, FIA_6, FIB_49	1	5	1	0
ESC_BA9894AA	MU057032W (2087)	PRJEB2974	SAMEA1570698	ESC_BA5793AA_AS	Illumina HiSeq	EnteroBase QAssembly v2.2	2010	Europe	Ireland	Ludden	urine	yes	104	5264436	191608	99.96	0.08	cladeC2	baps_C2-L1_2	baps_C2-L2_4	baps_C2-L3_7	fimH30	1	papGII+ sublineage clade C2 L2	1	0	0	0	0	2	FIB_49, FIA_1, FIA_6	1	5	1	0
ESC_BA9944AA	MU003581Q (1701)	PRJEB2974	SAMEA1570722	ESC_CA0280AA_AS	Illumina HiSeq	EnteroBase QAssembly v2.2	2010	Europe	Ireland	Ludden	urine	yes	114	5306211	191608	99.96	0.08	cladeC2	baps_C2-L1_2	baps_C2-L2_4	baps_C2-L3_7	fimH30	1	papGII+ sublineage clade C2 L2	1	0	0	0	0	15	FIB_49, FIA_1, FIA_6, FII_48	1	5	1	0
ESC_FA0104AA	SCK02-70	PRJEB15226	SAMEA4427911	ESC_IA8960AA_AS	Illumina MiSeq/HiSeq	EnteroBase QAssembly v3.5.1	2011 - 2014	Europe	Netherlands	SoM-study	na	yes	69	5136376	191062	99.34	0.15	cladeC2	baps_C2-L1_2	baps_C2-L2_3	baps_C2-L3_6	fimH30	0	papGII negative	1	0	0	0	0	10	FIA_1, FIA_6, FII_2	1	5	1	1
EC1_72		PRJEB33761	SAMEA5818789	GCA_902668685.1	PacBio SMRT	Unicycler v4.0.0	2013	Europe	United Kingdom	high-quality assemblies	na	na	17	5184978	3465819	99.96	0.13	cladeC2	baps_C2-L1_2	baps_C2-L2_3	baps_C2-L3_6	fimH30	0	papGII negative	1	0	0	0	0	9	FIA_1, FIA_6, FII_4	1	5	1	1
ESC_GA5399AA	FN9EDE9W	PRJEB20792	SAMEA104060354	ESC_NA7728AA_AS	Illumina MiSeq	EnteroBase QAssembly v3.6.1	2014 - 2015	Europe	Denmark	Roer	blood	yes	141	5247220	136974	99.96	0.23	cladeC2	baps_C2-L1_2	baps_C2-L2_4	baps_C2-L3_9	fimH30	1	not assigned	1	0	0	0	0	5	FIA_1, FIA_6	1	5	1	1
ESC_NA3823AA	ABE8	PRJNA551371	SAMN12145034	ESC_CB2253AA_AS	Illumina HiSeq	EnteroBase QAssembly v4.1	2016	Europe	France	Birgy	urine	yes	98	5217501	192251	99.96	0.23	cladeC2	baps_C2-L1_2	baps_C2-L2_4	baps_C2-L3_9	fimH30	1	not assigned	1	0	0	0	0	6	FIB_16, FIA_1, FIA_6, FII_1	1	5	1	1
EF205		PRJNA612606	SAMN14378529	GCA_013176365.1	Illumina HiSeq	SPAdes v 3.13.1	2012	Europe	Sweden	Froeding	blood	yes	118	5233650	158869	99.96	0.23	cladeC2	baps_C2-L1_2	baps_C2-L2_4	baps_C2-L3_9	fimH30	0	papGII negative	1	0	0	0	0	8	FII_58, FII_1, FIA_1, FIA_6, FIB_16	1	5	1	1
H1-006-0012-T-R		PRJEB35745	SAMEA6378334	GCA_902711165.1	Illumina NextSeq	SPAdes 3.10.0	2016 - 2017	Europe	France	Septicoli	blood	no	118	5107020	172725	99.96	0.23	cladeC2	baps_C2-L1_2	baps_C2-L2_4	baps_C2-L3_9	fimH30	0	papGII negative	1	0	0	0	0	9	FIB_16, FIA_1, FIA_6, FII_1	1	5	1	1
EF350		PRJNA612606	SAMN14378621	GCA_013174525.1	Illumina HiSeq	SPAdes v 3.13.1	2013	Europe	Sweden	Froeding	blood	yes	90	5056042	136475	99.96	0.58	cladeC2	baps_C2-L1_2	baps_C2-L2_3	baps_C2-L3_6	fimH30	0	papGII negative	1	0	0	0	0	2	FII_2, FIA_1, FIA_6	1	5	1	1
ESC_BA9939AA	MU028688W (214)	PRJEB2974	SAMEA1570732	ESC_BA3224AA_AS	Illumina HiSeq	EnteroBase QAssembly v2.2	2005	Europe	Ireland	Ludden	urine	yes	80	5127061	202986	99.96	0.08	cladeC2	baps_C2-L1_2	baps_C2-L2_3	baps_C2-L3_6	fimH30	0	papGII negative	1	0	0	0	0	7	FIA_1, FIA_6, FII_2	1	5	1	1
ESC_BA6448AA	eo1429	PRJEB4681	SAMEA2205290	ESC_CA1061AA_AS	Illumina HiSeq	EnteroBase QAssembly v2.2	2006	Europe	United Kingdom	Kallonen	blood	no	77	5157812	208299	99.96	0.31	cladeC2	baps_C2-L1_2	baps_C2-L2_3	baps_C2-L3_6	fimH30	0	papGII negative	1	0	0	0	0	9	FII_2, FIA_1, FIA_6	1	5	1	1
H1-003-0068-D-P		PRJEB35745	SAMEA6378159	GCA_902709375.1	Illumina NextSeq	SPAdes 3.10.0	2016 - 2017	Europe	France	Septicoli	blood	no	65	5133032	224948	99.96	0.31	cladeC2	baps_C2-L1_2	baps_C2-L2_3	baps_C2-L3_6	fimH30	0	papGII negative	0	0	0	0	0	0	FIA_1, FIA_6, FII_2	0	5	1	1
ESC_EA9394AA	SCK22-31	PRJEB15226	SAMEA4429067	ESC_JA0240AA_AS	Illumina MiSeq/HiSeq	EnteroBase QAssembly v3.5.1	2011 - 2014	Europe	Netherlands	SoM-study	na	yes	69	5182991	186470	99.96	0.31	cladeC2	baps_C2-L1_2	baps_C2-L2_3	baps_C2-L3_6	fimH30	0	papGII negative	1	0	0	0	0	6	FII_2, FIA_1, FIA_6	1	5	1	1
ESC_EA9664AA	SCP16-05	PRJEB15226	SAMEA4428412	ESC_IA9467AA_AS	Illumina MiSeq/HiSeq	EnteroBase QAssembly v3.5.1	2011 - 2014	Europe	Netherlands	SoM-study	na	yes	58	5203568	230060	99.96	0.31	cladeC2	baps_C2-L1_2	baps_C2-L2_3	baps_C2-L3_6	fimH30	0	papGII negative	1	0	0	0	0	6	FII_2, FIA_1, FIA_6	1	5	1	1
ESC_BA6724AA	eo1058	PRJEB4681	SAMEA2205060	ESC_CA0755AA_AS	Illumina HiSeq	EnteroBase QAssembly v2.2	2005	Europe	United Kingdom	Kallonen	blood	no	103	5301191	203441	99.96	0.81	cladeC2	baps_C2-L1_2	baps_C2-L2_3	baps_C2-L3_6	fimH30	0	papGII negative	0	0	0	0	0	9	FII_2, FII_35, FIA_1, FIA_6	0	5	1	1
ESC_GA4914AA	1297GIGJ	PRJEB20792	SAMEA104060839	ESC_NA8214AA_AS	Illumina MiSeq	EnteroBase QAssembly v3.6.1	2014 - 2015	Europe	Denmark	Roer	blood	yes	45	5122031	276327	99.96	0.31	cladeC2	baps_C2-L1_2	baps_C2-L2_3	baps_C2-L3_6	fimH30	0	papGII negative	0	0	0	0	0	1	FIA_1, FIA_6, FII_2	0	5	1	1
Ecol_AZ162	Ecol_AZ162	PRJNA316786	SAMN05511185	GCF_002012165	PacBio	HGAP	2013	North America	United States	high-quality assemblies	na	na	3	5351874	5099988	99.96	0.86	cladeC2	baps_C2-L1_2	baps_C2-L2_3	baps_C2-L3_6	fimH30	0	papGII negative	0	0	0	0	0	8	FII_2, FIA_1, FIA_6	0	5	1	1
H1-003-0024-A-P		PRJEB35745	SAMEA6378116	GCA_902709035.1	Illumina NextSeq	SPAdes 3.10.0	2016 - 2017	Europe	France	Septicoli	blood	no	63	5054175	191199	99.96	0.31	cladeC2	baps_C2-L1_2	baps_C2-L2_3	baps_C2-L3_6	fimH30	0	papGII negative	1	0	0	0	0	1	FIA_1, FIA_6	1	5	1	1
ESC_RA0570AA	W0242-A	PRJNA578285	SAMN13082384	ESC_KB3676AA_AS	Illumina NextSeq500	EnteroBase QAssembly v4.1	2011	North America	United States	Miles-Jay	urine	yes	62	5186107	273653	99.96	0.31	cladeC2	baps_C2-L1_2	baps_C2-L2_3	baps_C2-L3_6	fimH30	0	papGII negative	1	0	0	0	0	7	FIA_1, FIA_6, FII_2	1	5	1	1
ESC_MA0176AA	214	PRJNA521038	SAMN10875502	ESC_XA1365AA_AS	Illumina NextSeq500	EnteroBase QAssembly v4	2013	North America	Canada	MacFadden	blood	no	81	5164612	193981	99.96	0.31	cladeC2	baps_C2-L1_2	baps_C2-L2_3	baps_C2-L3_6	fimH30	0	papGII negative	1	0	0	0	0	6	FIB_10, FII_2	1	5	1	1
ESC_BA6937AA	ECO0243	PRJEB4681	SAMEA2204460	ESC_BA4208AA_AS	Illumina HiSeq	EnteroBase QAssembly v2.2	2010	Europe	United Kingdom	Kallonen	blood	no	73	5166994	202901	99.96	0.31	cladeC2	baps_C2-L1_2	baps_C2-L2_3	baps_C2-L3_6	fimH30	0	papGII negative	1	0	0	0	0	10	FII_2, FIA_1, FIA_6	1	5	1	1
AR_0055	AR_0055	PRJNA292904	SAMN04014896	GCF_002202175	PacBio RSII	HGAP v 2.3	na	na	na	high-quality assemblies	na	na	4	5506082	5141314	99.96	0.87	cladeC2	baps_C2-L1_2	baps_C2-L2_3	baps_C2-L3_6	fimH30	0	papGII negative	0	0	0	0	0	13	FIA_1, FIA_6, FII_2, FII_35	1	5	1	1
EC1_25		PRJEB33761	SAMEA5818791	GCA_902668705.1	PacBio SMRT	Unicycler v4.0.0	2015	Europe	United Kingdom	high-quality assemblies	na	na	5	5199581	5015591	99.96	0.31	cladeC2	baps_C2-L1_2	baps_C2-L2_3	baps_C2-L3_6	fimH30	0	papGII negative	0	0	0	0	0	8	FIA_1, FIA_6, FII_2	0	5	1	1
H1-003-0052-K-I		PRJEB35745	SAMEA6378143	GCA_902709395.1	Illumina NextSeq	SPAdes 3.10.0	2016 - 2017	Europe	France	Septicoli	blood	no	99	5271847	178586	99.96	0.6	cladeC2	baps_C2-L1_2	baps_C2-L2_3	baps_C2-L3_6	fimH30	1	not assigned	1	0	0	0	0	13	FIA_1, FIA_6, FII_1, FIB_16	1	5	1	1
ESC_NA3782AA	CHI35	PRJNA551371	SAMN12145131	ESC_CB2294AA_AS	Illumina HiSeq	EnteroBase QAssembly v4.1	2017	Europe	France	Birgy	urine	yes	79	5238212	265446	99.96	0.58	cladeC2	baps_C2-L1_2	baps_C2-L2_3	baps_C2-L3_6	fimH30	1	not assigned	1	0	0	0	0	13	FIA_1, FIA_6, FII_1, FIB_16	1	5	1	1
H1-005-0028-K-P		PRJEB35745	SAMEA6378281	GCA_902710685.1	Illumina NextSeq	SPAdes 3.10.0	2016 - 2017	Europe	France	Septicoli	blood	no	94	5246963	159148	99.96	1.07	cladeC2	baps_C2-L1_2	baps_C2-L2_3	baps_C2-L3_6	fimH30	1	not assigned	1	0	0	0	0	13	FIB_16, FIA_1, FIA_6	1	5	1	1
ESC_NA3631AA	BIC26	PRJNA551371	SAMN12145104	ESC_CB2448AA_AS	Illumina HiSeq	EnteroBase QAssembly v4.1	2017	Europe	France	Birgy	urine	yes	84	5317329	202949	99.96	0.81	cladeC2	baps_C2-L1_2	baps_C2-L2_3	baps_C2-L3_6	fimH30	1	not assigned	1	0	0	0	0	9	FIB_16, FII_1, FIA_1, FIA_6	1	5	1	1
H1-002-0026-M-N		PRJEB35745	SAMEA6378040	GCA_902708395.1	Illumina NextSeq	SPAdes 3.10.0	2016 - 2017	Europe	France	Septicoli	blood	no	107	5325143	178700	99.96	0.87	cladeC2	baps_C2-L1_2	baps_C2-L2_3	baps_C2-L3_6	fimH30	1	not assigned	1	0	0	0	0	5	FIB_16, FII_1, FIA_1, FIA_6	1	5	1	1
ESC_GA5280AA	N7IG3T3U	PRJEB20792	SAMEA104060473	ESC_NA7847AA_AS	Illumina MiSeq	EnteroBase QAssembly v3.6.1	2014 - 2015	Europe	Denmark	Roer	blood	yes	78	5179734	191306	99.96	0.35	cladeC2	baps_C2-L1_2	baps_C2-L2_3	baps_C2-L3_6	fimH30	1	not assigned	0	0	0	0	0	3	FIB_16, FIA_1, FIA_6	0	5	1	1
ESC_RA0599AA	MW10553-A	PRJNA578285	SAMN13082352	ESC_KB3647AA_AS	Illumina NextSeq500	EnteroBase QAssembly v4.1	2013	North America	United States	Miles-Jay	urine	yes	104	5440567	163135	99.96	0.81	cladeC2	baps_C2-L1_2	baps_C2-L2_3	baps_C2-L3_6	fimH30	1	not assigned	1	0	0	0	0	14	FII_2, FII_1, FIA_1, FIA_6, FIB_16	1	5	1	1
EF233		PRJNA612606	SAMN14378550	GCA_013175945.1	Illumina HiSeq	SPAdes v 3.13.1	2012	Europe	Sweden	Froeding	blood	yes	104	5256307	136475	99.96	0.81	cladeC2	baps_C2-L1_2	baps_C2-L2_3	baps_C2-L3_6	fimH30	1	not assigned	1	0	0	0	0	13	FII_1, FIA_1, FIA_6, FIB_16	1	5	1	1
ESC_GA5143AA	OBW3NSX7	PRJEB20792	SAMEA104060610	ESC_NA7985AA_AS	Illumina MiSeq	EnteroBase QAssembly v3.6.1	2014 - 2015	Europe	Denmark	Roer	blood	yes	75	5291271	203481	99.96	0.81	cladeC2	baps_C2-L1_2	baps_C2-L2_3	baps_C2-L3_6	fimH30	1	not assigned	1	0	0	0	0	12	FII_1, FIA_1, FIA_6, FIB_16	1	5	1	1
ESC_NA3672AA	ATR18	PRJNA551371	SAMN12145062	ESC_CB2407AA_AS	Illumina HiSeq	EnteroBase QAssembly v4.1	2016	Europe	France	Birgy	urine	yes	107	5320809	185771	99.96	0.87	cladeC2	baps_C2-L1_2	baps_C2-L2_3	baps_C2-L3_6	fimH30	1	not assigned	1	0	0	0	0	13	FII_1, FIA_1, FIA_6, FIB_16	1	5	1	1
ESC_MA0396AA	408	PRJNA521038	SAMN10875695	ESC_XA1145AA_AS	Illumina NextSeq500	EnteroBase QAssembly v4	2015	North America	Canada	MacFadden	blood	no	179	5219351	103803	99.96	0.31	cladeC2	baps_C2-L1_2	baps_C2-L2_3	baps_C2-L3_6	fimH30	1	not assigned	1	0	0	0	0	13	FIB_16, FII_1, FIA_1, FIA_6	1	5	1	1
H1-003-0118-G-E		PRJEB35745	SAMEA6378209	GCA_902710065.1	Illumina NextSeq	SPAdes 3.10.0	2016 - 2017	Europe	France	Septicoli	blood	no	72	5173125	173845	99.96	0.82	cladeC2	baps_C2-L1_2	baps_C2-L2_3	baps_C2-L3_6	fimH30	0	papGII negative	0	0	0	0	0	0	FIA_1, FIA_6, FIB_16	0	5	1	1
ESC_EA8960AA	SCK67-48	PRJEB15226	SAMEA4429696	ESC_JA0843AA_AS	Illumina MiSeq/HiSeq	EnteroBase QAssembly v3.5.1	2011 - 2014	Europe	Netherlands	SoM-study	na	yes	79	5300253	229945	99.96	0.81	cladeC2	baps_C2-L1_2	baps_C2-L2_3	baps_C2-L3_6	fimH30	0	papGII negative	1	0	0	0	0	13	FIB_16, FII_1, FIA_1, FIA_6	1	5	1	1
ESC_EA9034AA	SCP22-73	PRJEB15226	SAMEA4429615	ESC_JA0674AA_AS	Illumina MiSeq/HiSeq	EnteroBase QAssembly v3.5.1	2011 - 2014	Europe	Netherlands	SoM-study	na	yes	76	5300231	213847	99.96	0.81	cladeC2	baps_C2-L1_2	baps_C2-L2_3	baps_C2-L3_6	fimH30	0	papGII negative	1	0	0	0	0	13	FIB_16, FIA_1, FIA_6, FII_1	1	5	1	1
ESC_GA5377AA	8Z73PTCH	PRJEB20792	SAMEA104060376	ESC_NA7750AA_AS	Illumina MiSeq	EnteroBase QAssembly v3.6.1	2014 - 2015	Europe	Denmark	Roer	blood	yes	93	5087398	155163	99.96	0.31	cladeC2	baps_C2-L1_2	baps_C2-L2_3	baps_C2-L3_6	fimH30	0	papGII negative	1	0	0	0	0	3	no hit	1	5	1	1
ESC_GA5373AA	ZU720GK8	PRJEB20792	SAMEA104060380	ESC_NA7754AA_AS	Illumina MiSeq	EnteroBase QAssembly v3.6.1	2014 - 2015	Europe	Denmark	Roer	blood	yes	220	5036253	45584	99.96	0.43	cladeC2	baps_C2-L1_2	baps_C2-L2_3	baps_C2-L3_6	fimH30	0	papGII negative	1	0	0	0	0	2	no hit	1	5	1	1
ESC_GA5033AA	D1YNOCJ0	PRJEB20792	SAMEA104060720	ESC_NA8095AA_AS	Illumina MiSeq	EnteroBase QAssembly v3.6.1	2014 - 2015	Europe	Denmark	Roer	blood	yes	65	5129721	209517	99.96	0.31	cladeC2	baps_C2-L1_2	baps_C2-L2_3	baps_C2-L3_6	fimH30	0	papGII negative	1	0	0	0	0	2	no hit	1	5	1	1
ESC_EA9357AA	SCK28-75	PRJEB15226	SAMEA4429104	ESC_JA0545AA_AS	Illumina MiSeq/HiSeq	EnteroBase QAssembly v3.5.1	2011 - 2014	Europe	Netherlands	SoM-study	na	yes	75	5293915	202350	99.96	1.12	cladeC2	baps_C2-L1_2	baps_C2-L2_3	baps_C2-L3_6	fimH30	0	papGII negative	1	0	0	0	0	6	FIB_16, FIA_1, FIA_6	1	5	1	1
B1194-PB	B1194-PB	PRJNA517648	SAMN10839635	GCA_005670845.1	PacBio RSII	HGAP v January 2016	2012	Europe	Sweden	high-quality assemblies	blood	na	6	5481746	5199785	99.96	1.21	cladeC2	baps_C2-L1_2	baps_C2-L2_3	baps_C2-L3_6	fimH30	0	papGII negative	1	0	0	0	0	13	FIB_16, FIA_1, FIA_6	1	5	1	1
EC0_10		PRJEB33761	SAMEA5818779	GCA_902668725.1	PacBio SMRT	Unicycler v4.0.0	2013	Europe	United Kingdom	high-quality assemblies	na	na	5	5329868	5100477	99.96	0.81	cladeC2	baps_C2-L1_2	baps_C2-L2_3	baps_C2-L3_6	fimH30	0	papGII negative	1	0	0	0	0	13	FIA_1, FIA_6	1	5	1	1
EC1_20		PRJEB33761	SAMEA5818792	GCA_902668595.1	PacBio SMRT	Unicycler v4.0.0	2015	Europe	United Kingdom	high-quality assemblies	na	na	4	5136700	5076093	99.65	0.31	cladeC2	baps_C2-L1_2	baps_C2-L2_3	baps_C2-L3_6	fimH30	0	papGII negative	0	0	0	0	0	8	FIA_1, FIA_6	0	5	1	1
ESC_JA5558AA	78	PRJEB23208	SAMEA104452181	ESC_SA8037AA_AS	Illumina MiSeq	EnteroBase QAssembly v4	2016	Europe	Germany	Kossow	feces	yes	122	5358850	108272	99.96	0.81	cladeC2	baps_C2-L1_2	baps_C2-L2_3	baps_C2-L3_6	fimH30	0	papGII negative	1	0	0	0	0	13	FII_35, FIA_1, FIA_6, FIB_16	1	5	1	1
ESC_GA5298AA	GEU8Z2A9	PRJEB20792	SAMEA104060455	ESC_NA7829AA_AS	Illumina MiSeq	EnteroBase QAssembly v3.6.1	2014 - 2015	Europe	Denmark	Roer	blood	yes	73	5264366	193880	99.96	0.81	cladeC2	baps_C2-L1_2	baps_C2-L2_3	baps_C2-L3_6	fimH30	0	papGII negative	1	0	0	0	0	5	FIA_1, FIA_6, FIB_16	1	5	1	1
EF539		PRJNA612606	SAMN14378762	GCA_013171685.1	Illumina HiSeq	SPAdes v 3.13.1	2015	Europe	Sweden	Froeding	blood	yes	122	5341905	126282	99.96	0.85	cladeC2	baps_C2-L1_2	baps_C2-L2_3	baps_C2-L3_6	fimH30	0	papGII negative	1	0	0	0	0	16	FIB_16, FIA_1, FIA_6	1	5	1	1
ESC_EA9864AA	SCP05-32	PRJEB15226	SAMEA4428210	ESC_JA0357AA_AS	Illumina MiSeq/HiSeq	EnteroBase QAssembly v3.5.1	2011 - 2014	Europe	Netherlands	SoM-study	na	yes	61	5300386	221707	99.96	0.81	cladeC2	baps_C2-L1_2	baps_C2-L2_3	baps_C2-L3_6	fimH30	0	papGII negative	1	0	0	0	0	13	FIA_1, FIA_6, FIB_16	1	5	1	1
ESC_FA0015AA	SCK38-10	PRJEB15226	SAMEA4428000	ESC_IA9053AA_AS	Illumina MiSeq/HiSeq	EnteroBase QAssembly v3.5.1	2011 - 2014	Europe	Netherlands	SoM-study	na	yes	71	5293235	191296	99.96	0.81	cladeC2	baps_C2-L1_2	baps_C2-L2_3	baps_C2-L3_6	fimH30	0	papGII negative	1	0	0	0	0	13	FIA_1, FIA_6, FIB_16	1	5	1	1
ESC_BA7911AA	eo1670	PRJEB4681	SAMEA2205178	ESC_BA1556AA_AS	Illumina HiSeq	EnteroBase QAssembly v2.2	2007	Europe	United Kingdom	Kallonen	blood	no	99	5262176	191607	99.96	0.11	cladeC2	baps_C2-L1_2	baps_C2-L2_3	baps_C2-L3_6	fimH30	0	papGII negative	0	0	0	0	0	2	FIA_1, FIA_6, FII_2	0	5	1	1
ESC_GA5005AA	3H7WUVEL	PRJEB20792	SAMEA104060748	ESC_NA8123AA_AS	Illumina MiSeq	EnteroBase QAssembly v3.6.1	2014 - 2015	Europe	Denmark	Roer	blood	yes	71	5325187	203494	99.96	0.31	cladeC2	baps_C2-L1_2	baps_C2-L2_3	baps_C2-L3_6	fimH30	0	papGII negative	1	0	0	0	0	9	FII_2, FIA_1, FIA_6	1	5	1	1
EF565		PRJNA612606	SAMN14378788	GCA_013176715.1	Illumina HiSeq	SPAdes v 3.13.1	2015	Europe	Sweden	Froeding	blood	yes	113	5230284	136470	99.96	0.58	cladeC2	baps_C2-L1_2	baps_C2-L2_3	baps_C2-L3_6	fimH30	0	papGII negative	1	0	0	0	0	6	FII_2, FIA_1, FIA_6	1	5	1	1
ESC_JA5542AA	109	PRJEB23208	SAMEA104452206	ESC_SA8054AA_AS	Illumina MiSeq	EnteroBase QAssembly v4	2016	Europe	Germany	Kossow	feces	yes	118	5226100	121397	99.96	0.31	cladeC2	baps_C2-L1_2	baps_C2-L2_3	baps_C2-L3_6	fimH30	0	papGII negative	1	0	0	0	0	9	FIA_1, FIA_6, FII_2	1	5	1	1
ESC_EA9657AA	SCP16-31	PRJEB15226	SAMEA4428419	ESC_IA9950AA_AS	Illumina MiSeq/HiSeq	EnteroBase QAssembly v3.5.1	2011 - 2014	Europe	Netherlands	SoM-study	na	yes	102	5188809	191100	99.96	0.08	cladeC2	baps_C2-L1_2	baps_C2-L2_3	baps_C2-L3_6	fimH30	0	papGII negative	1	0	0	0	0	9	FIA_1, FIA_6, FII_2	1	5	1	1
ESC_BA7907AA	eo1709	PRJEB4681	SAMEA2205207	ESC_FA7366AA_AS	Illumina HiSeq	EnteroBase QAssembly v2.2	2007	Europe	United Kingdom	Kallonen	blood	no	98	5162015	193678	99.96	0.08	cladeC2	baps_C2-L1_2	baps_C2-L2_3	baps_C2-L3_6	fimH30	0	papGII negative	1	0	0	0	0	9	FII_2, FIA_1, FIA_6	1	5	1	1
ESC_RA0586AA	MW20263-A	PRJNA578285	SAMN13082365	ESC_KB3660AA_AS	Illumina NextSeq500	EnteroBase QAssembly v4.1	2013	North America	United States	Miles-Jay	urine	yes	72	5207476	239308	99.96	0.13	cladeC2	baps_C2-L1_2	baps_C2-L2_3	baps_C2-L3_6	fimH30	0	papGII negative	1	0	0	0	0	9	FIA_1, FIA_6, FII_73, FII_2	1	5	1	1
H1-005-0054-C-P		PRJEB35745	SAMEA6378307	GCA_902710845.1	Illumina NextSeq	SPAdes 3.10.0	2016 - 2017	Europe	France	Septicoli	blood	no	71	5189522	191228	99.96	0.32	cladeC2	baps_C2-L1_2	baps_C2-L2_3	baps_C2-L3_6	fimH30	0	papGII negative	1	0	0	0	0	8	FII_2, FIA_1, FIA_6	1	5	1	1
B1527-PB	B1527-PB	PRJNA517648	SAMN10839643	GCA_005673435.1	PacBio RSII	HGAP v January 2016	2012	Europe	Sweden	high-quality assemblies	blood	na	5	5328405	5093935	99.96	0.39	cladeC2	baps_C2-L1_2	baps_C2-L2_3	baps_C2-L3_6	fimH30	0	papGII negative	1	0	0	0	0	9	FII_2, FIA_1, FIA_6	1	5	1	1
ESC_RA0600AA	MW10542-A	PRJNA578285	SAMN13082351	ESC_KB3646AA_AS	Illumina NextSeq500	EnteroBase QAssembly v4.1	2013	North America	United States	Miles-Jay	urine	yes	70	5164065	308654	99.96	0.08	cladeC2	baps_C2-L1_2	baps_C2-L2_3	baps_C2-L3_6	fimH30	0	papGII negative	1	0	0	0	0	9	FIA_1, FIA_6, FII_2	1	5	1	1
ESC_GA5395AA	WUAVL8YQ	PRJEB20792	SAMEA104060358	ESC_NA7732AA_AS	Illumina MiSeq	EnteroBase QAssembly v3.6.1	2014 - 2015	Europe	Denmark	Roer	blood	yes	82	5168592	208643	99.96	0.08	cladeC2	baps_C2-L1_2	baps_C2-L2_3	baps_C2-L3_6	fimH30	0	papGII negative	1	0	0	0	0	8	FIA_1, FIA_6, FII_2	1	5	1	1
ESC_GA5396AA	OKL8C0Z4	PRJEB20792	SAMEA104060357	ESC_NA7731AA_AS	Illumina MiSeq	EnteroBase QAssembly v3.6.1	2014 - 2015	Europe	Denmark	Roer	blood	yes	80	5168655	229907	99.96	0.08	cladeC2	baps_C2-L1_2	baps_C2-L2_3	baps_C2-L3_6	fimH30	0	papGII negative	1	0	0	0	0	8	FII_2, FIA_1, FIA_6	1	5	1	1
ESC_GA5380AA	MLCL0UP0	PRJEB20792	SAMEA104060373	ESC_NA7747AA_AS	Illumina MiSeq	EnteroBase QAssembly v3.6.1	2014 - 2015	Europe	Denmark	Roer	blood	yes	173	5114946	71903	99.96	0.08	cladeC2	baps_C2-L1_2	baps_C2-L2_3	baps_C2-L3_6	fimH30	0	papGII negative	0	0	0	0	0	3	FIA_1, FIA_6, FII_2	0	5	1	1
ESC_EA9194AA	SCK48-04	PRJEB15226	SAMEA4429451	ESC_JA0280AA_AS	Illumina MiSeq/HiSeq	EnteroBase QAssembly v3.5.1	2011 - 2014	Europe	Netherlands	SoM-study	na	yes	79	5127758	192173	99.96	0.08	cladeC2	baps_C2-L1_2	baps_C2-L2_3	baps_C2-L3_6	fimH30	0	papGII negative	1	0	0	0	0	9	FIA_1, FIA_6, FII_2	1	5	1	1
ESC_EA9279AA	SCP11-30	PRJEB15226	SAMEA4429182	ESC_JA0165AA_AS	Illumina MiSeq/HiSeq	EnteroBase QAssembly v3.5.1	2011 - 2014	Europe	Netherlands	SoM-study	na	yes	87	5129958	180662	99.96	0.08	cladeC2	baps_C2-L1_2	baps_C2-L2_3	baps_C2-L3_6	fimH30	0	papGII negative	1	0	0	0	0	9	FII_2, FIA_1, FIA_6	1	5	1	1
ESC_EA9910AA	SCP03-21	PRJEB15226	SAMEA4428164	ESC_IA9172AA_AS	Illumina MiSeq/HiSeq	EnteroBase QAssembly v3.5.1	2011 - 2014	Europe	Netherlands	SoM-study	na	yes	80	5230620	205125	99.96	0.08	cladeC2	baps_C2-L1_2	baps_C2-L2_3	baps_C2-L3_6	fimH30	0	papGII negative	1	0	0	0	0	9	FII_2, FIA_1, FIA_6	1	5	1	1
ESC_EA9836AA	SCP07-23	PRJEB15226	SAMEA4428238	ESC_IA9255AA_AS	Illumina MiSeq/HiSeq	EnteroBase QAssembly v3.5.1	2011 - 2014	Europe	Netherlands	SoM-study	na	yes	83	5274635	191062	99.96	0.08	cladeC2	baps_C2-L1_2	baps_C2-L2_3	baps_C2-L3_6	fimH30	0	papGII negative	1	0	0	0	0	9	FIA_1, FIA_6, FII_2	1	5	1	1
ESC_GA4867AA	2HWPX6LH	PRJEB20792	SAMEA104060886	ESC_NA8261AA_AS	Illumina MiSeq	EnteroBase QAssembly v3.6.1	2014 - 2015	Europe	Denmark	Roer	blood	yes	73	5147285	191062	99.96	0.08	cladeC2	baps_C2-L1_2	baps_C2-L2_3	baps_C2-L3_6	fimH30	0	papGII negative	1	0	0	0	0	8	FIA_1, FIA_6, FII_2	1	5	1	1
ESC_EA9030AA	SCK54-19	PRJEB15226	SAMEA4429621	ESC_JA0742AA_AS	Illumina MiSeq/HiSeq	EnteroBase QAssembly v3.5.1	2011 - 2014	Europe	Netherlands	SoM-study	na	yes	85	5102070	169526	99.96	0.08	cladeC2	baps_C2-L1_2	baps_C2-L2_3	baps_C2-L3_6	fimH30	0	papGII negative	1	0	0	0	0	5	FIA_1, FIA_6, FII_2	1	5	1	1
ESC_FA0198AA	SCK12-32	PRJEB15226	SAMEA4427817	ESC_IA9542AA_AS	Illumina MiSeq/HiSeq	EnteroBase QAssembly v3.5.1	2011 - 2014	Europe	Netherlands	SoM-study	na	yes	67	5108399	205125	99.96	0.08	cladeC2	baps_C2-L1_2	baps_C2-L2_3	baps_C2-L3_6	fimH30	0	papGII negative	1	0	0	0	0	9	FII_2, FIA_1, FIA_6	1	5	1	1
ESC_EA9839AA	SCP07-14	PRJEB15226	SAMEA4428235	ESC_IA9252AA_AS	Illumina MiSeq/HiSeq	EnteroBase QAssembly v3.5.1	2011 - 2014	Europe	Netherlands	SoM-study	na	yes	64	5108415	209517	99.96	0.08	cladeC2	baps_C2-L1_2	baps_C2-L2_3	baps_C2-L3_6	fimH30	0	papGII negative	1	0	0	0	0	9	FIA_1, FIA_6, FII_2	1	5	1	1
ESC_EA9358AA	SCP07-35	PRJEB15226	SAMEA4429103	ESC_IA9931AA_AS	Illumina MiSeq/HiSeq	EnteroBase QAssembly v3.5.1	2011 - 2014	Europe	Netherlands	SoM-study	na	yes	83	5093490	170531	99.96	0.08	cladeC2	baps_C2-L1_2	baps_C2-L2_3	baps_C2-L3_6	fimH30	0	papGII negative	1	0	0	0	0	9	FIA_1, FIA_6, FII_2	1	5	1	1
ESC_EA9227AA	SCK45-12	PRJEB15226	SAMEA4429320	ESC_JA0247AA_AS	Illumina MiSeq/HiSeq	EnteroBase QAssembly v3.5.1	2011 - 2014	Europe	Netherlands	SoM-study	na	yes	94	5279242	170386	99.96	0.08	cladeC2	baps_C2-L1_2	baps_C2-L2_3	baps_C2-L3_6	fimH30	0	papGII negative	1	0	0	0	0	9	FIA_1, FIA_6, FII_2	1	5	1	1
ESC_EA9228AA	SCP14-64	PRJEB15226	SAMEA4429289	ESC_JA0641AA_AS	Illumina MiSeq/HiSeq	EnteroBase QAssembly v3.5.1	2011 - 2014	Europe	Netherlands	SoM-study	na	yes	111	5290165	177684	99.96	0.08	cladeC2	baps_C2-L1_2	baps_C2-L2_3	baps_C2-L3_6	fimH30	0	papGII negative	1	0	0	0	0	9	FII_2, FIA_1, FIA_6	1	5	1	1
ESC_MA0294AA	339	PRJNA521038	SAMN10875626	ESC_XA1247AA_AS	Illumina NextSeq500	EnteroBase QAssembly v4	2014	North America	Canada	MacFadden	blood	no	99	5242093	202994	99.96	0.08	cladeC2	baps_C2-L1_2	baps_C2-L2_3	baps_C2-L3_6	fimH30	0	papGII negative	0	0	0	0	0	0	FIA_1, FIA_6, FII_2	0	5	1	1
ESC_MA0296AA	337	PRJNA521038	SAMN10875624	ESC_XA1245AA_AS	Illumina NextSeq500	EnteroBase QAssembly v4	2014	North America	Canada	MacFadden	blood	no	133	5255818	136619	99.96	0.08	cladeC2	baps_C2-L1_2	baps_C2-L2_3	baps_C2-L3_6	fimH30	0	papGII negative	0	0	0	0	0	4	FII_2, FIA_1, FIA_6	0	5	1	1
ESC_MA0194AA	329	PRJNA521038	SAMN10875616	ESC_XA1347AA_AS	Illumina NextSeq500	EnteroBase QAssembly v4	2014	North America	Canada	MacFadden	blood	no	105	5268604	197060	99.96	0.08	cladeC2	baps_C2-L1_2	baps_C2-L2_3	baps_C2-L3_6	fimH30	0	papGII negative	1	0	0	0	0	9	FII_2, FIA_1, FIA_6	1	5	1	1
ESC_GA5104AA	K16SL1DF	PRJEB20792	SAMEA104060649	ESC_NA8024AA_AS	Illumina MiSeq	EnteroBase QAssembly v3.6.1	2014 - 2015	Europe	Denmark	Roer	blood	yes	70	5263456	209517	99.96	0.08	cladeC2	baps_C2-L1_2	baps_C2-L2_3	baps_C2-L3_6	fimH30	0	papGII negative	1	0	0	0	0	9	FIA_1, FIA_6, FII_2	1	5	1	1
EF404		PRJNA612606	SAMN14378647	GCA_013174015.1	Illumina HiSeq	SPAdes v 3.13.1	2014	Europe	Sweden	Froeding	blood	yes	69	5233217	175210	99.96	0.08	cladeC2	baps_C2-L1_2	baps_C2-L2_3	baps_C2-L3_6	fimH30	0	papGII negative	1	0	0	0	0	9	FIA_1, FIA_6, FII_2	1	5	1	1
ESC_GA5172AA	ZBP2LCK9	PRJEB20792	SAMEA104060581	ESC_NA7956AA_AS	Illumina MiSeq	EnteroBase QAssembly v3.6.1	2014 - 2015	Europe	Denmark	Roer	blood	yes	93	5205050	191062	99.96	0.12	cladeC2	baps_C2-L1_2	baps_C2-L2_3	baps_C2-L3_6	fimH30	0	papGII negative	1	0	0	0	0	6	FII_2, FIA_1, FIA_6	1	5	1	1
ESC_NA3677AA	ATR14	PRJNA551371	SAMN12145059	ESC_CB2402AA_AS	Illumina HiSeq	EnteroBase QAssembly v4.1	2016	Europe	France	Birgy	urine	yes	104	5264716	202843	99.96	0.12	cladeC2	baps_C2-L1_2	baps_C2-L2_3	baps_C2-L3_6	fimH30	0	papGII negative	1	0	0	0	0	9	FII_2, FIA_1, FIA_6	1	5	1	1
EF564		PRJNA612606	SAMN14378787	GCA_013176725.1	Illumina HiSeq	SPAdes v 3.13.1	2015	Europe	Sweden	Froeding	blood	yes	116	5218040	159136	99.96	0.08	cladeC2	baps_C2-L1_2	baps_C2-L2_3	baps_C2-L3_6	fimH30	0	papGII negative	1	0	0	0	0	9	FIA_1, FIA_6, FII_2	1	5	1	1
EF433		PRJNA612606	SAMN14378676	GCA_013173455.1	Illumina HiSeq	SPAdes v 3.13.1	2014	Europe	Sweden	Froeding	blood	yes	129	5144873	126282	99.96	0.08	cladeC2	baps_C2-L1_2	baps_C2-L2_3	baps_C2-L3_6	fimH30	0	papGII negative	1	0	0	0	0	9	FIA_1, FIA_6, FII_2	1	5	1	1
EF362		PRJNA612606	SAMN14378633	GCA_013174265.1	Illumina HiSeq	SPAdes v 3.13.1	2013	Europe	Sweden	Froeding	blood	yes	105	5131613	136475	99.96	0.08	cladeC2	baps_C2-L1_2	baps_C2-L2_3	baps_C2-L3_6	fimH30	0	papGII negative	1	0	0	0	0	9	FII_2, FIA_1, FIA_6	1	5	1	1
EF409		PRJNA612606	SAMN14378652	GCA_013173895.1	Illumina HiSeq	SPAdes v 3.13.1	2014	Europe	Sweden	Froeding	blood	yes	108	5125751	165063	99.96	0.08	cladeC2	baps_C2-L1_2	baps_C2-L2_3	baps_C2-L3_6	fimH30	0	papGII negative	1	0	0	0	0	9	FII_2, FIA_1, FIA_6	1	5	1	1
EF403		PRJNA612606	SAMN14378646	GCA_013174005.1	Illumina HiSeq	SPAdes v 3.13.1	2014	Europe	Sweden	Froeding	blood	yes	77	5160009	172932	99.96	0.08	cladeC2	baps_C2-L1_2	baps_C2-L2_3	baps_C2-L3_6	fimH30	0	papGII negative	1	0	0	0	0	9	FII_2, FIA_1, FIA_6	1	5	1	1
ESC_MA0536AA	254	PRJNA521038	SAMN10875542	ESC_XA1005AA_AS	Illumina NextSeq500	EnteroBase QAssembly v4	2013	North America	Canada	MacFadden	blood	no	88	5248652	229885	99.96	0.17	cladeC2	baps_C2-L1_2	baps_C2-L2_3	baps_C2-L3_6	fimH30	0	papGII negative	1	0	0	0	0	11	FIA_1, FIA_6, FII_2	1	5	1	1
ESC_MA0241AA	243	PRJNA521038	SAMN10875531	ESC_XA1300AA_AS	Illumina NextSeq500	EnteroBase QAssembly v4	2013	North America	Canada	MacFadden	blood	no	100	5248355	191050	99.96	0.23	cladeC2	baps_C2-L1_2	baps_C2-L2_3	baps_C2-L3_6	fimH30	0	papGII negative	1	0	0	0	0	11	FII_2, FIA_1, FIA_6	1	5	1	1
ESC_BA6468AA	ECO0171	PRJEB4681	SAMEA2204399	ESC_CA5140AA_AS	Illumina HiSeq	EnteroBase QAssembly v2.2	2009	Europe	United Kingdom	Kallonen	blood	no	112	5214066	175528	99.96	0.11	cladeC2	baps_C2-L1_2	baps_C2-L2_3	baps_C2-L3_6	fimH30	0	papGII negative	1	0	0	0	0	8	FII_2, FIA_1, FIA_6	1	5	1	1
ESC_EA9239AA	SCP14-31	PRJEB15226	SAMEA4429225	ESC_JA0226AA_AS	Illumina MiSeq/HiSeq	EnteroBase QAssembly v3.5.1	2011 - 2014	Europe	Netherlands	SoM-study	na	yes	90	5217209	266358	99.96	0.11	cladeC2	baps_C2-L1_2	baps_C2-L2_3	baps_C2-L3_6	fimH30	0	papGII negative	1	0	0	0	0	8	FII_2, FIA_1, FIA_6	1	5	1	1
ESC_EA9277AA	SCK33-41	PRJEB15226	SAMEA4429184	ESC_JA0167AA_AS	Illumina MiSeq/HiSeq	EnteroBase QAssembly v3.5.1	2011 - 2014	Europe	Netherlands	SoM-study	na	yes	92	5228801	195148	99.96	0.11	cladeC2	baps_C2-L1_2	baps_C2-L2_3	baps_C2-L3_6	fimH30	0	papGII negative	1	0	0	0	0	8	FII_2, FIA_1, FIA_6	1	5	1	1
ESC_EA9251AA	SCK38-78	PRJEB15226	SAMEA4429211	ESC_JA0214AA_AS	Illumina MiSeq/HiSeq	EnteroBase QAssembly v3.5.1	2011 - 2014	Europe	Netherlands	SoM-study	na	yes	100	5092178	140608	99.96	0.11	cladeC2	baps_C2-L1_2	baps_C2-L2_3	baps_C2-L3_6	fimH30	0	papGII negative	1	0	0	0	0	9	FII_2, FIA_1, FIA_6	1	5	1	1
ESC_EA9665AA	SCP15-80	PRJEB15226	SAMEA4428411	ESC_IA9466AA_AS	Illumina MiSeq/HiSeq	EnteroBase QAssembly v3.5.1	2011 - 2014	Europe	Netherlands	SoM-study	na	yes	95	5265241	206242	99.96	0.11	cladeC2	baps_C2-L1_2	baps_C2-L2_3	baps_C2-L3_6	fimH30	0	papGII negative	1	0	0	0	0	13	FIA_1, FIA_6, FII_2	1	5	1	1
ESC_EA8880AA	SCK72-41	PRJEB15226	SAMEA4429794	ESC_JA0880AA_AS	Illumina MiSeq/HiSeq	EnteroBase QAssembly v3.5.1	2011 - 2014	Europe	Netherlands	SoM-study	na	yes	101	5175303	159165	99.96	0.11	cladeC2	baps_C2-L1_2	baps_C2-L2_3	baps_C2-L3_6	fimH30	0	papGII negative	1	0	0	0	0	9	FIA_1, FIA_6, FII_2	1	5	1	1
ESC_EA9365AA	SCK26-07	PRJEB15226	SAMEA4429096	ESC_IA9924AA_AS	Illumina MiSeq/HiSeq	EnteroBase QAssembly v3.5.1	2011 - 2014	Europe	Netherlands	SoM-study	na	yes	108	5155948	175508	99.96	0.11	cladeC2	baps_C2-L1_2	baps_C2-L2_3	baps_C2-L3_6	fimH30	0	papGII negative	1	0	0	0	0	9	FIA_1, FIA_6, FII_2	1	5	1	1
ESC_JA5532AA	130	PRJEB23208	SAMEA104452216	ESC_SA8064AA_AS	Illumina MiSeq	EnteroBase QAssembly v4	2016	Europe	Germany	Kossow	feces	yes	84	5121342	190708	99.96	0.11	cladeC2	baps_C2-L1_2	baps_C2-L2_3	baps_C2-L3_6	fimH30	0	papGII negative	1	0	0	0	0	9	FIA_1, FIA_6, FII_2	1	5	1	1
ESC_JA5516AA	157	PRJEB23208	SAMEA104452235	ESC_SA8080AA_AS	Illumina MiSeq	EnteroBase QAssembly v4	2016	Europe	Germany	Kossow	feces	yes	90	5196824	191296	99.96	0.16	cladeC2	baps_C2-L1_2	baps_C2-L2_3	baps_C2-L3_6	fimH30	0	papGII negative	1	0	0	0	0	8	FIA_1, FIA_6, FII_4, FII_2	1	5	1	1
ESC_EA9803AA	SCP09-13	PRJEB15226	SAMEA4428271	ESC_IA9306AA_AS	Illumina MiSeq/HiSeq	EnteroBase QAssembly v3.5.1	2011 - 2014	Europe	Netherlands	SoM-study	na	yes	66	5133684	204787	99.96	0.65	cladeC2	baps_C2-L1_2	baps_C2-L2_3	baps_C2-L3_6	fimH30	0	papGII negative	1	0	0	0	0	9	FII_2, FIA_1, FIA_6	1	5	1	1
ESC_EA9730AA	SCP13-23	PRJEB15226	SAMEA4428344	ESC_IA9397AA_AS	Illumina MiSeq/HiSeq	EnteroBase QAssembly v3.5.1	2011 - 2014	Europe	Netherlands	SoM-study	na	yes	68	5170480	204796	99.96	0.65	cladeC2	baps_C2-L1_2	baps_C2-L2_3	baps_C2-L3_6	fimH30	0	papGII negative	1	0	0	0	0	6	FII_2, FIA_1, FIA_6	1	5	1	1
ESC_EA9440AA	SCK09-01	PRJEB15226	SAMEA4429021	ESC_IA9816AA_AS	Illumina MiSeq/HiSeq	EnteroBase QAssembly v3.5.1	2011 - 2014	Europe	Netherlands	SoM-study	na	yes	79	5150343	201032	99.96	0.65	cladeC2	baps_C2-L1_2	baps_C2-L2_3	baps_C2-L3_6	fimH30	0	papGII negative	1	0	0	0	0	6	FIA_1, FIA_6, FII_2	1	5	1	1
ESC_EA9590AA	SCP20-06	PRJEB15226	SAMEA4428486	ESC_IA9617AA_AS	Illumina MiSeq/HiSeq	EnteroBase QAssembly v3.5.1	2011 - 2014	Europe	Netherlands	SoM-study	na	yes	65	5170034	204542	99.96	0.65	cladeC2	baps_C2-L1_2	baps_C2-L2_3	baps_C2-L3_6	fimH30	0	papGII negative	1	0	0	0	0	6	FII_2, FIA_1, FIA_6	1	5	1	1
ESC_EA9737AA	SCP12-80	PRJEB15226	SAMEA4428337	ESC_IA9390AA_AS	Illumina MiSeq/HiSeq	EnteroBase QAssembly v3.5.1	2011 - 2014	Europe	Netherlands	SoM-study	na	yes	77	5182233	197483	99.96	0.71	cladeC2	baps_C2-L1_2	baps_C2-L2_3	baps_C2-L3_6	fimH30	0	papGII negative	1	0	0	0	0	7	FIA_1, FIA_6, FII_2	1	5	1	1
ESC_FA0074AA	SCK09-21	PRJEB15226	SAMEA4427941	ESC_IA9784AA_AS	Illumina MiSeq/HiSeq	EnteroBase QAssembly v3.5.1	2011 - 2014	Europe	Netherlands	SoM-study	na	yes	66	5179849	209517	99.96	0.65	cladeC2	baps_C2-L1_2	baps_C2-L2_3	baps_C2-L3_6	fimH30	0	papGII negative	1	0	0	0	0	9	FIA_1, FIA_6, FII_2	1	5	1	1
ESC_EA9415AA	SCP06-05	PRJEB15226	SAMEA4429046	ESC_IA9849AA_AS	Illumina MiSeq/HiSeq	EnteroBase QAssembly v3.5.1	2011 - 2014	Europe	Netherlands	SoM-study	na	yes	72	5145894	229891	99.96	0.65	cladeC2	baps_C2-L1_2	baps_C2-L2_3	baps_C2-L3_6	fimH30	0	papGII negative	1	0	0	0	0	9	FIA_1, FIA_6, FII_2	1	5	1	1
ESC_EA9493AA	SCP29-22	PRJEB15226	SAMEA4428932	ESC_JA0140AA_AS	Illumina MiSeq/HiSeq	EnteroBase QAssembly v3.5.1	2011 - 2014	Europe	Netherlands	SoM-study	na	yes	58	5183538	209378	99.96	0.71	cladeC2	baps_C2-L1_2	baps_C2-L2_3	baps_C2-L3_6	fimH30	0	papGII negative	1	0	0	0	0	7	FII_2, FIA_1, FIA_6	1	5	1	1
ESC_EA9830AA	SCP07-38	PRJEB15226	SAMEA4428244	ESC_IA9261AA_AS	Illumina MiSeq/HiSeq	EnteroBase QAssembly v3.5.1	2011 - 2014	Europe	Netherlands	SoM-study	na	yes	74	5168603	204396	99.96	0.65	cladeC2	baps_C2-L1_2	baps_C2-L2_3	baps_C2-L3_6	fimH30	0	papGII negative	1	0	0	0	0	9	FIA_1, FIA_6, FII_2	1	5	1	1
ESC_EA9821AA	SCP07-70	PRJEB15226	SAMEA4428253	ESC_IA9694AA_AS	Illumina MiSeq/HiSeq	EnteroBase QAssembly v3.5.1	2011 - 2014	Europe	Netherlands	SoM-study	na	yes	71	5169815	282590	99.96	0.65	cladeC2	baps_C2-L1_2	baps_C2-L2_3	baps_C2-L3_6	fimH30	0	papGII negative	1	0	0	0	0	9	FII_2, FIA_1, FIA_6	1	5	1	1
ESC_EA9828AA	SCP07-41	PRJEB15226	SAMEA4428246	ESC_IA9263AA_AS	Illumina MiSeq/HiSeq	EnteroBase QAssembly v3.5.1	2011 - 2014	Europe	Netherlands	SoM-study	na	yes	75	5169585	209513	99.96	0.65	cladeC2	baps_C2-L1_2	baps_C2-L2_3	baps_C2-L3_6	fimH30	0	papGII negative	1	0	0	0	0	9	FIA_1, FIA_6, FII_2	1	5	1	1
ESC_EA9829AA	SCP07-39	PRJEB15226	SAMEA4428245	ESC_IA9689AA_AS	Illumina MiSeq/HiSeq	EnteroBase QAssembly v3.5.1	2011 - 2014	Europe	Netherlands	SoM-study	na	yes	77	5167515	213945	99.96	0.65	cladeC2	baps_C2-L1_2	baps_C2-L2_3	baps_C2-L3_6	fimH30	0	papGII negative	1	0	0	0	0	9	FII_2, FIA_1, FIA_6	1	5	1	1
ESC_EA9806AA	SCP08-76	PRJEB15226	SAMEA4428268	ESC_IA9303AA_AS	Illumina MiSeq/HiSeq	EnteroBase QAssembly v3.5.1	2011 - 2014	Europe	Netherlands	SoM-study	na	yes	65	5177238	232007	99.96	0.65	cladeC2	baps_C2-L1_2	baps_C2-L2_3	baps_C2-L3_6	fimH30	0	papGII negative	1	0	0	0	0	9	FII_2, FIA_1, FIA_6	1	5	1	1
ESC_FA0210AA	SCK09-42	PRJEB15226	SAMEA4427805	ESC_IA9538AA_AS	Illumina MiSeq/HiSeq	EnteroBase QAssembly v3.5.1	2011 - 2014	Europe	Netherlands	SoM-study	na	yes	148	5173351	78114	99.96	0.65	cladeC2	baps_C2-L1_2	baps_C2-L2_3	baps_C2-L3_6	fimH30	0	papGII negative	1	0	0	0	0	9	FII_2, FIA_1, FIA_6	1	5	1	1
ESC_EA9832AA	SCP07-31	PRJEB15226	SAMEA4428242	ESC_JA0095AA_AS	Illumina MiSeq/HiSeq	EnteroBase QAssembly v3.5.1	2011 - 2014	Europe	Netherlands	SoM-study	na	yes	60	5178352	234753	99.96	0.65	cladeC2	baps_C2-L1_2	baps_C2-L2_3	baps_C2-L3_6	fimH30	0	papGII negative	1	0	0	0	0	9	FII_2, FIA_1, FIA_6	1	5	1	1
ESC_EA9831AA	SCP07-33	PRJEB15226	SAMEA4428243	ESC_JA0096AA_AS	Illumina MiSeq/HiSeq	EnteroBase QAssembly v3.5.1	2011 - 2014	Europe	Netherlands	SoM-study	na	yes	61	5177527	234753	99.96	0.65	cladeC2	baps_C2-L1_2	baps_C2-L2_3	baps_C2-L3_6	fimH30	0	papGII negative	1	0	0	0	0	9	FII_2, FIA_1, FIA_6	1	5	1	1
ESC_EA9110AA	SCP20-23	PRJEB15226	SAMEA4429538	ESC_JA0570AA_AS	Illumina MiSeq/HiSeq	EnteroBase QAssembly v3.5.1	2011 - 2014	Europe	Netherlands	SoM-study	na	yes	77	5155994	172531	99.96	0.65	cladeC2	baps_C2-L1_2	baps_C2-L2_3	baps_C2-L3_6	fimH30	0	papGII negative	1	0	0	0	0	9	FII_2, FIA_1, FIA_6	1	5	1	1
ESC_EA9355AA	SCP07-36	PRJEB15226	SAMEA4429106	ESC_JA0322AA_AS	Illumina MiSeq/HiSeq	EnteroBase QAssembly v3.5.1	2011 - 2014	Europe	Netherlands	SoM-study	na	yes	74	5146086	191787	99.96	0.65	cladeC2	baps_C2-L1_2	baps_C2-L2_3	baps_C2-L3_6	fimH30	0	papGII negative	1	0	0	0	0	9	FII_2, FIA_1, FIA_6	1	5	1	1
ESC_RA0574AA	W0155-A	PRJNA578285	SAMN13082379	ESC_KB3672AA_AS	Illumina NextSeq500	EnteroBase QAssembly v4.1	2010	North America	United States	Miles-Jay	urine	yes	79	5229121	308654	99.96	0.11	cladeC2	baps_C2-L1_2	baps_C2-L2_3	baps_C2-L3_6	fimH30	0	papGII negative	1	0	0	0	0	9	FII_2, FIA_1, FIA_6	1	5	1	1
ESC_GA9530AA	MER-51	PRJNA398288	SAMN07510236	ESC_PA1116AA_AS	Illumina HiSeq/MiSeq	EnteroBase QAssembly v3.6.1	2014	Oceania	Australia	Harris	blood	yes	99	5209703	190839	99.96	0.11	cladeC2	baps_C2-L1_2	baps_C2-L2_3	baps_C2-L3_6	fimH30	0	papGII negative	1	0	0	0	0	9	FII_2, FIA_1, FIA_6	1	5	1	1
ESC_GA5226AA	X3IWQ27A	PRJEB20792	SAMEA104060527	ESC_NA7901AA_AS	Illumina MiSeq	EnteroBase QAssembly v3.6.1	2014 - 2015	Europe	Denmark	Roer	blood	yes	116	5148926	213506	99.86	0.11	cladeC2	baps_C2-L1_2	baps_C2-L2_3	baps_C2-L3_6	fimH30	0	papGII negative	1	0	0	0	0	6	FII_2, FIA_1, FIA_6	1	5	1	1
NCTC13441		PRJEB6403	SAMEA2709038	GCA_900448475	PacBio RS	na	na	na	na	high-quality assemblies	na	na	7	5267393	5038308	99.92	0.08	cladeC2	baps_C2-L1_2	baps_C2-L2_3	baps_C2-L3_6	fimH30	0	papGII negative	1	0	0	0	0	10	FIA_1, FIA_6, FII_2	1	5	1	1
ESC_BA7288AA	eo2893	PRJEB4681	SAMEA2205481	ESC_BA8211AA_AS	Illumina HiSeq	EnteroBase QAssembly v2.2	2010	Europe	United Kingdom	Kallonen	blood	no	102	5184541	198604	99.96	0.11	cladeC2	baps_C2-L1_2	baps_C2-L2_3	baps_C2-L3_6	fimH30	0	papGII negative	1	0	0	0	0	8	FIA_1, FIA_6, FII_2	1	5	1	1
ESC_BA7173AA	eo1939	PRJEB4681	SAMEA2205338	ESC_BA1169AA_AS	Illumina HiSeq	EnteroBase QAssembly v2.2	2008	Europe	United Kingdom	Kallonen	blood	no	99	5198873	199143	99.96	0.11	cladeC2	baps_C2-L1_2	baps_C2-L2_3	baps_C2-L3_6	fimH30	0	papGII negative	1	0	0	0	0	8	FIA_1, FIA_6, FII_2	1	5	1	1
ESC_BA7019AA	eo1944	PRJEB4681	SAMEA2205656	ESC_AA8747AA_AS	Illumina HiSeq	EnteroBase QAssembly v2.2	2008	Europe	United Kingdom	Kallonen	blood	no	97	5199756	191608	99.96	0.11	cladeC2	baps_C2-L1_2	baps_C2-L2_3	baps_C2-L3_6	fimH30	0	papGII negative	1	0	0	0	0	8	FII_2, FIA_1, FIA_6	1	5	1	1
ESC_BA6672AA	eo1202	PRJEB4681	SAMEA2205112	ESC_BA1559AA_AS	Illumina HiSeq	EnteroBase QAssembly v2.2	2005	Europe	United Kingdom	Kallonen	blood	no	115	5359162	195767	99.96	0.11	cladeC2	baps_C2-L1_2	baps_C2-L2_3	baps_C2-L3_6	fimH30	0	papGII negative	0	0	0	0	0	4	FIB_10, FIA_1, FIA_6, FII_2	0	5	1	1
ESC_EA9019AA	SCK54-28	PRJEB15226	SAMEA4429633	ESC_JA0706AA_AS	Illumina MiSeq/HiSeq	EnteroBase QAssembly v3.5.1	2011 - 2014	Europe	Netherlands	SoM-study	na	yes	106	5239307	158941	99.96	0.11	cladeC2	baps_C2-L1_2	baps_C2-L2_3	baps_C2-L3_6	fimH30	0	papGII negative	1	0	0	0	0	9	FIA_1, FIA_6, FII_2	1	5	1	1
ESC_EA9246AA	SCK43-58	PRJEB15226	SAMEA4429217	ESC_JA0219AA_AS	Illumina MiSeq/HiSeq	EnteroBase QAssembly v3.5.1	2011 - 2014	Europe	Netherlands	SoM-study	na	yes	114	5271778	173736	99.96	0.19	cladeC2	baps_C2-L1_2	baps_C2-L2_3	baps_C2-L3_6	fimH30	0	papGII negative	1	0	0	0	0	9	FII_58, FII_2, FIA_1, FIA_6	1	5	1	0
ESC_BA7819AA	eo1449	PRJEB4681	SAMEA2205334	ESC_BA5812AA_AS	Illumina HiSeq	EnteroBase QAssembly v2.2	2006	Europe	United Kingdom	Kallonen	blood	no	93	5176268	274807	99.96	0.11	cladeC2	baps_C2-L1_2	baps_C2-L2_3	baps_C2-L3_6	fimH30	0	papGII negative	1	0	0	0	0	9	FIA_1, FIA_6, FII_2	1	5	1	1
EF358		PRJNA612606	SAMN14378629	GCA_013174355.1	Illumina HiSeq	SPAdes v 3.13.1	2013	Europe	Sweden	Froeding	blood	yes	107	5212355	137315	99.96	0.67	cladeC2	baps_C2-L1_2	baps_C2-L2_3	baps_C2-L3_6	fimH30	0	papGII negative	1	0	0	0	0	5	FIA_1, FIA_6, FII_2	1	5	1	1
B1212-PB	B1212-PB	PRJNA517648	SAMN10839636	GCA_005670835.1	PacBio RSII	HGAP v January 2016	2012	Europe	Sweden	high-quality assemblies	blood	na	8	5320631	4620969	99.96	0.11	cladeC2	baps_C2-L1_2	baps_C2-L2_3	baps_C2-L3_6	fimH30	0	papGII negative	1	0	0	0	0	8	FIA_1, FIA_6, FII_2	1	5	1	1
ESC_EA9438AA	SCK09-02	PRJEB15226	SAMEA4429023	ESC_JA0197AA_AS	Illumina MiSeq/HiSeq	EnteroBase QAssembly v3.5.1	2011 - 2014	Europe	Netherlands	SoM-study	na	yes	89	5254372	172986	99.96	0.11	cladeC2	baps_C2-L1_2	baps_C2-L2_3	baps_C2-L3_6	fimH1523	0	papGII negative	1	0	0	0	0	8	FIA_1, FIA_6, FII_2	1	5	1	1
ESC_GA4879AA	9S9EQ23M	PRJEB20792	SAMEA104060874	ESC_NA8249AA_AS	Illumina MiSeq	EnteroBase QAssembly v3.6.1	2014 - 2015	Europe	Denmark	Roer	blood	yes	76	5281300	243631	99.96	0.11	cladeC2	baps_C2-L1_2	baps_C2-L2_3	baps_C2-L3_6	fimH30	0	papGII negative	1	0	0	0	0	9	FIA_1, FIA_6, FII_2	1	5	1	1
ESC_BA7359AA	ECO0216	PRJEB4681	SAMEA2204434	ESC_BA9320AA_AS	Illumina HiSeq	EnteroBase QAssembly v2.2	2010	Europe	United Kingdom	Kallonen	blood	no	117	5351830	159712	99.96	0.11	cladeC2	baps_C2-L1_2	baps_C2-L2_3	baps_C2-L3_6	fimH30	0	papGII negative	0	0	0	0	0	6	FIA_1, FIA_6, FII_2	0	5	1	1
ESC_GA5236AA	JVQMBITI	PRJEB20792	SAMEA104060517	ESC_NA7891AA_AS	Illumina MiSeq	EnteroBase QAssembly v3.6.1	2014 - 2015	Europe	Denmark	Roer	blood	yes	74	5210873	229917	99.96	0.45	cladeC2	baps_C2-L1_2	baps_C2-L2_3	baps_C2-L3_6	fimH30	0	papGII negative	1	0	0	0	0	5	FII_2, FIA_1, FIA_6	1	5	1	1
ESC_EA9235AA	SCP14-38	PRJEB15226	SAMEA4429229	ESC_JA0230AA_AS	Illumina MiSeq/HiSeq	EnteroBase QAssembly v3.5.1	2011 - 2014	Europe	Netherlands	SoM-study	na	yes	100	5162024	172996	99.96	0.11	cladeC2	baps_C2-L1_2	baps_C2-L2_3	baps_C2-L3_6	fimH30	0	papGII negative	1	0	0	0	0	9	FIA_1, FIA_6, FII_2	1	5	1	1
ESC_EA8905AA	SCP28-21	PRJEB15226	SAMEA4429751	ESC_JA0855AA_AS	Illumina MiSeq/HiSeq	EnteroBase QAssembly v3.5.1	2011 - 2014	Europe	Netherlands	SoM-study	na	yes	135	5134190	109589	99.96	0.08	cladeC2	baps_C2-L1_2	baps_C2-L2_3	baps_C2-L3_6	fimH30	0	papGII negative	1	0	0	0	0	9	FII_2, FIA_1, FIA_6	1	5	1	1
ESC_GA5077AA	XUYKS3HZ	PRJEB20792	SAMEA104060676	ESC_NA8051AA_AS	Illumina MiSeq	EnteroBase QAssembly v3.6.1	2014 - 2015	Europe	Denmark	Roer	blood	yes	78	5248851	229866	99.96	0.11	cladeC2	baps_C2-L1_2	baps_C2-L2_3	baps_C2-L3_6	fimH30	0	papGII negative	1	0	0	0	0	10	FII_2, FIA_1, FIA_6	1	5	1	1
EF364		PRJNA612606	SAMN14378635	GCA_013174255.1	Illumina HiSeq	SPAdes v 3.13.1	2013	Europe	Sweden	Froeding	blood	yes	69	5155357	186469	99.96	0.62	cladeC2	baps_C2-L1_2	baps_C2-L2_3	baps_C2-L3_6	fimH30	0	papGII negative	1	0	0	0	0	8	FIA_1, FIA_6, FII_2	1	5	1	1
ESC_RA0640AA	E0414-A	PRJNA578285	SAMN13082263	ESC_KB4302AA_AS	Illumina NextSeq500	EnteroBase QAssembly v4.1	2011	North America	United States	Miles-Jay	urine	yes	72	5186249	203835	99.96	0.11	cladeC2	baps_C2-L1_2	baps_C2-L2_3	baps_C2-L3_6	fimH30	0	papGII negative	1	0	0	0	0	9	FIA_1, FIA_6, FII_2	1	5	1	1
ESC_BA7508AA	eo2138	PRJEB4681	SAMEA2205376	ESC_BA2255AA_AS	Illumina HiSeq	EnteroBase QAssembly v2.2	2008	Europe	United Kingdom	Kallonen	blood	no	99	5186177	191094	99.96	0.11	cladeC2	baps_C2-L1_2	baps_C2-L2_3	baps_C2-L3_6	fimH30	0	papGII negative	0	0	0	0	0	6	FIA_1, FIA_6, FII_2	0	5	1	1
ESC_BA6731AA	eo944	PRJEB4681	SAMEA2205019	ESC_BA0053AA_AS	Illumina HiSeq	EnteroBase QAssembly v2.2	2004	Europe	United Kingdom	Kallonen	blood	no	95	5140710	186525	99.96	0.11	cladeC2	baps_C2-L1_2	baps_C2-L2_3	baps_C2-L3_6	fimH30	0	papGII negative	0	0	0	0	0	1	FIA_1, FIA_6, FII_2	0	5	1	1
ESC_BA6732AA	eo942	PRJEB4681	SAMEA2205017	ESC_BA2458AA_AS	Illumina HiSeq	EnteroBase QAssembly v2.2	2004	Europe	United Kingdom	Kallonen	blood	no	97	5167387	186636	99.96	0.11	cladeC2	baps_C2-L1_2	baps_C2-L2_3	baps_C2-L3_6	fimH30	0	papGII negative	1	0	0	0	0	10	FII_2, FIA_1, FIA_6	1	5	1	1
ESC_BA7367AA	eo949	PRJEB4681	SAMEA2205024	ESC_BA1136AA_AS	Illumina HiSeq	EnteroBase QAssembly v2.2	2004	Europe	United Kingdom	Kallonen	blood	no	100	5165473	175528	99.96	0.11	cladeC2	baps_C2-L1_2	baps_C2-L2_3	baps_C2-L3_6	fimH30	0	papGII negative	1	0	0	0	0	10	FII_2, FIA_1, FIA_6	1	5	1	1
ESC_BA6528AA	eo1193	PRJEB4681	SAMEA2205103	ESC_BA7493AA_AS	Illumina HiSeq	EnteroBase QAssembly v2.2	2005	Europe	United Kingdom	Kallonen	blood	no	93	5253238	186525	99.65	0.11	cladeC2	baps_C2-L1_2	baps_C2-L2_3	baps_C2-L3_6	fimH30	0	papGII negative	1	0	0	0	0	10	FIA_1, FIA_6, FII_2	1	5	1	1
ESC_BA7176AA	eo1445	PRJEB4681	SAMEA2205296	ESC_CA0204AA_AS	Illumina HiSeq	EnteroBase QAssembly v2.2	2006	Europe	United Kingdom	Kallonen	blood	no	100	5266581	173105	99.96	0.11	cladeC2	baps_C2-L1_2	baps_C2-L2_3	baps_C2-L3_6	fimH30	0	papGII negative	1	0	0	0	0	10	FIA_1, FIA_6, FII_2	1	5	1	1
ESC_BA7909AA	eo1699	PRJEB4681	SAMEA2205197	ESC_CA0891AA_AS	Illumina HiSeq	EnteroBase QAssembly v2.2	2007	Europe	United Kingdom	Kallonen	blood	no	94	5260689	175528	99.96	0.11	cladeC2	baps_C2-L1_2	baps_C2-L2_3	baps_C2-L3_6	fimH30	0	papGII negative	1	0	0	0	0	10	FIA_1, FIA_6, FII_2	1	5	1	1
ESC_BA6490AA	eo2133	PRJEB4681	SAMEA2205667	ESC_BA2648AA_AS	Illumina HiSeq	EnteroBase QAssembly v2.2	2008	Europe	United Kingdom	Kallonen	blood	no	114	5239510	186522	99.96	0.16	cladeC2	baps_C2-L1_2	baps_C2-L2_3	baps_C2-L3_6	fimH30	0	papGII negative	0	0	0	0	0	6	FII_4, FII_2, FIA_1, FIA_6	0	5	1	1
ESC_BA7910AA	eo1694	PRJEB4681	SAMEA2205191	ESC_BA8832AA_AS	Illumina HiSeq	EnteroBase QAssembly v2.2	2007	Europe	United Kingdom	Kallonen	blood	no	99	5143480	182523	99.96	0.11	cladeC2	baps_C2-L1_2	baps_C2-L2_3	baps_C2-L3_6	fimH30	0	papGII negative	0	0	0	0	0	5	FIA_1, FIA_6, FII_2	0	5	1	1
ESC_BA7875AA	eo948	PRJEB4681	SAMEA2205023	ESC_BA2806AA_AS	Illumina HiSeq	EnteroBase QAssembly v2.2	2004	Europe	United Kingdom	Kallonen	blood	no	90	5163768	231562	99.96	0.11	cladeC2	baps_C2-L1_2	baps_C2-L2_3	baps_C2-L3_6	fimH30	0	papGII negative	1	0	0	0	0	10	FII_2, FIA_1, FIA_6	1	5	1	1
ESC_BA7795AA	eo2637	PRJEB4681	SAMEA2205450	ESC_BA5970AA_AS	Illumina HiSeq	EnteroBase QAssembly v2.2	2009	Europe	United Kingdom	Kallonen	blood	no	97	5160295	175528	99.96	0.11	cladeC2	baps_C2-L1_2	baps_C2-L2_3	baps_C2-L3_6	fimH30	0	papGII negative	1	0	0	0	0	9	FII_2, FIA_1, FIA_6	1	5	1	1
ESC_BA7177AA	eo1443	PRJEB4681	SAMEA2205294	ESC_BA2318AA_AS	Illumina HiSeq	EnteroBase QAssembly v2.2	2006	Europe	United Kingdom	Kallonen	blood	no	106	5224894	164345	99.96	0.11	cladeC2	baps_C2-L1_2	baps_C2-L2_3	baps_C2-L3_6	fimH30	0	papGII negative	1	0	0	0	0	10	FII_2, FIA_1, FIA_6	1	5	1	1
ESC_EA8879AA	SCK72-45	PRJEB15226	SAMEA4429795	ESC_JA0881AA_AS	Illumina MiSeq/HiSeq	EnteroBase QAssembly v3.5.1	2011 - 2014	Europe	Netherlands	SoM-study	na	yes	95	5254858	170417	99.96	0.11	cladeC2	baps_C2-L1_2	baps_C2-L2_3	baps_C2-L3_6	fimH30	1	not assigned	1	0	0	0	0	8	FII_2, FIA_1, FIA_6	1	5	1	1
EF501		PRJNA612606	SAMN14378725	GCA_013172385.1	Illumina HiSeq	SPAdes v 3.13.1	2015	Europe	Sweden	Froeding	blood	yes	104	5083446	136475	99.96	0.11	cladeC2	baps_C2-L1_2	baps_C2-L2_3	baps_C2-L3_6	fimH30	0	papGII negative	1	0	0	0	0	9	FII_2, FIA_1, FIA_6	1	5	1	1
ESC_EA9673AA	SCP15-70	PRJEB15226	SAMEA4428403	ESC_IA9458AA_AS	Illumina MiSeq/HiSeq	EnteroBase QAssembly v3.5.1	2011 - 2014	Europe	Netherlands	SoM-study	na	yes	72	5300931	209584	99.96	0.34	cladeC2	baps_C2-L1_2	baps_C2-L2_3	baps_C2-L3_6	fimH30	0	papGII negative	1	0	0	0	0	9	FIA_1, FIA_6, FII_2	1	5	1	1
ESC_FA0139AA	SCP16-43-2	PRJEB15226	SAMEA4427876	ESC_IA9684AA_AS	Illumina MiSeq/HiSeq	EnteroBase QAssembly v3.5.1	2011 - 2014	Europe	Netherlands	SoM-study	na	yes	75	5300980	209584	99.96	0.34	cladeC2	baps_C2-L1_2	baps_C2-L2_3	baps_C2-L3_6	fimH30	0	papGII negative	1	0	0	0	0	9	FII_2, FIA_1, FIA_6	1	5	1	1
ESC_EA9249AA	SCP13-53	PRJEB15226	SAMEA4429214	ESC_JA0216AA_AS	Illumina MiSeq/HiSeq	EnteroBase QAssembly v3.5.1	2011 - 2014	Europe	Netherlands	SoM-study	na	yes	92	5251806	217322	99.96	0.11	cladeC2	baps_C2-L1_2	baps_C2-L2_3	baps_C2-L3_6	fimH30	0	papGII negative	1	0	0	0	0	9	FIA_1, FIA_6, FII_2	1	5	1	1
ESC_EA9253AA	SCK38-72	PRJEB15226	SAMEA4429209	ESC_JA0212AA_AS	Illumina MiSeq/HiSeq	EnteroBase QAssembly v3.5.1	2011 - 2014	Europe	Netherlands	SoM-study	na	yes	92	5250033	179290	99.96	0.11	cladeC2	baps_C2-L1_2	baps_C2-L2_3	baps_C2-L3_6	fimH30	0	papGII negative	1	0	0	0	0	9	FIA_1, FIA_6, FII_2	1	5	1	1
ESC_MA0180AA	218	PRJNA521038	SAMN10875506	ESC_XA1361AA_AS	Illumina NextSeq500	EnteroBase QAssembly v4	2013	North America	Canada	MacFadden	blood	no	143	5188180	106693	99.96	0.11	cladeC2	baps_C2-L1_2	baps_C2-L2_3	baps_C2-L3_6	fimH30	0	papGII negative	1	0	0	0	0	9	FIA_1, FIA_6, FII_2	1	5	1	1
ESC_RA0533AA	E0095-A	PRJNA578285	SAMN13082233	ESC_KB3713AA_AS	Illumina NextSeq500	EnteroBase QAssembly v4.1	2010	North America	United States	Miles-Jay	urine	yes	63	5136662	218374	99.96	0.11	cladeC2	baps_C2-L1_2	baps_C2-L2_3	baps_C2-L3_6	fimH30	0	papGII negative	1	0	0	0	0	8	FIA_1, FIA_6, FII_2	1	5	1	1
ESC_RA0603AA	E0225-A	PRJNA578285	SAMN13082241	ESC_KB3643AA_AS	Illumina NextSeq500	EnteroBase QAssembly v4.1	2010	North America	United States	Miles-Jay	urine	yes	80	5337929	182228	99.96	0.16	cladeC2	baps_C2-L1_2	baps_C2-L2_3	baps_C2-L3_6	fimH30	0	papGII negative	1	0	0	0	0	9	FIA_1, FIA_6, FII_2	1	5	1	1
ESC_NA3806AA	SCA6	PRJNA551371	SAMN12145276	ESC_CB2270AA_AS	Illumina HiSeq	EnteroBase QAssembly v4.1	2015	Europe	France	Birgy	urine	yes	95	5161621	136543	99.96	0.11	cladeC2	baps_C2-L1_2	baps_C2-L2_3	baps_C2-L3_6	fimH30	0	papGII negative	1	0	0	0	0	9	FIA_1, FIA_6, FII_2	1	5	1	1
ESC_RA0691AA	E0285-A	PRJNA578285	SAMN13082249	ESC_KB4572AA_AS	Illumina NextSeq500	EnteroBase QAssembly v4.1	2011	North America	United States	Miles-Jay	urine	yes	76	5165712	209884	99.96	0.11	cladeC2	baps_C2-L1_2	baps_C2-L2_3	baps_C2-L3_6	fimH30	0	papGII negative	1	0	0	0	0	9	FII_2, FIA_1, FIA_6	1	5	1	1
ESC_GA5354AA	49IE1VI4	PRJEB20792	SAMEA104060399	ESC_NA7773AA_AS	Illumina MiSeq	EnteroBase QAssembly v3.6.1	2014 - 2015	Europe	Denmark	Roer	blood	yes	83	5207522	209517	99.96	0.11	cladeC2	baps_C2-L1_2	baps_C2-L2_3	baps_C2-L3_6	fimH30	0	papGII negative	1	0	0	0	0	9	FIA_1, FIA_6, FII_2	1	5	1	1
ESC_GA5353AA	PECI7CDR	PRJEB20792	SAMEA104060400	ESC_NA7774AA_AS	Illumina MiSeq	EnteroBase QAssembly v3.6.1	2014 - 2015	Europe	Denmark	Roer	blood	yes	96	5203715	191407	99.96	0.11	cladeC2	baps_C2-L1_2	baps_C2-L2_3	baps_C2-L3_6	fimH30	0	papGII negative	1	0	0	0	0	9	FII_2, FIA_1, FIA_6	1	5	1	1
ESC_BA6994AA	ECO0066	PRJEB4681	SAMEA2204294	ESC_CA2495AA_AS	Illumina HiSeq	EnteroBase QAssembly v2.2	2008	Europe	United Kingdom	Kallonen	blood	no	110	5165802	181476	99.96	0.11	cladeC2	baps_C2-L1_2	baps_C2-L2_3	baps_C2-L3_6	fimH30	0	papGII negative	1	0	0	0	0	9	FIA_1, FIA_6, FII_2	1	5	1	1
ESC_BA7611AA	ECO0114	PRJEB4681	SAMEA2204342	ESC_BA9612AA_AS	Illumina HiSeq	EnteroBase QAssembly v2.2	2009	Europe	United Kingdom	Kallonen	blood	no	97	5157504	204118	99.96	0.11	cladeC2	baps_C2-L1_2	baps_C2-L2_3	baps_C2-L3_6	fimH30	0	papGII negative	1	0	0	0	0	9	FII_2, FIA_1, FIA_6	1	5	1	1
ESC_BA7892AA	eo1303	PRJEB4681	SAMEA2205136	ESC_BA3274AA_AS	Illumina HiSeq	EnteroBase QAssembly v2.2	2006	Europe	United Kingdom	Kallonen	blood	no	93	5184928	203938	99.96	0.11	cladeC2	baps_C2-L1_2	baps_C2-L2_3	baps_C2-L3_6	fimH30	0	papGII negative	1	0	0	0	0	10	FII_2, FIA_1, FIA_6	1	5	1	1
ESC_EA9315AA	SCP10-20	PRJEB15226	SAMEA4429146	ESC_JA0416AA_AS	Illumina MiSeq/HiSeq	EnteroBase QAssembly v3.5.1	2011 - 2014	Europe	Netherlands	SoM-study	na	yes	107	5148455	149401	99.96	0.11	cladeC2	baps_C2-L1_2	baps_C2-L2_3	baps_C2-L3_6	fimH30	0	papGII negative	1	0	0	0	0	9	FII_2, FIA_1, FIA_6	1	5	1	1
ESC_BA7352AA	eo3538	PRJEB4681	SAMEA2205746	ESC_CA4472AA_AS	Illumina HiSeq	EnteroBase QAssembly v2.2	2011	Europe	United Kingdom	Kallonen	blood	no	82	5160384	265338	99.65	0.11	cladeC2	baps_C2-L1_2	baps_C2-L2_3	baps_C2-L3_6	fimH30	0	papGII negative	1	0	0	0	0	10	FIA_1, FIA_6, FII_2	1	5	1	1
ESC_JA5540AA	115	PRJEB23208	SAMEA104452208	ESC_SA8056AA_AS	Illumina MiSeq	EnteroBase QAssembly v4	2016	Europe	Germany	Kossow	feces	yes	74	5196305	190029	99.96	0.11	cladeC2	baps_C2-L1_2	baps_C2-L2_3	baps_C2-L3_6	fimH30	0	papGII negative	1	0	0	0	0	10	FIA_1, FIA_6, FII_2	1	5	1	1
ESC_GA4981AA	IJ4SA46O	PRJEB20792	SAMEA104060772	ESC_NA8147AA_AS	Illumina MiSeq	EnteroBase QAssembly v3.6.1	2014 - 2015	Europe	Denmark	Roer	blood	yes	71	5272802	216080	99.81	0.11	cladeC2	baps_C2-L1_2	baps_C2-L2_3	baps_C2-L3_6	fimH30	0	papGII negative	1	0	0	0	0	6	FII_2, FIA_1, FIA_6	1	5	1	1
ESC_RA0558AA	W0372-A	PRJNA578285	SAMN13082398	ESC_KB3688AA_AS	Illumina NextSeq500	EnteroBase QAssembly v4.1	2012	North America	United States	Miles-Jay	urine	yes	83	5224866	191062	99.96	0.11	cladeC2	baps_C2-L1_2	baps_C2-L2_3	baps_C2-L3_6	fimH30	0	papGII negative	1	0	0	0	0	10	FII_2, FIA_1, FIA_6	1	5	1	1
EC958	EC958	PRJNA224116	SAMEA2272019	GCA_000285655	PacBio RS I	HGAP v 2.0.0	2001	Europe	United Kingdom	high-quality assemblies	urine	na	3	5249449	5109767	99.96	0.11	cladeC2	baps_C2-L1_2	baps_C2-L2_3	baps_C2-L3_6	fimH30	0	papGII negative	1	0	0	0	0	11	FII_2, FIA_1, FIA_6	1	5	1	1
ESC_EA8993AA	SCP23-46	PRJEB15226	SAMEA4429660	ESC_JA0789AA_AS	Illumina MiSeq/HiSeq	EnteroBase QAssembly v3.5.1	2011 - 2014	Europe	Netherlands	SoM-study	na	yes	104	5206374	180010	99.96	0.11	cladeC2	baps_C2-L1_2	baps_C2-L2_3	baps_C2-L3_6	fimH30	0	papGII negative	1	0	0	0	0	10	FII_2, FIA_1, FIA_6	1	5	1	1
ESC_EA9092AA	SCK52-29	PRJEB15226	SAMEA4429556	ESC_JA0604AA_AS	Illumina MiSeq/HiSeq	EnteroBase QAssembly v3.5.1	2011 - 2014	Europe	Netherlands	SoM-study	na	yes	96	5238200	218114	99.96	0.11	cladeC2	baps_C2-L1_2	baps_C2-L2_3	baps_C2-L3_6	fimH30	0	papGII negative	1	0	0	0	0	9	FIA_1, FIA_6, FII_2	1	5	1	1
ESC_EA9043AA	SCP22-66	PRJEB15226	SAMEA4429606	ESC_JA0665AA_AS	Illumina MiSeq/HiSeq	EnteroBase QAssembly v3.5.1	2011 - 2014	Europe	Netherlands	SoM-study	na	yes	97	5237103	172293	99.96	0.11	cladeC2	baps_C2-L1_2	baps_C2-L2_3	baps_C2-L3_6	fimH30	0	papGII negative	1	0	0	0	0	9	FII_2, FIA_1, FIA_6	1	5	1	1
ESC_RA0555AA	W0424-B	PRJNA578285	SAMN13082403	ESC_KB3691AA_AS	Illumina NextSeq500	EnteroBase QAssembly v4.1	2012	North America	United States	Miles-Jay	urine	yes	82	5204929	183530	99.96	0.11	cladeC2	baps_C2-L1_2	baps_C2-L2_3	baps_C2-L3_6	fimH30	0	papGII negative	1	0	0	0	0	9	FIA_1, FIA_6, FII_2	1	5	1	1
ESC_RA0583AA	MW20301-A	PRJNA578285	SAMN13082368	ESC_KB3663AA_AS	Illumina NextSeq500	EnteroBase QAssembly v4.1	2013	North America	United States	Miles-Jay	bone	yes	77	5207955	191062	99.96	0.11	cladeC2	baps_C2-L1_2	baps_C2-L2_3	baps_C2-L3_6	fimH30	0	papGII negative	1	0	0	0	0	9	FIA_1, FIA_6, FII_2	1	5	1	1
ESC_RA0613AA	MW10434-A	PRJNA578285	SAMN13082339	ESC_KB3633AA_AS	Illumina NextSeq500	EnteroBase QAssembly v4.1	2012	North America	United States	Miles-Jay	urine	yes	93	5156964	209017	99.96	0.11	cladeC2	baps_C2-L1_2	baps_C2-L2_3	baps_C2-L3_6	fimH30	0	papGII negative	1	0	0	0	0	8	FIA_1, FIA_6, FII_2	1	5	1	1
ESC_RA0479AA	MW10328-A	PRJNA578285	SAMN13082327	ESC_KB3767AA_AS	Illumina NextSeq500	EnteroBase QAssembly v4.1	2012	North America	United States	Miles-Jay	urine	yes	77	5256780	301309	99.96	0.11	cladeC2	baps_C2-L1_2	baps_C2-L2_3	baps_C2-L3_6	fimH30	0	papGII negative	1	0	0	0	0	8	FIA_1, FIA_6, FII_2	1	5	1	1
ESC_BA7419AA	eo1774	PRJEB4681	SAMEA2205719	ESC_BA4823AA_AS	Illumina HiSeq	EnteroBase QAssembly v2.2	2008	Europe	United Kingdom	Kallonen	blood	no	107	5330131	175528	99.96	0.11	cladeC2	baps_C2-L1_2	baps_C2-L2_3	baps_C2-L3_6	fimH30	0	papGII negative	1	0	0	0	0	9	FII_2, FIA_1, FIA_6	1	5	1	1
ESC_MA0275AA	13	PRJNA521038	SAMN10875301	ESC_XA1266AA_AS	Illumina NextSeq500	EnteroBase QAssembly v4	2010	North America	Canada	MacFadden	blood	no	111	5353312	186580	99.96	0.11	cladeC2	baps_C2-L1_2	baps_C2-L2_3	baps_C2-L3_6	fimH30	0	papGII negative	0	0	0	0	0	5	FII_2, FIA_1, FIA_6	0	5	1	1
ESC_EA9666AA	SCP15-79	PRJEB15226	SAMEA4428410	ESC_IA9465AA_AS	Illumina MiSeq/HiSeq	EnteroBase QAssembly v3.5.1	2011 - 2014	Europe	Netherlands	SoM-study	na	yes	78	5186191	215317	99.96	0.11	cladeC2	baps_C2-L1_2	baps_C2-L2_3	baps_C2-L3_6	fimH30	0	papGII negative	1	0	0	0	0	9	FIA_1, FIA_6, FII_2	1	5	1	1
ESC_BA9884AA	MR002177K (1880)	PRJEB2974	SAMEA1570712	ESC_BA5180AA_AS	Illumina HiSeq	EnteroBase QAssembly v2.2	2010	Europe	Ireland	Ludden	sputum	yes	114	5296710	203938	99.96	0.11	cladeC2	baps_C2-L1_2	baps_C2-L2_3	baps_C2-L3_6	fimH30	0	papGII negative	1	0	0	0	0	9	FII_2, FIA_1, FIA_6	1	5	1	1
ESC_NA3617AA	AMI1	PRJNA551371	SAMN12145036	ESC_CB2462AA_AS	Illumina HiSeq	EnteroBase QAssembly v4.1	2015	Europe	France	Birgy	urine	yes	106	5143105	185772	99.96	0.31	cladeC2	baps_C2-L1_2	baps_C2-L2_3	baps_C2-L3_6	fimH30	0	papGII negative	1	0	0	0	0	10	FII_2, FIA_1, FIA_6	1	3	1	1
uk_P46212	uk_P46212	PRJNA297860	SAMN04159541	GCA_001469815.1	PacBio	HGAP v 27-Jun-2014	2005	Europe	United Kingdom	high-quality assemblies	urine	na	2	5250410	5106662	99.96	0.11	cladeC2	baps_C2-L1_2	baps_C2-L2_3	baps_C2-L3_6	fimH30	0	papGII negative	1	0	0	0	0	10	FII_2, FIA_1, FIA_6	1	4	1	1
ESC_RA0484AA	E0151-A	PRJNA578285	SAMN13082238	ESC_KB3762AA_AS	Illumina NextSeq500	EnteroBase QAssembly v4.1	2010	North America	United States	Miles-Jay	urine	yes	65	5140700	234942	99.96	0.11	cladeC2	baps_C2-L1_2	baps_C2-L2_3	baps_C2-L3_6	fimH30	0	papGII negative	1	0	0	0	0	9	FIA_1, FIA_6, FII_2	1	5	1	1
ESC_RA0542AA	E0287-A	PRJNA578285	SAMN13082250	ESC_KB3704AA_AS	Illumina NextSeq500	EnteroBase QAssembly v4.1	2011	North America	United States	Miles-Jay	urine	yes	65	5073387	202455	99.96	0.11	cladeC2	baps_C2-L1_2	baps_C2-L2_3	baps_C2-L3_6	fimH30	0	papGII negative	0	0	0	0	0	0	FII_2, FIA_1, FIA_6	0	5	1	1
EF222		PRJNA612606	SAMN14378542	GCA_013176085.1	Illumina HiSeq	SPAdes v 3.13.1	2012	Europe	Sweden	Froeding	blood	yes	129	5176890	145986	99.96	0.11	cladeC2	baps_C2-L1_2	baps_C2-L2_3	baps_C2-L3_6	fimH30	0	papGII negative	1	0	0	0	0	9	FIA_1, FIA_6, FII_2	1	5	1	1
ESC_BA6834AA	ECO0186	PRJEB4681	SAMEA2204414	ESC_CA4737AA_AS	Illumina HiSeq	EnteroBase QAssembly v2.2	2010	Europe	United Kingdom	Kallonen	blood	no	104	5177838	196306	99.96	0.11	cladeC2	baps_C2-L1_2	baps_C2-L2_3	baps_C2-L3_6	fimH30	1	not assigned	1	0	0	0	0	9	FII_2, FIA_1, FIA_6	1	5	1	1
ESC_BA7600AA	ECO0187	PRJEB4681	SAMEA2204415	ESC_AA7858AA_AS	Illumina HiSeq	EnteroBase QAssembly v2.2	2010	Europe	United Kingdom	Kallonen	blood	no	108	5177955	196306	99.96	0.11	cladeC2	baps_C2-L1_2	baps_C2-L2_3	baps_C2-L3_6	fimH30	1	not assigned	1	0	0	0	0	9	FII_2, FIA_1, FIA_6	1	5	1	1
ESC_GA5026AA	SPA97J4Y	PRJEB20792	SAMEA104060727	ESC_NA8102AA_AS	Illumina MiSeq	EnteroBase QAssembly v3.6.1	2014 - 2015	Europe	Denmark	Roer	blood	yes	81	5226173	217157	99.96	0.11	cladeC2	baps_C2-L1_2	baps_C2-L2_3	baps_C2-L3_6	fimH30	0	papGII negative	1	0	0	0	0	8	FIA_1, FIA_6, FII_2	1	5	1	1
ESC_NA3755AA	JVE13	PRJNA551371	SAMN12145141	ESC_CB2321AA_AS	Illumina HiSeq	EnteroBase QAssembly v4.1	2015	Europe	France	Birgy	urine	yes	75	5089942	175498	99.96	0.11	cladeC2	baps_C2-L1_2	baps_C2-L2_3	baps_C2-L3_6	fimH30	0	papGII negative	1	0	0	0	0	9	FII_2, FIA_1, FIA_6	1	5	1	1
ESC_GA4923AA	RGYIZWA8	PRJEB20792	SAMEA104060830	ESC_NA8205AA_AS	Illumina MiSeq	EnteroBase QAssembly v3.6.1	2014 - 2015	Europe	Denmark	Roer	blood	yes	68	5154452	282432	99.96	0.11	cladeC2	baps_C2-L1_2	baps_C2-L2_3	baps_C2-L3_6	fimH30	0	papGII negative	1	0	0	0	0	9	FII_2, FIA_1, FIA_6	1	5	1	1
ESC_GA5352AA	P119MPDS	PRJEB20792	SAMEA104060401	ESC_NA7775AA_AS	Illumina MiSeq	EnteroBase QAssembly v3.6.1	2014 - 2015	Europe	Denmark	Roer	blood	yes	85	5181302	175502	99.96	0.11	cladeC2	baps_C2-L1_2	baps_C2-L2_3	baps_C2-L3_6	fimH30	0	papGII negative	1	0	0	0	0	9	FII_2, FIA_1, FIA_6	1	5	1	1
ESC_GA5369AA	AD2CF449	PRJEB20792	SAMEA104060384	ESC_NA7758AA_AS	Illumina MiSeq	EnteroBase QAssembly v3.6.1	2014 - 2015	Europe	Denmark	Roer	blood	yes	73	5176242	282322	99.96	0.11	cladeC2	baps_C2-L1_2	baps_C2-L2_3	baps_C2-L3_6	fimH30	0	papGII negative	1	0	0	0	0	9	FIA_1, FIA_6, FII_2	1	5	1	1
ESC_BA7122AA	eo1721	PRJEB4681	SAMEA2205209	ESC_CA4301AA_AS	Illumina HiSeq	EnteroBase QAssembly v2.2	2007	Europe	United Kingdom	Kallonen	blood	no	89	5213355	181252	99.96	0.11	cladeC2	baps_C2-L1_2	baps_C2-L2_3	baps_C2-L3_6	fimH30	0	papGII negative	1	0	0	0	0	8	FIA_1, FIA_6	1	5	1	1
ESC_EA9480AA	SCP29-74	PRJEB15226	SAMEA4428959	ESC_JA0401AA_AS	Illumina MiSeq/HiSeq	EnteroBase QAssembly v3.5.1	2011 - 2014	Europe	Netherlands	SoM-study	na	yes	69	5288430	230070	99.96	0.19	cladeC2	baps_C2-L1_2	baps_C2-L2_3	baps_C2-L3_6	fimH30	0	papGII negative	1	0	0	0	0	6	FIA_1, FIA_6, FII_98, FII_2	1	5	1	1
ESC_EA9324AA	SCK31-36	PRJEB15226	SAMEA4429137	ESC_JA0051AA_AS	Illumina MiSeq/HiSeq	EnteroBase QAssembly v3.5.1	2011 - 2014	Europe	Netherlands	SoM-study	na	yes	92	5193552	198826	99.96	0.22	cladeC2	baps_C2-L1_2	baps_C2-L2_3	baps_C2-L3_6	fimH30	0	papGII negative	1	0	0	0	0	7	FIA_1, FIA_6, FII_98, FII_4	1	5	1	1
ESC_RA0528AA	E0517-A	PRJNA578285	SAMN13082275	ESC_KB3718AA_AS	Illumina NextSeq500	EnteroBase QAssembly v4.1	2012	North America	United States	Miles-Jay	urine	yes	101	5278298	186778	99.96	0.08	cladeC2	baps_C2-L1_2	baps_C2-L2_3	baps_C2-L3_6	fimH30	0	papGII negative	1	0	0	0	0	9	FIB_10, FIA_1, FIA_6, FII_51, FII_2	1	5	1	1
EF551		PRJNA612606	SAMN14378774	GCA_013171445.1	Illumina HiSeq	SPAdes v 3.13.1	2015	Europe	Sweden	Froeding	blood	yes	131	5281955	149867	99.96	0.23	cladeC2	baps_C2-L1_2	baps_C2-L2_3	baps_C2-L3_6	fimH30	0	papGII negative	1	0	0	0	0	10	FII_2, FIA_1, FIA_6	1	5	1	1
ESC_EA9639AA	SCP17-55	PRJEB15226	SAMEA4428437	ESC_IA9959AA_AS	Illumina MiSeq/HiSeq	EnteroBase QAssembly v3.5.1	2011 - 2014	Europe	Netherlands	SoM-study	na	yes	84	5145110	191062	99.96	0.11	cladeC2	baps_C2-L1_2	baps_C2-L2_3	baps_C2-L3_6	fimH30	0	papGII negative	1	0	0	0	0	9	FII_2, FIA_1, FIA_6	1	5	1	1
ESC_BA6847AA	ECO0163	PRJEB4681	SAMEA2204391	ESC_CA5077AA_AS	Illumina HiSeq	EnteroBase QAssembly v2.2	2009	Europe	United Kingdom	Kallonen	blood	no	102	5172443	191333	99.96	0.11	cladeC2	baps_C2-L1_2	baps_C2-L2_3	baps_C2-L3_6	fimH30	0	papGII negative	1	0	0	0	0	9	FIA_1, FIA_6, FII_2	1	5	1	1
ESC_EA8890AA	SCP29-15	PRJEB15226	SAMEA4429784	ESC_JA0870AA_AS	Illumina MiSeq/HiSeq	EnteroBase QAssembly v3.5.1	2011 - 2014	Europe	Netherlands	SoM-study	na	yes	84	5020948	164186	99.96	0.08	cladeC2	baps_C2-L1_2	baps_C2-L2_3	baps_C2-L3_6	fimH30	0	papGII negative	1	0	0	0	0	4	FII_2, FIA_1, FIA_6	1	5	1	1
ESC_EA8914AA	SCP27-65	PRJEB15226	SAMEA4429742	ESC_JA0828AA_AS	Illumina MiSeq/HiSeq	EnteroBase QAssembly v3.5.1	2011 - 2014	Europe	Netherlands	SoM-study	na	yes	103	5076137	134641	99.04	0.11	cladeC2	baps_C2-L1_2	baps_C2-L2_3	baps_C2-L3_6	fimH30	0	papGII negative	1	0	0	0	0	9	FIA_1, FIA_6, FII_2	1	5	1	1
ESC_EA8915AA	SCP27-64	PRJEB15226	SAMEA4429741	ESC_JA0827AA_AS	Illumina MiSeq/HiSeq	EnteroBase QAssembly v3.5.1	2011 - 2014	Europe	Netherlands	SoM-study	na	yes	90	5075545	146672	99.04	0.11	cladeC2	baps_C2-L1_2	baps_C2-L2_3	baps_C2-L3_6	fimH30	0	papGII negative	1	0	0	0	0	9	FIA_1, FIA_6, FII_2	1	5	1	1
ESC_JA5524AA	146	PRJEB23208	SAMEA104452227	ESC_SA8072AA_AS	Illumina MiSeq	EnteroBase QAssembly v4	2016	Europe	Germany	Kossow	feces	yes	87	5162395	191062	99.91	0.11	cladeC2	baps_C2-L1_2	baps_C2-L2_3	baps_C2-L3_6	fimH30	0	papGII negative	1	0	0	0	0	8	FII_2, FIA_1, FIA_6	1	5	1	1
ESC_EA9174AA	SCP18-39	PRJEB15226	SAMEA4429471	ESC_JA0457AA_AS	Illumina MiSeq/HiSeq	EnteroBase QAssembly v3.5.1	2011 - 2014	Europe	Netherlands	SoM-study	na	yes	86	5121229	162283	99.96	0.11	cladeC2	baps_C2-L1_2	baps_C2-L2_3	baps_C2-L3_6	fimH30	0	papGII negative	1	0	0	0	0	9	FII_2, FIA_1, FIA_6	1	5	1	1
ESC_EA9621AA	SCP18-24	PRJEB15226	SAMEA4428455	ESC_JA0363AA_AS	Illumina MiSeq/HiSeq	EnteroBase QAssembly v3.5.1	2011 - 2014	Europe	Netherlands	SoM-study	na	yes	90	5183114	191062	99.96	0.11	cladeC2	baps_C2-L1_2	baps_C2-L2_3	baps_C2-L3_6	fimH30	0	papGII negative	1	0	0	0	0	9	FII_2, FIA_1, FIA_6	1	5	1	1
ESC_FA0106AA	SCK02-58	PRJEB15226	SAMEA4427909	ESC_IA8958AA_AS	Illumina MiSeq/HiSeq	EnteroBase QAssembly v3.5.1	2011 - 2014	Europe	Netherlands	SoM-study	na	yes	86	5181508	191062	99.96	0.11	cladeC2	baps_C2-L1_2	baps_C2-L2_3	baps_C2-L3_6	fimH30	0	papGII negative	1	0	0	0	0	9	FII_2, FIA_1, FIA_6	1	5	1	1
ESC_EA9462AA	SCP03-42	PRJEB15226	SAMEA4428998	ESC_JA0185AA_AS	Illumina MiSeq/HiSeq	EnteroBase QAssembly v3.5.1	2011 - 2014	Europe	Netherlands	SoM-study	na	yes	100	5158484	203648	99.96	0.11	cladeC2	baps_C2-L1_2	baps_C2-L2_3	baps_C2-L3_6	fimH30	0	papGII negative	1	0	0	0	0	9	FIA_1, FIA_6, FII_2	1	5	1	1
ESC_EA8886AA	SCP29-67	PRJEB15226	SAMEA4429788	ESC_JA0874AA_AS	Illumina MiSeq/HiSeq	EnteroBase QAssembly v3.5.1	2011 - 2014	Europe	Netherlands	SoM-study	na	yes	95	5151103	158941	99.96	0.11	cladeC2	baps_C2-L1_2	baps_C2-L2_3	baps_C2-L3_6	fimH30	0	papGII negative	1	0	0	0	0	9	FII_2, FIA_1, FIA_6	1	5	1	1
ESC_EA9326AA	SCK31-28	PRJEB15226	SAMEA4429135	ESC_JA0584AA_AS	Illumina MiSeq/HiSeq	EnteroBase QAssembly v3.5.1	2011 - 2014	Europe	Netherlands	SoM-study	na	yes	99	5156414	161593	99.96	0.11	cladeC2	baps_C2-L1_2	baps_C2-L2_3	baps_C2-L3_6	fimH30	0	papGII negative	1	0	0	0	0	9	FII_2, FIA_1, FIA_6	1	5	1	1
ESC_EA9618AA	SCP18-32	PRJEB15226	SAMEA4428458	ESC_IA9525AA_AS	Illumina MiSeq/HiSeq	EnteroBase QAssembly v3.5.1	2011 - 2014	Europe	Netherlands	SoM-study	na	yes	86	5180475	217383	99.96	0.11	cladeC2	baps_C2-L1_2	baps_C2-L2_3	baps_C2-L3_6	fimH30	0	papGII negative	1	0	0	0	0	9	FII_2, FIA_1, FIA_6	1	5	1	1
ESC_EA9898AA	SCP03-62	PRJEB15226	SAMEA4428176	ESC_JA0352AA_AS	Illumina MiSeq/HiSeq	EnteroBase QAssembly v3.5.1	2011 - 2014	Europe	Netherlands	SoM-study	na	yes	78	5183601	218397	99.96	0.11	cladeC2	baps_C2-L1_2	baps_C2-L2_3	baps_C2-L3_6	fimH30	0	papGII negative	1	0	0	0	0	9	FII_2, FIA_1, FIA_6	1	5	1	1
ESC_FA0224AA	SCK08-31	PRJEB15226	SAMEA4427791	ESC_IA8840AA_AS	Illumina MiSeq/HiSeq	EnteroBase QAssembly v3.5.1	2011 - 2014	Europe	Netherlands	SoM-study	na	yes	94	5181341	209517	99.96	0.11	cladeC2	baps_C2-L1_2	baps_C2-L2_3	baps_C2-L3_6	fimH30	0	papGII negative	1	0	0	0	0	9	FII_2, FIA_1, FIA_6	1	5	1	1
ESC_EA9894AA	SCP03-67	PRJEB15226	SAMEA4428180	ESC_IA9190AA_AS	Illumina MiSeq/HiSeq	EnteroBase QAssembly v3.5.1	2011 - 2014	Europe	Netherlands	SoM-study	na	yes	93	5182610	164070	99.96	0.11	cladeC2	baps_C2-L1_2	baps_C2-L2_3	baps_C2-L3_6	fimH30	0	papGII negative	1	0	0	0	0	9	FIA_1, FIA_6, FII_2	1	5	1	1
ESC_EA9451AA	SCP03-60	PRJEB15226	SAMEA4429010	ESC_JA0191AA_AS	Illumina MiSeq/HiSeq	EnteroBase QAssembly v3.5.1	2011 - 2014	Europe	Netherlands	SoM-study	na	yes	88	5127528	189026	99.96	0.11	cladeC2	baps_C2-L1_2	baps_C2-L2_3	baps_C2-L3_6	fimH30	0	papGII negative	1	0	0	0	0	9	FIA_1, FIA_6, FII_2	1	5	1	1
ESC_FA0219AA	SCK08-53	PRJEB15226	SAMEA4427796	ESC_IA9537AA_AS	Illumina MiSeq/HiSeq	EnteroBase QAssembly v3.5.1	2011 - 2014	Europe	Netherlands	SoM-study	na	yes	121	5178358	116178	99.96	0.15	cladeC2	baps_C2-L1_2	baps_C2-L2_3	baps_C2-L3_6	fimH30	0	papGII negative	1	0	0	0	0	6	FIA_1, FIA_6, FII_2	1	5	1	1
ESC_NA3822AA	CHI13	PRJNA551371	SAMN12145115	ESC_CB2254AA_AS	Illumina HiSeq	EnteroBase QAssembly v4.1	2015	Europe	France	Birgy	urine	yes	84	5199906	203653	99.96	0.34	cladeC2	baps_C2-L1_2	baps_C2-L2_3	baps_C2-L3_6	fimH30	0	papGII negative	1	0	0	0	0	8	FIA_1, FIA_6, FII_2	1	5	1	1
ESC_BA7091AA	eo3003	PRJEB4681	SAMEA2205499	ESC_BA4747AA_AS	Illumina HiSeq	EnteroBase QAssembly v2.2	2010	Europe	United Kingdom	Kallonen	blood	no	97	5128756	191469	99.96	0.11	cladeC2	baps_C2-L1_2	baps_C2-L2_3	baps_C2-L3_6	fimH30	0	papGII negative	0	0	0	0	0	4	FII_2, FIA_1, FIA_6	0	5	1	1
ESC_JA5555AA	81	PRJEB23208	SAMEA104452188	ESC_SA8040AA_AS	Illumina MiSeq	EnteroBase QAssembly v4	2016	Europe	Germany	Kossow	feces	yes	107	5171144	142386	99.96	0.08	cladeC2	baps_C2-L1_2	baps_C2-L2_3	baps_C2-L3_6	fimH30	0	papGII negative	1	0	0	0	0	9	FIA_1, FIA_6, FII_2	1	5	1	1
ESC_BA7887AA	eo1430	PRJEB4681	SAMEA2205291	ESC_CA3974AA_AS	Illumina HiSeq	EnteroBase QAssembly v2.2	2006	Europe	United Kingdom	Kallonen	blood	no	77	5091141	203664	99.96	0.11	cladeC2	baps_C2-L1_2	baps_C2-L2_3	baps_C2-L3_6	fimH30	0	papGII negative	1	0	0	0	0	9	FIA_1, FIA_6, FII_2	1	5	1	1
ESC_BA7718AA	eo1176	PRJEB4681	SAMEA2205639	ESC_CA2772AA_AS	Illumina HiSeq	EnteroBase QAssembly v2.2	2005	Europe	United Kingdom	Kallonen	blood	no	74	5106927	204989	99.96	0.11	cladeC2	baps_C2-L1_2	baps_C2-L2_3	baps_C2-L3_6	fimH30	0	papGII negative	1	0	0	0	0	9	FII_2, FIA_1, FIA_6	1	5	1	1
ESC_BA7016AA	eo1173	PRJEB4681	SAMEA2205709	ESC_CA3884AA_AS	Illumina HiSeq	EnteroBase QAssembly v2.2	2005	Europe	United Kingdom	Kallonen	blood	no	72	5106435	298296	99.96	0.11	cladeC2	baps_C2-L1_2	baps_C2-L2_3	baps_C2-L3_6	fimH30	0	papGII negative	1	0	0	0	0	9	FIA_1, FIA_6, FII_2	1	5	1	1
ESC_BA7583AA	eo1422	PRJEB4681	SAMEA2205284	ESC_CA4589AA_AS	Illumina HiSeq	EnteroBase QAssembly v2.2	2006	Europe	United Kingdom	Kallonen	blood	no	76	5107959	319368	99.96	0.11	cladeC2	baps_C2-L1_2	baps_C2-L2_3	baps_C2-L3_6	fimH30	0	papGII negative	1	0	0	0	0	9	FIA_1, FIA_6, FII_2	1	5	1	1
ESC_BA7888AA	eo1426	PRJEB4681	SAMEA2205287	ESC_AA8422AA_AS	Illumina HiSeq	EnteroBase QAssembly v2.2	2006	Europe	United Kingdom	Kallonen	blood	no	68	5107842	319368	99.96	0.11	cladeC2	baps_C2-L1_2	baps_C2-L2_3	baps_C2-L3_6	fimH30	0	papGII negative	1	0	0	0	0	9	FIA_1, FIA_6, FII_2	1	5	1	1
ESC_EA9295AA	SCK32-58	PRJEB15226	SAMEA4429166	ESC_JA0080AA_AS	Illumina MiSeq/HiSeq	EnteroBase QAssembly v3.5.1	2011 - 2014	Europe	Netherlands	SoM-study	na	yes	96	5157733	189026	99.96	0.11	cladeC2	baps_C2-L1_2	baps_C2-L2_3	baps_C2-L3_6	fimH30	0	papGII negative	1	0	0	0	0	5	FIA_1, FIA_6, FII_2	1	5	1	1
ESC_EA9734AA	SCP13-09	PRJEB15226	SAMEA4428340	ESC_IA9892AA_AS	Illumina MiSeq/HiSeq	EnteroBase QAssembly v3.5.1	2011 - 2014	Europe	Netherlands	SoM-study	na	yes	80	5194591	209517	99.96	0.11	cladeC2	baps_C2-L1_2	baps_C2-L2_3	baps_C2-L3_6	fimH30	0	papGII negative	1	0	0	0	0	5	FIA_1, FIA_6, FII_2	1	5	1	1
ESC_GA5350AA	UAT0S5Y5	PRJEB20792	SAMEA104060403	ESC_NA7777AA_AS	Illumina MiSeq	EnteroBase QAssembly v3.6.1	2014 - 2015	Europe	Denmark	Roer	blood	yes	80	5152767	209377	99.96	0.11	cladeC2	baps_C2-L1_2	baps_C2-L2_3	baps_C2-L3_6	fimH30	0	papGII negative	1	0	0	0	0	8	FII_2, FIA_1, FIA_6	1	5	1	1
[truncated: 284 more rows]
