# Supplementary material for: Convergence of virulence and antimicrobial resistance in increasingly prevalent Escherichia coli ST131 papGII+ sublineages
Source: Commun Biol. 2022 Jul 28;5:752. doi: 10.1038/s42003-022-03660-x (PMC9334617; doi:10.1038/s42003-022-03660-x)
Supplement: Supplementary file 5 — Supplementary Data 3 [file 42003_2022_3660_MOESM5_ESM.xlsx]

## Sheet: table1
EnteroBase Assembly barcode	EnteroBase Uberstrain	BioSample	Assembly method	Assembly metrics: No. of contigs (>= 1000 bp)	Assembly metrics: total length	Assembly metrics: N50	Year of isolation	papGII	fimH type	No. acquired antimicrobial resistance genes	BioSampleHost	BioSampleHostDisease	Isolation source/disease
ESC_YA3624AA_AS	ESC_MA3161AA	SAMN11319448	EnteroBase Qassembly 4	87	5214440	365023	2013	0	fimH22	3	Homo sapiens	not applicable	abcess
ESC_IA8536AA_AS	ESC_EA8781AA	SAMN05371134	EnteroBase Qassembly 3.51	64	5251657	221300	2013	0	fimH30	8	Homo sapiens	missing	abcess
ESC_RB3981AA_AS	ESC_TA3465AA	SAMN16940071	EnteroBase Qassembly 4.1	98	5338903	184795	2019	0	fimH30	1	Homo sapiens		abcess
ESC_HA1973AA_AS	ESC_DA9447AA	SAMEA2500548	EnteroBase Qassembly 3.41	83	5156954	208892	2008	0	fimH324	2	Homo sapiens		abscess
ESC_BA0468AA_AS	ESC_CA0120AA	SAMEA1486617	EnteroBase Qassembly 2.2	109	5301425	183597	2010	1	fimH30	5	Homo sapiens		abscess
ESC_WA3338AA_AS	ESC_LA7432AA	SAMN06702101	EnteroBase Qassembly 4	41	5021301	336324	2015	0	fimH30	1	Homo sapiens	ecoli infection	abscess
ESC_RB8522AA_AS	ESC_TA4100AA	SAMN13829939	EnteroBase Qassembly 4.1	56	5123539	197607	2018	0	fimH30	5	Homo sapiens	No available	Abscess
ESC_HA5823AA_AS	ESC_DA4583AA	SAMN04273132	EnteroBase Qassembly 3.41	108	5251461	206716	2005	0	fimH30	11	Homo sapiens	infection	ascites fluid
ESC_ZA6640AA_AS	ESC_MA6887AA	SAMN11843649	EnteroBase Qassembly 4	81	5077447	202110	2018	0	fimH30	9	Homo sapiens		ascitic fluid
ESC_WA3341AA_AS	ESC_LA7429AA	SAMN06702098	EnteroBase Qassembly 4	40	5130761	348634	2015	0	fimH22	1	Homo sapiens	ecoli infection	Bile Duct Fluid
ESC_WA7113AA_AS	ESC_LA3620AA	SAMN09405760	EnteroBase Qassembly 4	87	5323257	189016	1998	1	fimH27	6	Homo sapiens	Bacteremia	blood
ESC_BA4781AA_AS	ESC_BA9295AA	SAMN01885817	EnteroBase Qassembly 2.2	86	5266171	276175	2003	0	fimH30	9	Homo sapiens	UTI induced bacteremia	blood
ESC_CA1840AA_AS	ESC_BA9049AA	SAMN01885818	EnteroBase Qassembly 2.2	41	5032049	713626	2003	0	fimH22	0	Homo sapiens	UTI induced bacteremia	blood
ESC_CA1422AA_AS	ESC_BA9290AA	SAMN01885825	EnteroBase Qassembly 2.2	80	5090518	271739	2003	0	fimH30	0	Homo sapiens	UTI induced bacteremia	blood
ESC_CA3304AA_AS	ESC_BA9272AA	SAMN01885841	EnteroBase Qassembly 2.2	126	5285539	135583	2003	0	fimH22	1	Homo sapiens	UTI induced bacteremia	blood
ESC_CA5784AA_AS	ESC_BA9269AA	SAMN01885844	EnteroBase Qassembly 2.2	95	5338004	319303	2003	0	fimH30	5	Homo sapiens	UTI induced bacteremia	blood
ESC_CA4512AA_AS	ESC_BA9413AA	SAMN01885733	EnteroBase Qassembly 2.2	75	5149667	319752	2003	0	fimH30	5	Homo sapiens	UTI induced bacteremia	blood
ESC_FB3955AA_AS	ESC_OA2075AA	SAMN12782149	EnteroBase Qassembly 4.1	109	5060279	100761	2004	0	fimH22	9	Homo sapiens	bacteremia	blood
ESC_CA1594AA_AS	ESC_BA9328AA	SAMN01885784	EnteroBase Qassembly 2.2	98	5129301	134622	2004	0	fimH22	0	Homo sapiens	UTI induced bacteremia	blood
ESC_CA3340AA_AS	ESC_BA9326AA	SAMN01885786	EnteroBase Qassembly 2.2	67	5144151	276119	2004	0	fimH22	2	Homo sapiens	UTI induced bacteremia	blood
ESC_CA5980AA_AS	ESC_BA9321AA	SAMN01885791	EnteroBase Qassembly 2.2	113	5291562	230658	2004	0	fimH22	2	Homo sapiens	UTI induced bacteremia	blood
ESC_CA3511AA_AS	ESC_BA9381AA	SAMN01885739	EnteroBase Qassembly 2.2	65	5117288	191116	2004	0	fimH22	0	Homo sapiens	UTI induced bacteremia	blood
ESC_BA1740AA_AS	ESC_CA0053AA	SAMEA1486636	EnteroBase Qassembly 2.2	64	5047713	276122	2004	0	fimH22	5	Homo sapiens		blood
ESC_FB3985AA_AS	ESC_OA2045AA	SAMN12782143	EnteroBase Qassembly 4.1	60	5136832	218323	2005	0	fimH22	0	Homo sapiens	bacteremia	blood
ESC_FB3980AA_AS	ESC_OA2050AA	SAMN12782172	EnteroBase Qassembly 4.1	71	5158107	260079	2005	0	fimH30	0	Homo sapiens	bacteremia	blood
ESC_FB3962AA_AS	ESC_OA2068AA	SAMN12782156	EnteroBase Qassembly 4.1	65	5211478	274631	2005	0	fimH30	5	Homo sapiens	bacteremia	blood
ESC_FB4085AA_AS	ESC_OA2046AA	SAMN12782142	EnteroBase Qassembly 4.1	68	5203974	191002	2005	0	fimH22	0	Homo sapiens	bacteremia	blood
ESC_HA5599AA_AS	ESC_DA4834AA	SAMN03922965	EnteroBase Qassembly 3.41	136	5238554	117419	2005	0	fimH30	9	Homo sapiens	Bloodstream infection	blood
ESC_FB3983AA_AS	ESC_OA2047AA	SAMN12782141	EnteroBase Qassembly 4.1	68	5126983	158903	2005	0	fimH22	0	Homo sapiens	bacteremia	blood
ESC_CA1300AA_AS	ESC_BA9437AA	SAMN01885680	EnteroBase Qassembly 2.2	72	5199276	218243	2005	0	fimH22	2	Homo sapiens	UTI induced bacteremia	blood
ESC_BA7717AA_AS	ESC_CA0144AA	SAMEA1486615	EnteroBase Qassembly 2.2	121	5262859	191391	2005	1	fimH30	15	Homo sapiens		blood
ESC_AA7866AA_AS	ESC_CA0142AA	SAMEA1486666	EnteroBase Qassembly 2.2	98	5255965	189534	2005	0	fimH30	11	Homo sapiens		blood
ESC_FB4089AA_AS	ESC_OA2044AA	SAMN12782144	EnteroBase Qassembly 4.1	59	5212103	254782	2006	0	fimH22	0	Homo sapiens	bacteremia	blood
ESC_HA5609AA_AS	ESC_DA4824AA	SAMN03922977	EnteroBase Qassembly 3.41	152	5161269	64541	2006	0	fimH30	1	Homo sapiens	Bloodstream infection	blood
ESC_HA5618AA_AS	ESC_DA4815AA	SAMN03922988	EnteroBase Qassembly 3.41	176	5271406	58113	2006	0	fimH30	1	Homo sapiens	Bloodstream infection	blood
ESC_HA5822AA_AS	ESC_DA4584AA	SAMN04273131	EnteroBase Qassembly 3.41	75	5147572	276253	2006	0	fimH30	3	Homo sapiens	bacteraemia	blood
ESC_LB2363AA_AS	ESC_RA3768AA	SAMN12163095	HGAP v4	2	5313308	5234709	2007	0	fimH22	1	Homo sapiens	Bloodstream infection	blood
ESC_FB9393AA_AS	ESC_OA5148AA	SAMN12731269	EnteroBase Qassembly 4.1	59	5014962	323968	2007	0	fimH41	11	Homo sapiens	not collected	blood
ESC_FB1964AA_AS	ESC_OA0346AA	SAMN12731280	EnteroBase Qassembly 4.1	63	5245608	209517	2007	0	fimH30	9	Homo sapiens	not collected	blood
ESC_FB9413AA_AS	ESC_OA5130AA	SAMN12731281	EnteroBase Qassembly 4.1	79	5241149	230324	2007	0	fimH30	6	Homo sapiens	not collected	blood
ESC_FB1965AA_AS	ESC_OA0345AA	SAMN12731283	EnteroBase Qassembly 4.1	61	5292628	230123	2007	0	fimH30	7	Homo sapiens	not collected	blood
ESC_FB1967AA_AS	ESC_OA0343AA	SAMN12731284	EnteroBase Qassembly 4.1	59	5201060	276427	2007	0	fimH30	3	Homo sapiens	not collected	blood
ESC_FB9410AA_AS	ESC_OA5133AA	SAMN12731290	EnteroBase Qassembly 4.1	98	5232938	232029	2007	0	fimH41	5	Homo sapiens	not collected	blood
ESC_FB1962AA_AS	ESC_OA0348AA	SAMN12731291	EnteroBase Qassembly 4.1	49	5258871	240277	2007	1	fimH30	10	Homo sapiens	not collected	blood
ESC_FB1963AA_AS	ESC_OA0347AA	SAMN12731292	EnteroBase Qassembly 4.1	67	5258798	312549	2007	1	fimH30	6	Homo sapiens	not collected	blood
ESC_FB9418AA_AS	ESC_OA5125AA	SAMN12731293	EnteroBase Qassembly 4.1	52	5052198	309302	2007	0	fimH41	11	Homo sapiens	not collected	blood
ESC_FB9411AA_AS	ESC_OA5132AA	SAMN12731295	EnteroBase Qassembly 4.1	54	5095193	259432	2007	0	fimH30	9	Homo sapiens	not collected	blood
ESC_FB1975AA_AS	ESC_OA0360AA	SAMN12731302	EnteroBase Qassembly 4.1	60	5246467	284730	2007	0	fimH30	7	Homo sapiens	not collected	blood
ESC_FB1982AA_AS	ESC_OA0353AA	SAMN12731303	EnteroBase Qassembly 4.1	60	5245792	284730	2007	0	fimH30	7	Homo sapiens	not collected	blood
ESC_FB1974AA_AS	ESC_OA0361AA	SAMN12731304	EnteroBase Qassembly 4.1	87	5266689	247817	2007	1	fimH30	14	Homo sapiens	not collected	blood
ESC_FB2092AA_AS	ESC_OA0468AA	SAMN12731311	EnteroBase Qassembly 4.1	64	5257096	209517	2007	1	fimH30	6	Homo sapiens	not collected	blood
ESC_FB9433AA_AS	ESC_OA5113AA	SAMN12731312	EnteroBase Qassembly 4.1	64	5247910	215575	2007	0	fimH30	3	Homo sapiens	not collected	blood
ESC_FB2090AA_AS	ESC_OA0470AA	SAMN12731313	EnteroBase Qassembly 4.1	76	5376329	250712	2007	1	fimH30	9	Homo sapiens	not collected	blood
ESC_HA5624AA_AS	ESC_DA4809AA	SAMN03922994	EnteroBase Qassembly 3.41	113	5283306	117039	2007	0	fimH22	1	Homo sapiens	Bloodstream infection	blood
ESC_HA6602AA_AS	ESC_DA3773AA	SAMN04393287	EnteroBase Qassembly 3.41	182	5239768	54232	2007	0	fimH30	10	Homo sapiens	Bloodstream infection	blood
ESC_FB3964AA_AS	ESC_OA2066AA	SAMN12782157	EnteroBase Qassembly 4.1	70	5140081	203003	2007	0	fimH30	0	Homo sapiens	bacteremia	blood
ESC_QA5915AA_AS	ESC_HA9613AA	SAMD00076995	EnteroBase Qassembly 3.61	78	5002019	166966	2007	0		10	Homo sapiens		blood
ESC_BA9746AA_AS	ESC_CA0092AA	SAMEA1486653	EnteroBase Qassembly 2.2	102	5393207	190986	2007	1	fimH30	6	Homo sapiens		blood
ESC_BA7191AA_AS	ESC_CA0091AA	SAMEA1486625	EnteroBase Qassembly 2.2	81	5054456	203729	2007	0	fimH30	9	Homo sapiens		blood
ESC_RA4833AA_AS	ESC_IA3854AA	SAMN08513244	EnteroBase Qassembly 3.61	91	5019786	224693	2007	0	fimH41	11	Homo sapiens	not collected	blood
ESC_RA4834AA_AS	ESC_IA3853AA	SAMN08513245	EnteroBase Qassembly 3.61	184	5234801	83601	2007	0	fimH41	5	Homo sapiens	not collected	blood
ESC_LB2364AA_AS	ESC_RA3769AA	SAMN12163096	HGAP v4	3	5253264	5034854	2008	0	fimH30	5	Homo sapiens	Bloodstream infection	blood
ESC_FB3095AA_AS	ESC_OA0493AA	SAMN12731329	EnteroBase Qassembly 4.1	70	5338105	222496	2008	1	fimH30	6	Homo sapiens	not collected	blood
ESC_FB3100AA_AS	ESC_OA0488AA	SAMN12731334	EnteroBase Qassembly 4.1	95	5399710	209517	2008	1	fimH30	14	Homo sapiens	not collected	blood
ESC_FB3540AA_AS	ESC_OA1897AA	SAMN12731342	EnteroBase Qassembly 4.1	78	5345622	209226	2008	1	fimH30	10	Homo sapiens	not collected	blood
ESC_FB3533AA_AS	ESC_OA1904AA	SAMN12731346	EnteroBase Qassembly 4.1	58	5183409	336307	2008	0	fimH30	9	Homo sapiens	not collected	blood
ESC_FB3539AA_AS	ESC_OA1898AA	SAMN12731349	EnteroBase Qassembly 4.1	63	5307932	222567	2008	1	fimH30	9	Homo sapiens	not collected	blood
ESC_FB3531AA_AS	ESC_OA1906AA	SAMN12731350	EnteroBase Qassembly 4.1	42	5149099	336325	2008	0	fimH30	5	Homo sapiens	not collected	blood
ESC_FB3941AA_AS	ESC_OA2089AA	SAMN12731353	EnteroBase Qassembly 4.1	87	5267853	247422	2008	1	fimH30	14	Homo sapiens	not collected	blood
ESC_FB3942AA_AS	ESC_OA2088AA	SAMN12731354	EnteroBase Qassembly 4.1	59	5292782	230127	2008	0	fimH30	7	Homo sapiens	not collected	blood
ESC_FB3946AA_AS	ESC_OA2084AA	SAMN12731356	EnteroBase Qassembly 4.1	63	5281417	342352	2008	0	fimH30	9	Homo sapiens	not collected	blood
ESC_GB3530AA_AS	ESC_OA7845AA	SAMN12731357	EnteroBase Qassembly 4.1	50	4940689	279853	2008	0	fimH41	1	Homo sapiens	not collected	blood
ESC_FB3949AA_AS	ESC_OA2081AA	SAMN12731358	EnteroBase Qassembly 4.1	62	5191115	336306	2008	0	fimH30	9	Homo sapiens	not collected	blood
ESC_FB3943AA_AS	ESC_OA2087AA	SAMN12731360	EnteroBase Qassembly 4.1	70	5231345	270231	2008	0	fimH30	11	Homo sapiens	not collected	blood
ESC_FB3945AA_AS	ESC_OA2085AA	SAMN12731362	EnteroBase Qassembly 4.1	57	5215907	217157	2008	0	fimH30	9	Homo sapiens	not collected	blood
ESC_CA2816AA_AS	ESC_BA5488AA	SAMN02801817	EnteroBase Qassembly 2.2	97	5402089	188463	2008	1	fimH30	10	Homo sapiens	bacteremia	blood
ESC_CA5893AA_AS	ESC_BA5484AA	SAMN02801819	EnteroBase Qassembly 2.2	104	5353461	214351	2008	0	fimH30	6	Homo sapiens	bacteremia	blood
ESC_CA2715AA_AS	ESC_BA5478AA	SAMN02801822	EnteroBase Qassembly 2.2	71	5000381	191470	2008	0	fimH30	5	Homo sapiens	bacteremia	blood
ESC_CA6313AA_AS	ESC_BA5471AA	SAMN02801826	EnteroBase Qassembly 2.2	71	4980236	222620	2008	0	fimH30	5	Homo sapiens	bacteremia	blood
ESC_BA0867AA_AS	ESC_BA5469AA	SAMN02801827	EnteroBase Qassembly 2.2	65	4956505	188899	2008	0	fimH30	1	Homo sapiens	bacteremia	blood
ESC_CA2158AA_AS	ESC_BA5467AA	SAMN02801828	EnteroBase Qassembly 2.2	61	5027926	229851	2008	0	fimH30	1	Homo sapiens	bacteremia	blood
ESC_LB2228AA_AS	ESC_RA3709AA	SAMN12169096	SPAdes v3.11.1	7	5335523	5076638	2008	0	fimH30	10	Homo sapiens		blood
ESC_FB3959AA_AS	ESC_OA2071AA	SAMN12782153	EnteroBase Qassembly 4.1	84	5482674	202854	2008	0	fimH22	7	Homo sapiens	bacteremia	blood
ESC_FB3963AA_AS	ESC_OA2067AA	SAMN12782139	EnteroBase Qassembly 4.1	71	5108565	319750	2008	0	fimH22	2	Homo sapiens	bacteremia	blood
ESC_HA4987AA_AS	ESC_DA5445AA	SAMN04357504	EnteroBase Qassembly 3.41	55	4950231	208677	2008	0	fimH41	2	Homo sapiens	Bacteremia	blood
ESC_HA5154AA_AS	ESC_DA5279AA	SAMN04357670	EnteroBase Qassembly 3.41	46	5171862	319829	2008	0	fimH324	7	Homo sapiens	Bacteremia	blood
ESC_HA4989AA_AS	ESC_DA5443AA	SAMN04357506	EnteroBase Qassembly 3.41	69	5233050	303950	2008	0	fimH30	9	Homo sapiens	Bacteremia	blood
ESC_HA4990AA_AS	ESC_DA5442AA	SAMN04357507	EnteroBase Qassembly 3.41	57	5098331	263319	2008	0	fimH30	5	Homo sapiens	Bacteremia	blood
ESC_QA7447AA_AS	ESC_HA9603AA	SAMD00077005	EnteroBase Qassembly 3.61	89	5049280	324913	2008	0	fimH41	10	Homo sapiens		blood
ESC_FA7800AA_AS	ESC_CA4371AA	SAMN04159538	EnteroBase Qassembly 3.32	116	5441002	135761	2008	1	fimH30	13	Homo sapiens	Escherichia coli [E. coli] as the cause of diseases classified elsewhere	blood
ESC_QA7594AA_AS	ESC_HA9574AA	SAMD00077034	EnteroBase Qassembly 3.61	115	5327007	141989	2008	0	fimH30	10	Homo sapiens		blood
ESC_QA7957AA_AS	ESC_HA9569AA	SAMD00077039	EnteroBase Qassembly 3.61	153	5260369	93019	2008	0	fimH30	5	Homo sapiens		blood
ESC_QA6342AA_AS	ESC_HA9567AA	SAMD00077041	EnteroBase Qassembly 3.61	120	4988730	103785	2008	0	fimH30	0	Homo sapiens		blood
ESC_FA7856AA_AS	ESC_CA4427AA	SAMN04159549	EnteroBase Qassembly 3.32	98	5260478	204899	2008	0	fimH30	9	Homo sapiens	Escherichia coli [E. coli] as the cause of diseases classified elsewhere	blood
ESC_TB5951AA_AS	ESC_CA4422AA	SAMN04159553	EnteroBase Qassembly 4.1	37	4892967	330612	2008	0	fimH22	5	Homo sapiens	Escherichia coli [E. coli] as the cause of diseases classified elsewhere	blood
ESC_FA7839AA_AS	ESC_CA4410AA	SAMN04159564	EnteroBase Qassembly 3.32	109	5373738	200478	2008	0	fimH30	7	Homo sapiens	Escherichia coli [E. coli] as the cause of diseases classified elsewhere	blood
ESC_FA7857AA_AS	ESC_CA4428AA	SAMN04159548	EnteroBase Qassembly 3.32	106	5238974	181138	2008	1	fimH30	2	Homo sapiens	Escherichia coli [E. coli] as the cause of diseases classified elsewhere	blood
ESC_FA7860AA_AS	ESC_CA4431AA	SAMN04159545	EnteroBase Qassembly 3.32	94	5023767	287510	2008	0	fimH41	11	Homo sapiens	Escherichia coli [E. coli] as the cause of diseases classified elsewhere	blood
ESC_FB4051AA_AS	ESC_OA2134AA	SAMN12731378	EnteroBase Qassembly 4.1	76	5559816	222496	2009	1	fimH30	10	Homo sapiens	not collected	blood
ESC_FB4046AA_AS	ESC_OA2139AA	SAMN12731380	EnteroBase Qassembly 4.1	80	5345463	221891	2009	1	fimH30	11	Homo sapiens	not collected	blood
ESC_FB4115AA_AS	ESC_OA2159AA	SAMN12731388	EnteroBase Qassembly 4.1	57	5121945	287145	2009	0	fimH30	8	Homo sapiens	not collected	blood
ESC_FB4117AA_AS	ESC_OA2157AA	SAMN12731396	EnteroBase Qassembly 4.1	61	5284875	230114	2009	0	fimH30	6	Homo sapiens	not collected	blood
ESC_FB4131AA_AS	ESC_OA2180AA	SAMN12731402	EnteroBase Qassembly 4.1	70	5212089	209407	2009	0	fimH30	9	Homo sapiens	not collected	blood
ESC_FB4134AA_AS	ESC_OA2177AA	SAMN12731405	EnteroBase Qassembly 4.1	72	5343443	190449	2009	1	fimH30	10	Homo sapiens	not collected	blood
ESC_FB4132AA_AS	ESC_OA2179AA	SAMN12731406	EnteroBase Qassembly 4.1	55	5123184	336316	2009	0	fimH30	10	Homo sapiens	not collected	blood
ESC_FB4136AA_AS	ESC_OA2175AA	SAMN12731407	EnteroBase Qassembly 4.1	81	5226418	218397	2009	0	fimH30	9	Homo sapiens	not collected	blood
ESC_FB4133AA_AS	ESC_OA2178AA	SAMN12731409	EnteroBase Qassembly 4.1	55	5156628	326285	2009	0	fimH30	9	Homo sapiens	not collected	blood
ESC_FA7795AA_AS	ESC_CA4366AA	SAMN04159614	EnteroBase Qassembly 3.32	91	5141831	176923	2009	0	fimH27	7	Homo sapiens	Escherichia coli [E. coli] as the cause of diseases classified elsewhere	blood
ESC_BA2774AA_AS	ESC_BA5446AA	SAMN02801838	EnteroBase Qassembly 2.2	79	5102045	229858	2009	0	fimH30	6	Homo sapiens	bacteremia	blood
ESC_BA6942AA_AS	ESC_BA5441AA	SAMN02801840	EnteroBase Qassembly 2.2	76	5200847	218120	2009	0	fimH30	12	Homo sapiens	bacteremia	blood
ESC_BA2996AA_AS	ESC_BA5434AA	SAMN02801843	EnteroBase Qassembly 2.2	92	5368258	180696	2009	1	fimH30	6	Homo sapiens	bacteremia	blood
ESC_BA5015AA_AS	ESC_BA5432AA	SAMN02801844	EnteroBase Qassembly 2.2	75	5167362	232156	2009	0	fimH30	11	Homo sapiens	bacteremia	blood
ESC_BA0379AA_AS	ESC_BA5427AA	SAMN02801846	EnteroBase Qassembly 2.2	82	5193437	240595	2009	0	fimH30	12	Homo sapiens	bacteremia	blood
ESC_CA2242AA_AS	ESC_BA5314AA	SAMN02801902	EnteroBase Qassembly 2.2	76	5191033	276593	2009	0	fimH30	12	Homo sapiens	bacteremia	blood
ESC_FA7813AA_AS	ESC_CA4384AA	SAMN04159598	EnteroBase Qassembly 3.32	99	5274354	155977	2009	1	fimH30	11	Homo sapiens	Escherichia coli [E. coli] as the cause of diseases classified elsewhere	blood
ESC_FA7812AA_AS	ESC_CA4383AA	SAMN04159599	EnteroBase Qassembly 3.32	92	5187234	171511	2009	0	fimH22	6	Homo sapiens	Escherichia coli [E. coli] as the cause of diseases classified elsewhere	blood
ESC_HA5659AA_AS	ESC_DA4774AA	SAMN04388548	EnteroBase Qassembly 3.41	175	4973460	50534	2009	0	fimH41	9	Homo sapiens	Bloodstream infection	blood
ESC_HA4998AA_AS	ESC_DA5434AA	SAMN04357515	EnteroBase Qassembly 3.41	65	5159202	218959	2009	0	fimH30	10	Homo sapiens	Bacteremia	blood
ESC_HA5003AA_AS	ESC_DA5429AA	SAMN04357520	EnteroBase Qassembly 3.41	44	5063025	377292	2009	0	fimH30	1	Homo sapiens	Bacteremia	blood
ESC_HA5159AA_AS	ESC_DA5274AA	SAMN04357675	EnteroBase Qassembly 3.41	79	5256576	209288	2009	0	fimH30	9	Homo sapiens	Bacteremia	blood
ESC_HA5004AA_AS	ESC_DA5428AA	SAMN04357521	EnteroBase Qassembly 3.41	45	5157121	237400	2009	0	fimH30	2	Homo sapiens	Bacteremia	blood
ESC_HA5008AA_AS	ESC_DA5424AA	SAMN04357525	EnteroBase Qassembly 3.41	58	5302267	276254	2009	0	fimH30	2	Homo sapiens	Bacteremia	blood
ESC_HA5011AA_AS	ESC_DA5421AA	SAMN04357528	EnteroBase Qassembly 3.41	82	5233665	205650	2009	0	fimH30	10	Homo sapiens	Bacteremia	blood
ESC_HA5014AA_AS	ESC_DA5418AA	SAMN04357531	EnteroBase Qassembly 3.41	104	5278687	303885	2009	0	fimH30	8	Homo sapiens	Bacteremia	blood
ESC_HA5161AA_AS	ESC_DA5272AA	SAMN04357677	EnteroBase Qassembly 3.41	40	5069520	342516	2009	0	fimH30	0	Homo sapiens	Bacteremia	blood
ESC_HA5018AA_AS	ESC_DA5414AA	SAMN04357535	EnteroBase Qassembly 3.41	57	5138582	276255	2009	0	fimH30	7	Homo sapiens	Bacteremia	blood
ESC_HA5162AA_AS	ESC_DA5271AA	SAMN04357678	EnteroBase Qassembly 3.41	71	5267425	199448	2009	1	fimH27	8	Homo sapiens	Bacteremia	blood
ESC_HA5021AA_AS	ESC_DA5411AA	SAMN04357538	EnteroBase Qassembly 3.41	56	5087604	277849	2009	0	fimH30	14	Homo sapiens	Bacteremia	blood
ESC_HA5022AA_AS	ESC_DA5410AA	SAMN04357539	EnteroBase Qassembly 3.41	73	5162092	188748	2009	0	fimH30	4	Homo sapiens	Bacteremia	blood
ESC_HA5026AA_AS	ESC_DA5406AA	SAMN04357543	EnteroBase Qassembly 3.41	61	5254319	276291	2009	0	fimH30	8	Homo sapiens	Bacteremia	blood
ESC_HA5030AA_AS	ESC_DA5402AA	SAMN04357547	EnteroBase Qassembly 3.41	61	5346142	244998	2009	0	fimH30	4	Homo sapiens	Bacteremia	blood
ESC_HA5185AA_AS	ESC_DA5248AA	SAMN04357701	EnteroBase Qassembly 3.41	47	5176732	342361	2009	0	fimH30	2	Homo sapiens	Bacteremia	blood
ESC_HA5039AA_AS	ESC_DA5393AA	SAMN04357556	EnteroBase Qassembly 3.41	77	5142327	284833	2009	0	fimH30	10	Homo sapiens	Bacteremia	blood
ESC_CA6112AA_AS	ESC_CA0073AA	SAMEA1486644	EnteroBase Qassembly 2.2	93	5119478	191821	2009	0	fimH30	9	Homo sapiens		blood
ESC_BA3542AA_AS	ESC_CA0061AA	SAMEA1486584	EnteroBase Qassembly 2.2	96	5051365	246281	2009	0	fimH41	11	Homo sapiens		blood
ESC_CA2609AA_AS	ESC_CA0089AA	SAMEA1486582	EnteroBase Qassembly 2.2	82	5124130	211063	2009	0	fimH30	5	Homo sapiens		blood
ESC_BA6775AA_AS	ESC_CA0088AA	SAMEA1486671	EnteroBase Qassembly 2.2	74	5113377	199411	2009	0	fimH30	2	Homo sapiens		blood
ESC_AA9282AA_AS	ESC_CA0087AA	SAMEA1486649	EnteroBase Qassembly 2.2	99	5064986	230838	2009	0	fimH41	0	Homo sapiens		blood
ESC_CA6288AA_AS	ESC_CA0086AA	SAMEA1486613	EnteroBase Qassembly 2.2	81	5176232	274762	2009	0	fimH30	2	Homo sapiens		blood
ESC_FA7850AA_AS	ESC_CA4421AA	SAMN04159554	EnteroBase Qassembly 3.32	98	5319787	165351	2009	0	fimH30	3	Homo sapiens	Escherichia coli [E. coli] as the cause of diseases classified elsewhere	blood
ESC_FA7853AA_AS	ESC_CA4424AA	SAMN04159551	EnteroBase Qassembly 3.32	91	5268196	198812	2009	1	fimH30	7	Homo sapiens	Escherichia coli [E. coli] as the cause of diseases classified elsewhere	blood
ESC_FA7835AA_AS	ESC_CA4406AA	SAMN04159568	EnteroBase Qassembly 3.32	109	5246655	181593	2009	0	fimH30	9	Homo sapiens	Escherichia coli [E. coli] as the cause of diseases classified elsewhere	blood
ESC_FA7854AA_AS	ESC_CA4425AA	SAMN04159550	EnteroBase Qassembly 3.32	97	5150697	190885	2009	0	fimH30	9	Homo sapiens	Escherichia coli [E. coli] as the cause of diseases classified elsewhere	blood
ESC_FA7838AA_AS	ESC_CA4409AA	SAMN04159565	EnteroBase Qassembly 3.32	107	5255226	159513	2009	0	fimH30	9	Homo sapiens	Escherichia coli [E. coli] as the cause of diseases classified elsewhere	blood
ESC_FA7849AA_AS	ESC_CA4420AA	SAMN04159555	EnteroBase Qassembly 3.32	100	5257868	190884	2009	0	fimH30	9	Homo sapiens	Escherichia coli [E. coli] as the cause of diseases classified elsewhere	blood
ESC_FB5372AA_AS	ESC_OA2812AA	SAMN12731426	EnteroBase Qassembly 4.1	96	5355522	276427	2010	1	fimH30	4	Homo sapiens	not collected	blood
ESC_FB5391AA_AS	ESC_OA2936AA	SAMN12731428	EnteroBase Qassembly 4.1	76	5340094	227035	2010	1	fimH30	13	Homo sapiens	not collected	blood
ESC_FB5390AA_AS	ESC_OA2937AA	SAMN12731429	EnteroBase Qassembly 4.1	65	5335197	227035	2010	1	fimH30	6	Homo sapiens	not collected	blood
ESC_FB5389AA_AS	ESC_OA2938AA	SAMN12731430	EnteroBase Qassembly 4.1	84	5210486	209517	2010	0	fimH30	4	Homo sapiens	not collected	blood
ESC_GB3810AA_AS	ESC_OA7565AA	SAMN12731431	EnteroBase Qassembly 4.1	62	4979003	323790	2010	0	fimH41	6	Homo sapiens	not collected	blood
ESC_FB5393AA_AS	ESC_OA2934AA	SAMN12731436	EnteroBase Qassembly 4.1	76	5206703	266933	2010	1	fimH30	1	Homo sapiens	not collected	blood
ESC_FB5387AA_AS	ESC_OA2940AA	SAMN12731439	EnteroBase Qassembly 4.1	70	5383947	228162	2010	1	fimH30	9	Homo sapiens	not collected	blood
ESC_FB5385AA_AS	ESC_OA2942AA	SAMN12731441	EnteroBase Qassembly 4.1	51	5118266	336280	2010	0	fimH30	9	Homo sapiens	not collected	blood
ESC_CA4395AA_AS	ESC_CA0114AA	SAMEA1486583	EnteroBase Qassembly 2.2	74	5013873	222992	2010	0	fimH30	1	Homo sapiens		blood
ESC_CA0426AA_AS	ESC_CA0129AA	SAMEA1486611	EnteroBase Qassembly 2.2	105	5325101	178497	2010	0	fimH30	9	Homo sapiens		blood
ESC_BA4639AA_AS	ESC_CA0134AA	SAMEA1486614	EnteroBase Qassembly 2.2	72	5064016	296021	2010	0	fimH30	1	Homo sapiens		blood
ESC_BA1463AA_AS	ESC_CA0124AA	SAMEA1486589	EnteroBase Qassembly 2.2	86	5109033	194287	2010	0	fimH30	1	Homo sapiens		blood
ESC_BA7509AA_AS	ESC_CA0117AA	SAMEA1486626	EnteroBase Qassembly 2.2	83	5212360	331943	2010	0	fimH22	7	Homo sapiens		blood
ESC_BA2345AA_AS	ESC_BA5383AA	SAMN02801868	EnteroBase Qassembly 2.2	100	5371154	161197	2010	1	fimH30	9	Homo sapiens	bacteremia	blood
ESC_BA2600AA_AS	ESC_BA5367AA	SAMN02801876	EnteroBase Qassembly 2.2	84	5217753	198741	2010	0	fimH30	9	Homo sapiens	bacteremia	blood
ESC_CA3060AA_AS	ESC_BA5365AA	SAMN02801877	EnteroBase Qassembly 2.2	100	5045087	137930	2010	0	fimH30	5	Homo sapiens	bacteremia	blood
ESC_AA9595AA_AS	ESC_BA5363AA	SAMN02801878	EnteroBase Qassembly 2.2	94	5077808	159106	2010	0	fimH30	5	Homo sapiens	bacteremia	blood
ESC_AA8604AA_AS	ESC_BA5341AA	SAMN02801889	EnteroBase Qassembly 2.2	91	5433342	170418	2010	1	fimH30	5	Homo sapiens	bacteremia	blood
ESC_BA9253AA_AS	ESC_BA5339AA	SAMN02801890	EnteroBase Qassembly 2.2	92	5428151	190978	2010	1	fimH30	9	Homo sapiens	bacteremia	blood
ESC_HA5666AA_AS	ESC_DA4767AA	SAMN04388555	EnteroBase Qassembly 3.41	193	5240276	50463	2010	0	fimH30	8	Homo sapiens	Bloodstream infection	blood
ESC_FB3976AA_AS	ESC_OA2054AA	SAMN12782168	EnteroBase Qassembly 4.1	87	5032743	136543	2010	0	fimH30	2	Homo sapiens	bacteremia	blood
ESC_HA4767AA_AS	ESC_DA5676AA	SAMN02885358	EnteroBase Qassembly 3.41	114	5296367	190969	2010	1	fimH30	12	Homo sapiens	Other Escherichia coli [E. coli] as the cause of diseases classified elsewhere	blood
ESC_HA4768AA_AS	ESC_DA5675AA	SAMN02885359	EnteroBase Qassembly 3.41	113	5295074	170422	2010	1	fimH30	12	Homo sapiens	Other Escherichia coli [E. coli] as the cause of diseases classified elsewhere	blood
ESC_HA5047AA_AS	ESC_DA5385AA	SAMN04357564	EnteroBase Qassembly 3.41	63	5253670	276211	2010	0	fimH30	7	Homo sapiens	Bacteremia	blood
ESC_HA5055AA_AS	ESC_DA5377AA	SAMN04357572	EnteroBase Qassembly 3.41	85	5369094	189786	2010	1	fimH27	7	Homo sapiens	Bacteremia	blood
ESC_HA5056AA_AS	ESC_DA5376AA	SAMN04357573	EnteroBase Qassembly 3.41	53	4974145	309404	2010	0	fimH41	0	Homo sapiens	Bacteremia	blood
ESC_HA5058AA_AS	ESC_DA5374AA	SAMN04357575	EnteroBase Qassembly 3.41	76	5321584	233563	2010	0	fimH30	10	Homo sapiens	Bacteremia	blood
ESC_HA5061AA_AS	ESC_DA5371AA	SAMN04357578	EnteroBase Qassembly 3.41	56	5140120	216213	2010	0	fimH30	0	Homo sapiens	Bacteremia	blood
ESC_HA5062AA_AS	ESC_DA5370AA	SAMN04357579	EnteroBase Qassembly 3.41	60	5253944	276327	2010	0	fimH30	8	Homo sapiens	Bacteremia	blood
ESC_HA5063AA_AS	ESC_DA5369AA	SAMN04357580	EnteroBase Qassembly 3.41	62	5291946	211665	2010	1	fimH30	8	Homo sapiens	Bacteremia	blood
ESC_HA5070AA_AS	ESC_DA5362AA	SAMN04357587	EnteroBase Qassembly 3.41	49	5172324	229939	2010	0	fimH1192	4	Homo sapiens	Bacteremia	blood
ESC_HA5075AA_AS	ESC_DA5357AA	SAMN04357592	EnteroBase Qassembly 3.41	96	5261710	209288	2010	0	fimH30	9	Homo sapiens	Bacteremia	blood
ESC_HA5082AA_AS	ESC_DA5351AA	SAMN04357598	EnteroBase Qassembly 3.41	60	5254094	276291	2010	0	fimH30	8	Homo sapiens	Bacteremia	blood
ESC_HA5087AA_AS	ESC_DA5346AA	SAMN04357603	EnteroBase Qassembly 3.41	67	5142798	336289	2010	0	fimH30	10	Homo sapiens	Bacteremia	blood
ESC_HA5089AA_AS	ESC_DA5344AA	SAMN04357605	EnteroBase Qassembly 3.41	89	5296619	191062	2010	1	fimH99	9	Homo sapiens	Bacteremia	blood
ESC_HA5090AA_AS	ESC_DA5343AA	SAMN04357606	EnteroBase Qassembly 3.41	60	5117008	276290	2010	0	fimH30	8	Homo sapiens	Bacteremia	blood
ESC_HA5097AA_AS	ESC_DA5336AA	SAMN04357613	EnteroBase Qassembly 3.41	84	5167391	217578	2010	0	fimH30	4	Homo sapiens	Bacteremia	blood
ESC_HA5101AA_AS	ESC_DA5332AA	SAMN04357617	EnteroBase Qassembly 3.41	79	5206394	217148	2010	0	fimH30	5	Homo sapiens	Bacteremia	blood
ESC_HA5156AA_AS	ESC_DA5277AA	SAMN04357672	EnteroBase Qassembly 3.41	70	5208415	222532	2010	0	fimH30	13	Homo sapiens	Bacteremia	blood
ESC_HA5167AA_AS	ESC_DA5266AA	SAMN04357683	EnteroBase Qassembly 3.41	77	5302839	254611	2010	0	fimH30	10	Homo sapiens	Bacteremia	blood
ESC_HA5175AA_AS	ESC_DA5258AA	SAMN04357691	EnteroBase Qassembly 3.41	81	5218903	209288	2010	0	fimH30	9	Homo sapiens	Bacteremia	blood
ESC_BA7016AA_AS	ESC_CA0085AA	SAMEA1486610	EnteroBase Qassembly 2.2	78	5265064	214708	2010	0	fimH30	11	Homo sapiens		blood
ESC_FA7357AA_AS	ESC_CA0084AA	SAMEA1486585	EnteroBase Qassembly 2.2	106	5363213	203556	2010	1	fimH30	12	Homo sapiens		blood
ESC_FA7843AA_AS	ESC_CA4414AA	SAMN04159560	EnteroBase Qassembly 3.32	89	5271957	185620	2010	1	fimH30	7	Homo sapiens	Escherichia coli [E. coli] as the cause of diseases classified elsewhere	blood
ESC_FA7830AA_AS	ESC_CA4401AA	SAMN04159572	EnteroBase Qassembly 3.32	90	5273097	216133	2010	1	fimH30	7	Homo sapiens	Escherichia coli [E. coli] as the cause of diseases classified elsewhere	blood
ESC_FA7845AA_AS	ESC_CA4416AA	SAMN04159559	EnteroBase Qassembly 3.32	97	5154106	190740	2010	0	fimH30	9	Homo sapiens	Escherichia coli [E. coli] as the cause of diseases classified elsewhere	blood
ESC_FA7870AA_AS	ESC_CA4441AA	SAMN04159544	EnteroBase Qassembly 3.32	101	5266369	227016	2010	1	fimH30	7	Homo sapiens	Escherichia coli [E. coli] as the cause of diseases classified elsewhere	blood
ESC_FA7832AA_AS	ESC_CA4403AA	SAMN04159570	EnteroBase Qassembly 3.32	59	5072542	276108	2010	0	fimH22	2	Homo sapiens	Escherichia coli [E. coli] as the cause of diseases classified elsewhere	blood
ESC_FA7836AA_AS	ESC_CA4407AA	SAMN04159567	EnteroBase Qassembly 3.32	74	5269837	196657	2010	0	fimH30	9	Homo sapiens	Escherichia coli [E. coli] as the cause of diseases classified elsewhere	blood
ESC_FA7840AA_AS	ESC_CA4411AA	SAMN04159563	EnteroBase Qassembly 3.32	95	5127871	222133	2010	0	fimH30	1	Homo sapiens	Escherichia coli [E. coli] as the cause of diseases classified elsewhere	blood
ESC_FA7848AA_AS	ESC_CA4419AA	SAMN04159556	EnteroBase Qassembly 3.32	139	5367533	171965	2010	0	fimH30	13	Homo sapiens	Escherichia coli [E. coli] as the cause of diseases classified elsewhere	blood
ESC_FA7841AA_AS	ESC_CA4412AA	SAMN04159562	EnteroBase Qassembly 3.32	96	5150290	159172	2010	0	fimH30	9	Homo sapiens	Escherichia coli [E. coli] as the cause of diseases classified elsewhere	blood
ESC_FA7846AA_AS	ESC_CA4417AA	SAMN04159558	EnteroBase Qassembly 3.32	98	5267823	196981	2010	1	fimH30	7	Homo sapiens	Escherichia coli [E. coli] as the cause of diseases classified elsewhere	blood
ESC_FA7852AA_AS	ESC_CA4423AA	SAMN04159552	EnteroBase Qassembly 3.32	118	5481137	171777	2010	0	fimH30	12	Homo sapiens	Escherichia coli [E. coli] as the cause of diseases classified elsewhere	blood
ESC_FA7837AA_AS	ESC_CA4408AA	SAMN04159566	EnteroBase Qassembly 3.32	90	5275822	209791	2010	0	fimH30	9	Homo sapiens	Escherichia coli [E. coli] as the cause of diseases classified elsewhere	blood
ESC_FA7847AA_AS	ESC_CA4418AA	SAMN04159557	EnteroBase Qassembly 3.32	92	5266230	163048	2010	1	fimH30	7	Homo sapiens	Escherichia coli [E. coli] as the cause of diseases classified elsewhere	blood
ESC_FA7834AA_AS	ESC_CA4405AA	SAMN04159569	EnteroBase Qassembly 3.32	69	5184218	242719	2010	0	fimH22	4	Homo sapiens	Escherichia coli [E. coli] as the cause of diseases classified elsewhere	blood
ESC_FA7842AA_AS	ESC_CA4413AA	SAMN04159561	EnteroBase Qassembly 3.32	83	5268502	208327	2010	1	fimH30	7	Homo sapiens	Escherichia coli [E. coli] as the cause of diseases classified elsewhere	blood
ESC_FA7859AA_AS	ESC_CA4430AA	SAMN04159546	EnteroBase Qassembly 3.32	113	5288875	178987	2010	1	fimH99	9	Homo sapiens	Escherichia coli [E. coli] as the cause of diseases classified elsewhere	blood
ESC_FA7858AA_AS	ESC_CA4429AA	SAMN04159547	EnteroBase Qassembly 3.32	80	5297568	222858	2010	0	fimH30	3	Homo sapiens	Escherichia coli [E. coli] as the cause of diseases classified elsewhere	blood
ESC_GB3812AA_AS	ESC_OA7563AA	SAMN12731448	EnteroBase Qassembly 4.1	102	5560100	156548	2011	1	fimH27	13	Homo sapiens	not collected	blood
ESC_FB5762AA_AS	ESC_OA2971AA	SAMN12731452	EnteroBase Qassembly 4.1	77	5249247	271716	2011	0	fimH30	13	Homo sapiens	not collected	blood
ESC_FB5763AA_AS	ESC_OA2970AA	SAMN12731453	EnteroBase Qassembly 4.1	116	5339758	222558	2011	1	fimH30	12	Homo sapiens	not collected	blood
ESC_FB5975AA_AS	ESC_OA3119AA	SAMN12731457	EnteroBase Qassembly 4.1	74	5317898	204839	2011	1	fimH30	7	Homo sapiens	not collected	blood
ESC_GB3853AA_AS	ESC_OA7522AA	SAMN12731477	EnteroBase Qassembly 4.1	75	5104963	218262	2011	0	fimH30	9	Homo sapiens	not collected	blood
ESC_FB6514AA_AS	ESC_OA3378AA	SAMN12731478	EnteroBase Qassembly 4.1	72	5232873	211526	2011	0	fimH30	9	Homo sapiens	not collected	blood
ESC_FB6511AA_AS	ESC_OA3381AA	SAMN12731479	EnteroBase Qassembly 4.1	78	5191268	267183	2011	0	fimH30	9	Homo sapiens	not collected	blood
ESC_GB3850AA_AS	ESC_OA7525AA	SAMN12731480	EnteroBase Qassembly 4.1	67	5088726	222630	2011	0	fimH30	9	Homo sapiens	not collected	blood
ESC_FB6513AA_AS	ESC_OA3379AA	SAMN12731481	EnteroBase Qassembly 4.1	71	5330419	221945	2011	1	fimH30	5	Homo sapiens	not collected	blood
ESC_FB6510AA_AS	ESC_OA3382AA	SAMN12731482	EnteroBase Qassembly 4.1	87	5271491	217157	2011	0	fimH30	9	Homo sapiens	not collected	blood
ESC_FB6519AA_AS	ESC_OA3373AA	SAMN12731483	EnteroBase Qassembly 4.1	74	5263159	221716	2011	1	fimH30	4	Homo sapiens	not collected	blood
ESC_GB3848AA_AS	ESC_OA7527AA	SAMN12731484	EnteroBase Qassembly 4.1	61	5088900	222656	2011	0	fimH30	5	Homo sapiens	not collected	blood
ESC_FB7495AA_AS	ESC_OA3987AA	SAMN12731485	EnteroBase Qassembly 4.1	56	5178312	319519	2011	0	fimH30	5	Homo sapiens	not collected	blood
ESC_GB3842AA_AS	ESC_OA7533AA	SAMN12731486	EnteroBase Qassembly 4.1	65	5166472	230168	2011	0	fimH30	9	Homo sapiens	not collected	blood
ESC_FA7819AA_AS	ESC_CA4390AA	SAMN04159592	EnteroBase Qassembly 3.32	97	5260379	162913	2011	0	fimH27	11	Homo sapiens	Escherichia coli [E. coli] as the cause of diseases classified elsewhere	blood
ESC_BA3618AA_AS	ESC_BA5331AA	SAMN02801894	EnteroBase Qassembly 2.2	60	5088601	229853	2011	0	fimH30	4	Homo sapiens	bacteremia	blood
ESC_BA2569AA_AS	ESC_BA5329AA	SAMN02801895	EnteroBase Qassembly 2.2	83	5148100	191327	2011	0	fimH30	6	Homo sapiens	bacteremia	blood
ESC_BA8586AA_AS	ESC_BA5327AA	SAMN02801896	EnteroBase Qassembly 2.2	82	5200491	218101	2011	0	fimH30	9	Homo sapiens	bacteremia	blood
ESC_BA5217AA_AS	ESC_BA5304AA	SAMN02801907	EnteroBase Qassembly 2.2	89	5227455	184398	2011	0	fimH30	5	Homo sapiens	bacteremia	blood
ESC_BA4335AA_AS	ESC_BA5306AA	SAMN02801906	EnteroBase Qassembly 2.2	82	5178708	320124	2011	0	fimH30	9	Homo sapiens	bacteremia	blood
ESC_YA3474AA_AS	ESC_MA3311AA	SAMN11319293	EnteroBase Qassembly 4	193	5095805	64112	2011	0	fimH41	9	Homo sapiens	not applicable	blood
ESC_WA5609AA_AS	ESC_LA5179AA	SAMN08382766	EnteroBase Qassembly 4	139	5379937	126843	2011	1	fimH30	9	Homo sapiens	Bacteremia	blood
ESC_WA5682AA_AS	ESC_LA5106AA	SAMN08382665	EnteroBase Qassembly 4	164	5371269	106687	2011	1	fimH30	9	Homo sapiens	Bacteremia	blood
ESC_XA8563AA_AS	ESC_LA5104AA	SAMN08382667	EnteroBase Qassembly 4	198	5260144	62741	2011	1	fimH30	10	Homo sapiens	Bacteremia	blood
ESC_XA6587AA_AS	ESC_LA5105AA	SAMN08382668	EnteroBase Qassembly 4	158	5015010	62040	2011	0	fimH30	1	Homo sapiens	Bacteremia	blood
ESC_WA5685AA_AS	ESC_LA5103AA	SAMN08382670	EnteroBase Qassembly 4	136	5137911	83456	2011	0	fimH30	9	Homo sapiens	Bacteremia	blood
ESC_WA5678AA_AS	ESC_LA5110AA	SAMN08382671	EnteroBase Qassembly 4	235	5281595	52223	2011	1	fimH30	10	Homo sapiens	Bacteremia	blood
ESC_WA5680AA_AS	ESC_LA5108AA	SAMN08382663	EnteroBase Qassembly 4	224	5138809	48475	2011	0	fimH30	5	Homo sapiens	Bacteremia	blood
ESC_HA5681AA_AS	ESC_DA4752AA	SAMN04388570	EnteroBase Qassembly 3.41	124	5146952	109159	2011	0	fimH30	8	Homo sapiens	Bloodstream infection	blood
ESC_HA5109AA_AS	ESC_DA5324AA	SAMN04357625	EnteroBase Qassembly 3.41	83	5393175	216887	2011	1	fimH30	9	Homo sapiens	Bacteremia	blood
ESC_HA5116AA_AS	ESC_DA5317AA	SAMN04357632	EnteroBase Qassembly 3.41	97	5405553	191062	2011	1	fimH30	11	Homo sapiens	Bacteremia	blood
ESC_HA5118AA_AS	ESC_DA5315AA	SAMN04357634	EnteroBase Qassembly 3.41	56	5255652	238994	2011	0	fimH30	4	Homo sapiens	Bacteremia	blood
ESC_HA5120AA_AS	ESC_DA5313AA	SAMN04357636	EnteroBase Qassembly 3.41	66	5226334	248984	2011	1	fimH30	9	Homo sapiens	Bacteremia	blood
ESC_HA5124AA_AS	ESC_DA5309AA	SAMN04357640	EnteroBase Qassembly 3.41	59	5069482	295367	2011	0	fimH41	2	Homo sapiens	Bacteremia	blood
ESC_HA5127AA_AS	ESC_DA5306AA	SAMN04357643	EnteroBase Qassembly 3.41	61	5136635	336348	2011	0	fimH30	3	Homo sapiens	Bacteremia	blood
ESC_HA5133AA_AS	ESC_DA5300AA	SAMN04357649	EnteroBase Qassembly 3.41	107	5519073	209517	2011	1	fimH30	9	Homo sapiens	Bacteremia	blood
ESC_HA5135AA_AS	ESC_DA5298AA	SAMN04357651	EnteroBase Qassembly 3.41	52	5051156	317814	2011	0	fimH30	5	Homo sapiens	Bacteremia	blood
ESC_HA5139AA_AS	ESC_DA5294AA	SAMN04357655	EnteroBase Qassembly 3.41	69	5241804	209517	2011	0	fimH30	9	Homo sapiens	Bacteremia	blood
ESC_HA5142AA_AS	ESC_DA5291AA	SAMN04357658	EnteroBase Qassembly 3.41	39	5133022	424794	2011	0	fimH22	2	Homo sapiens	Bacteremia	blood
ESC_HA5143AA_AS	ESC_DA5290AA	SAMN04357659	EnteroBase Qassembly 3.41	72	5240266	297251	2011	0	fimH30	14	Homo sapiens	Bacteremia	blood
ESC_HA5146AA_AS	ESC_DA5287AA	SAMN04357662	EnteroBase Qassembly 3.41	53	5080724	234930	2011	0	fimH30	1	Homo sapiens	Bacteremia	blood
ESC_HA5173AA_AS	ESC_DA5260AA	SAMN04357689	EnteroBase Qassembly 3.41	75	5064662	323922	2011	0	fimH41	11	Homo sapiens	Bacteremia	blood
ESC_RA4831AA_AS	ESC_IA3856AA	SAMN08513242	EnteroBase Qassembly 3.61	77	5290762	191062	2011	1	fimH30	6	Homo sapiens	not collected	blood
ESC_RA4829AA_AS	ESC_IA3858AA	SAMN08513250	EnteroBase Qassembly 3.61	175	5562699	80583	2011	1	fimH27	13	Homo sapiens	not collected	blood
ESC_RA4814AA_AS	ESC_IA3873AA	SAMN08513254	EnteroBase Qassembly 3.61	83	5247203	209517	2011	0	fimH30	13	Homo sapiens	not collected	blood
ESC_RA4813AA_AS	ESC_IA3874AA	SAMN08513255	EnteroBase Qassembly 3.61	124	5338161	222558	2011	1	fimH30	12	Homo sapiens	not collected	blood
ESC_RA4812AA_AS	ESC_IA3875AA	SAMN08513256	EnteroBase Qassembly 3.61	75	5320832	204841	2011	1	fimH30	7	Homo sapiens	not collected	blood
ESC_RA4810AA_AS	ESC_IA3877AA	SAMN08513258	EnteroBase Qassembly 3.61	70	5445075	191062	2011	1	fimH30	5	Homo sapiens	not collected	blood
ESC_RA4809AA_AS	ESC_IA3878AA	SAMN08513259	EnteroBase Qassembly 3.61	52	5084042	319827	2011	0	fimH54	7	Homo sapiens	not collected	blood
ESC_FA7054AA_AS	ESC_CA0062AA	SAMEA1486659	EnteroBase Qassembly 2.2	97	5298031	191231	2011	1	fimH30	10	Homo sapiens		blood
ESC_KB3743AA_AS	ESC_RA0503AA	SAMN13082299	EnteroBase Qassembly 4.1	98	5278186	191062	2011	1	fimH30	6	Homo sapiens	Extrainestinal E. coli infection	blood
ESC_KB4575AA_AS	ESC_RA0688AA	SAMN13082254	EnteroBase Qassembly 4.1	66	5084535	208944	2011	0	fimH30	9	Homo sapiens	Extrainestinal E. coli infection	blood
ESC_LB2368AA_AS	ESC_RA3773AA	SAMN12163101	HGAP v4	3	5214119	5095948	2012	0	fimH30	1	Homo sapiens	Bloodstream infection	blood
ESC_GB3843AA_AS	ESC_OA7532AA	SAMN12731489	EnteroBase Qassembly 4.1	61	5121172	232934	2012	0	fimH30	9	Homo sapiens	not collected	blood
ESC_FB6516AA_AS	ESC_OA3376AA	SAMN12731491	EnteroBase Qassembly 4.1	58	5213944	371553	2012	1	fimH30	3	Homo sapiens	not collected	blood
ESC_FB7557AA_AS	ESC_OA4005AA	SAMN12731497	EnteroBase Qassembly 4.1	77	5332448	202879	2012	1	fimH30	4	Homo sapiens	not collected	blood
ESC_FB7560AA_AS	ESC_OA4002AA	SAMN12731502	EnteroBase Qassembly 4.1	73	5387553	222496	2012	1	fimH30	9	Homo sapiens	not collected	blood
ESC_FB7559AA_AS	ESC_OA4003AA	SAMN12731503	EnteroBase Qassembly 4.1	70	5333615	222496	2012	1	fimH30	6	Homo sapiens	not collected	blood
ESC_GB3844AA_AS	ESC_OA7531AA	SAMN12731504	EnteroBase Qassembly 4.1	91	5361073	188581	2012	1	fimH30	3	Homo sapiens	not collected	blood
ESC_FB7561AA_AS	ESC_OA4001AA	SAMN12731508	EnteroBase Qassembly 4.1	54	5198955	241170	2012	0	fimH30	1	Homo sapiens	not collected	blood
ESC_FB7558AA_AS	ESC_OA4004AA	SAMN12731509	EnteroBase Qassembly 4.1	66	5164660	304239	2012	0	fimH30	9	Homo sapiens	not collected	blood
ESC_FB7648AA_AS	ESC_OA4037AA	SAMN12731511	EnteroBase Qassembly 4.1	72	5311597	265280	2012	1	fimH30	10	Homo sapiens	not collected	blood
ESC_FB7646AA_AS	ESC_OA4039AA	SAMN12731513	EnteroBase Qassembly 4.1	77	5281063	209445	2012	1	fimH30	6	Homo sapiens	not collected	blood
ESC_FB7651AA_AS	ESC_OA4034AA	SAMN12731514	EnteroBase Qassembly 4.1	84	5436173	267823	2012	1	fimH30	7	Homo sapiens	not collected	blood
ESC_FB7652AA_AS	ESC_OA4033AA	SAMN12731515	EnteroBase Qassembly 4.1	87	5337348	222568	2012	1	fimH30	12	Homo sapiens	not collected	blood
ESC_FB7649AA_AS	ESC_OA4036AA	SAMN12731516	EnteroBase Qassembly 4.1	65	5236959	209517	2012	0	fimH30	9	Homo sapiens	not collected	blood
ESC_FB7650AA_AS	ESC_OA4035AA	SAMN12731517	EnteroBase Qassembly 4.1	62	5126040	271636	2012	0	fimH30	0	Homo sapiens	not collected	blood
ESC_GB3847AA_AS	ESC_OA7528AA	SAMN12731518	EnteroBase Qassembly 4.1	86	5125650	178608	2012	0	fimH30	9	Homo sapiens	not collected	blood
ESC_FB7645AA_AS	ESC_OA4040AA	SAMN12731519	EnteroBase Qassembly 4.1	70	5255125	191062	2012	1	fimH30	6	Homo sapiens	not collected	blood
ESC_GB3902AA_AS	ESC_OA7473AA	SAMN12731524	EnteroBase Qassembly 4.1	65	5141062	259431	2012	0	fimH30	9	Homo sapiens	not collected	blood
ESC_YA3681AA_AS	ESC_MA3104AA	SAMN11319235	EnteroBase Qassembly 4	71	4889811	233708	2012	0	fimH41	0	Homo sapiens	not applicable	blood
ESC_YA3676AA_AS	ESC_MA3109AA	SAMN11319241	EnteroBase Qassembly 4	48	5002349	304199	2012	0	fimH30	3	Homo sapiens	not applicable	blood
ESC_YA3459AA_AS	ESC_MA3326AA	SAMN11319244	EnteroBase Qassembly 4	135	4892110	81153	2012	0	fimH41	0	Homo sapiens	not applicable	blood
ESC_HA5770AA_AS	ESC_DA4636AA	SAMN04273078	EnteroBase Qassembly 3.41	93	5334358	188487	2012	1	fimH30	5	Homo sapiens	bacteraemia	blood
ESC_HA5773AA_AS	ESC_DA4633AA	SAMN04273081	EnteroBase Qassembly 3.41	87	5188229	181269	2012	1	fimH30	5	Homo sapiens	bacteraemia	blood
ESC_HA5774AA_AS	ESC_DA4632AA	SAMN04273082	EnteroBase Qassembly 3.41	53	5121853	352144	2012	0	fimH22	4	Homo sapiens	bacteraemia	blood
ESC_HA5775AA_AS	ESC_DA4631AA	SAMN04273083	EnteroBase Qassembly 3.41	98	5298119	214381	2012	1	fimH30	9	Homo sapiens	bacteraemia	blood
ESC_HA5777AA_AS	ESC_DA4629AA	SAMN04273085	EnteroBase Qassembly 3.41	119	5266222	225891	2012	1	fimH30	10	Homo sapiens	bacteraemia	blood
ESC_HA5778AA_AS	ESC_DA4628AA	SAMN04273086	EnteroBase Qassembly 3.41	91	4969941	238402	2012	0	fimH41	1	Homo sapiens	bacteraemia	blood
ESC_HA5779AA_AS	ESC_DA4627AA	SAMN04273087	EnteroBase Qassembly 3.41	67	5130144	305613	2012	0		0	Homo sapiens	bacteraemia	blood
ESC_HA5780AA_AS	ESC_DA4626AA	SAMN04273088	EnteroBase Qassembly 3.41	50	5136831	274291	2012	0	fimH22	0	Homo sapiens	bacteraemia	blood
ESC_HA5781AA_AS	ESC_DA4625AA	SAMN04273089	EnteroBase Qassembly 3.41	107	5128768	243406	2012	0	fimH41	9	Homo sapiens	bacteraemia	blood
ESC_HA5782AA_AS	ESC_DA4624AA	SAMN04273090	EnteroBase Qassembly 3.41	51	5207818	284329	2012	0	fimH22	0	Homo sapiens	bacteraemia	blood
ESC_HA5784AA_AS	ESC_DA4622AA	SAMN04273092	EnteroBase Qassembly 3.41	81	5142500	231147	2012	0	fimH30	2	Homo sapiens	bacteraemia	blood
ESC_HA5785AA_AS	ESC_DA4621AA	SAMN04273093	EnteroBase Qassembly 3.41	83	5182875	191219	2012	0	fimH22	2	Homo sapiens	bacteraemia	blood
ESC_HA5786AA_AS	ESC_DA4620AA	SAMN04273094	EnteroBase Qassembly 3.41	118	5427310	190986	2012	1	fimH30	5	Homo sapiens	bacteraemia	blood
ESC_HA5787AA_AS	ESC_DA4619AA	SAMN04273095	EnteroBase Qassembly 3.41	41	5029432	274291	2012	0	fimH22	0	Homo sapiens	bacteraemia	blood
ESC_HA5788AA_AS	ESC_DA4618AA	SAMN04273096	EnteroBase Qassembly 3.41	69	5164201	229741	2012	0	fimH22	0	Homo sapiens	bacteraemia	blood
ESC_HA5789AA_AS	ESC_DA4617AA	SAMN04273097	EnteroBase Qassembly 3.41	88	5256139	203699	2012	0	fimH30	8	Homo sapiens	bacteraemia	blood
ESC_HA5790AA_AS	ESC_DA4616AA	SAMN04273098	EnteroBase Qassembly 3.41	92	5207760	188659	2012	0	fimH30	8	Homo sapiens	bacteraemia	blood
ESC_HA5791AA_AS	ESC_DA4615AA	SAMN04273099	EnteroBase Qassembly 3.41	68	5172758	274289	2012	0		0	Homo sapiens	bacteraemia	blood
ESC_HA5792AA_AS	ESC_DA4614AA	SAMN04273100	EnteroBase Qassembly 3.41	96	5294964	209491	2012	1	fimH30	9	Homo sapiens	bacteraemia	blood
ESC_HA5793AA_AS	ESC_DA4613AA	SAMN04273101	EnteroBase Qassembly 3.41	102	5294118	195395	2012	1	fimH30	10	Homo sapiens	bacteraemia	blood
ESC_HA5796AA_AS	ESC_DA4610AA	SAMN04273104	EnteroBase Qassembly 3.41	116	5357808	184055	2012	1	fimH30	11	Homo sapiens	bacteraemia	blood
ESC_HA5797AA_AS	ESC_DA4609AA	SAMN04273106	EnteroBase Qassembly 3.41	93	5282030	226962	2012	1	fimH30	7	Homo sapiens	bacteraemia	blood
ESC_HA5798AA_AS	ESC_DA4608AA	SAMN04273107	EnteroBase Qassembly 3.41	92	5209255	191502	2012	0	fimH30	10	Homo sapiens	bacteraemia	blood
ESC_IB6791AA_AS	ESC_QA5516AA	SAMN04254591	EnteroBase Qassembly 4.1	40	5100453	319830	2012	0	fimH322	0	Homo sapiens	Bacteremia/sepsis/septic shock/disseminated intravascular coagulation	blood
ESC_WA5656AA_AS	ESC_LA5132AA	SAMN08382690	EnteroBase Qassembly 4	186	5509381	109137	2012	0	fimH30	14	Homo sapiens	Bacteremia	blood
ESC_YA7526AA_AS	ESC_LA5141AA	SAMN08382691	EnteroBase Qassembly 4	161	5219905	88670	2012	1	fimH30	9	Homo sapiens	Bacteremia	blood
ESC_WA5646AA_AS	ESC_LA5142AA	SAMN08382693	EnteroBase Qassembly 4	151	5349747	109534	2012	1	fimH30	10	Homo sapiens	Bacteremia	blood
ESC_WA5645AA_AS	ESC_LA5143AA	SAMN08382694	EnteroBase Qassembly 4	128	5353306	138345	2012	1	fimH30	10	Homo sapiens	Bacteremia	blood
ESC_WA5607AA_AS	ESC_LA5181AA	SAMN08382771	EnteroBase Qassembly 4	173	5339541	87491	2012	1	fimH30	10	Homo sapiens	Bacteremia	blood
ESC_WA5643AA_AS	ESC_LA5145AA	SAMN08382696	EnteroBase Qassembly 4	167	5334019	84487	2012	1	fimH30	10	Homo sapiens	Bacteremia	blood
ESC_WA5642AA_AS	ESC_LA5146AA	SAMN08382697	EnteroBase Qassembly 4	168	5345874	91985	2012	1	fimH30	9	Homo sapiens	Bacteremia	blood
ESC_WA5641AA_AS	ESC_LA5147AA	SAMN08382698	EnteroBase Qassembly 4	214	5333491	60251	2012	1	fimH30	10	Homo sapiens	Bacteremia	blood
ESC_WA5640AA_AS	ESC_LA5148AA	SAMN08382699	EnteroBase Qassembly 4	185	5343685	79874	2012	1	fimH30	10	Homo sapiens	Bacteremia	blood
ESC_WA5639AA_AS	ESC_LA5149AA	SAMN08382700	EnteroBase Qassembly 4	159	5332624	101489	2012	1	fimH30	6	Homo sapiens	Bacteremia	blood
ESC_WA5638AA_AS	ESC_LA5150AA	SAMN08382701	EnteroBase Qassembly 4	198	5339176	64971	2012	1	fimH30	10	Homo sapiens	Bacteremia	blood
ESC_WA5637AA_AS	ESC_LA5151AA	SAMN08382702	EnteroBase Qassembly 4	180	5251205	84585	2012	1	fimH30	6	Homo sapiens	Bacteremia	blood
ESC_WA5675AA_AS	ESC_LA5113AA	SAMN08382703	EnteroBase Qassembly 4	149	5399389	124020	2012	1	fimH30	12	Homo sapiens	Bacteremia	blood
ESC_WA5676AA_AS	ESC_LA5112AA	SAMN08382704	EnteroBase Qassembly 4	135	5305512	120234	2012	1	fimH30	10	Homo sapiens	Bacteremia	blood
ESC_WA5673AA_AS	ESC_LA5115AA	SAMN08382705	EnteroBase Qassembly 4	143	5090081	94912	2012	0	fimH30	5	Homo sapiens	Bacteremia	blood
ESC_WA5674AA_AS	ESC_LA5114AA	SAMN08382706	EnteroBase Qassembly 4	246	5309505	41229	2012	1	fimH30	10	Homo sapiens	Bacteremia	blood
ESC_WA5671AA_AS	ESC_LA5117AA	SAMN08382707	EnteroBase Qassembly 4	218	5330220	52245	2012	1	fimH30	10	Homo sapiens	Bacteremia	blood
ESC_WA5608AA_AS	ESC_LA5180AA	SAMN08382772	EnteroBase Qassembly 4	171	5059389	67071	2012	1	fimH30	3	Homo sapiens	Bacteremia	blood
ESC_WA5672AA_AS	ESC_LA5116AA	SAMN08382708	EnteroBase Qassembly 4	131	5276952	139096	2012	1	fimH30	5	Homo sapiens	Bacteremia	blood
ESC_WA5669AA_AS	ESC_LA5119AA	SAMN08382709	EnteroBase Qassembly 4	128	5015430	77519	2012	0	fimH30	2	Homo sapiens	Bacteremia	blood
ESC_WA5667AA_AS	ESC_LA5121AA	SAMN08382711	EnteroBase Qassembly 4	245	5321437	53999	2012	1	fimH30	10	Homo sapiens	Bacteremia	blood
ESC_YA0244AA_AS	ESC_LA5120AA	SAMN08382712	EnteroBase Qassembly 4	171	5390693	109446	2012	1	fimH30	12	Homo sapiens	Bacteremia	blood
ESC_WA5664AA_AS	ESC_LA5124AA	SAMN08382713	EnteroBase Qassembly 4	149	5324058	89807	2012	0	fimH30	6	Homo sapiens	Bacteremia	blood
ESC_WA5663AA_AS	ESC_LA5125AA	SAMN08382714	EnteroBase Qassembly 4	122	5201290	111559	2012	0	fimH22	2	Homo sapiens	Bacteremia	blood
ESC_YA6578AA_AS	ESC_LA5128AA	SAMN08382717	EnteroBase Qassembly 4	180	5383977	66520	2012	1	fimH30	6	Homo sapiens	Bacteremia	blood
ESC_YA7458AA_AS	ESC_LA5171AA	SAMN08382675	EnteroBase Qassembly 4	166	5333931	106299	2012	1	fimH30	5	Homo sapiens	Bacteremia	blood
ESC_WA5618AA_AS	ESC_LA5170AA	SAMN08382678	EnteroBase Qassembly 4	162	5185678	83015	2012	1	fimH30	5	Homo sapiens	Bacteremia	blood
ESC_YA7498AA_AS	ESC_LA5167AA	SAMN08382679	EnteroBase Qassembly 4	153	5352951	109329	2012	1	fimH30	10	Homo sapiens	Bacteremia	blood
ESC_WA5620AA_AS	ESC_LA5168AA	SAMN08382680	EnteroBase Qassembly 4	134	5302828	154224	2012	0	fimH30	10	Homo sapiens	Bacteremia	blood
ESC_XA6535AA_AS	ESC_LA5175AA	SAMN08382768	EnteroBase Qassembly 4	193	5290630	57916	2012	1	fimH30	4	Homo sapiens	Bacteremia	blood
ESC_XA6573AA_AS	ESC_LA5165AA	SAMN08382681	EnteroBase Qassembly 4	143	5417933	91293	2012	0	fimH30	12	Homo sapiens	Bacteremia	blood
ESC_XA6572AA_AS	ESC_LA5166AA	SAMN08382682	EnteroBase Qassembly 4	182	5235495	70205	2012	1	fimH30	8	Homo sapiens	Bacteremia	blood
ESC_WA5650AA_AS	ESC_LA5138AA	SAMN08382684	EnteroBase Qassembly 4	194	5328584	66409	2012	1	fimH30	10	Homo sapiens	Bacteremia	blood
ESC_XA6578AA_AS	ESC_LA5137AA	SAMN08382685	EnteroBase Qassembly 4	168	5304062	84777	2012	1	fimH30	5	Homo sapiens	Bacteremia	blood
ESC_WA5652AA_AS	ESC_LA5136AA	SAMN08382686	EnteroBase Qassembly 4	227	5277637	56923	2012	1	fimH30	9	Homo sapiens	Bacteremia	blood
ESC_WA5611AA_AS	ESC_LA5177AA	SAMN08382770	EnteroBase Qassembly 4	143	5343044	109359	2012	1	fimH30	10	Homo sapiens	Bacteremia	blood
ESC_WA5655AA_AS	ESC_LA5133AA	SAMN08382689	EnteroBase Qassembly 4	145	5349798	114984	2012	1	fimH30	10	Homo sapiens	Bacteremia	blood
ESC_HA6560AA_AS	ESC_DA3815AA	SAMN04393243	EnteroBase Qassembly 3.41	72	4984177	172842	2012	0	fimH30	4	Homo sapiens	Bloodstream infection	blood
ESC_HA6566AA_AS	ESC_DA3809AA	SAMN04393250	EnteroBase Qassembly 3.41	159	5115084	57926	2012	0	fimH30	1	Homo sapiens	Bloodstream infection	blood
ESC_HA6576AA_AS	ESC_DA3799AA	SAMN04393262	EnteroBase Qassembly 3.41	124	5217134	96358	2012	0	fimH30	10	Homo sapiens	Bloodstream infection	blood
ESC_HA6577AA_AS	ESC_DA3798AA	SAMN04393264	EnteroBase Qassembly 3.41	89	5191640	170923	2012	1	fimH30	4	Homo sapiens	Bloodstream infection	blood
ESC_HA6578AA_AS	ESC_DA3797AA	SAMN04393265	EnteroBase Qassembly 3.41	133	5237875	94914	2012	0	fimH35	6	Homo sapiens	Bloodstream infection	blood
ESC_HA6579AA_AS	ESC_DA3796AA	SAMN04393266	EnteroBase Qassembly 3.41	121	5311888	173832	2012	0	fimH30	10	Homo sapiens	Bloodstream infection	blood
ESC_JB8345AA_AS	ESC_QA8283AA	SAMN14395472	EnteroBase Qassembly 4.1	93	5170729	261259	2012	0	fimH41	12	Homo sapiens	Extraintestinal infection	blood
ESC_RA4821AA_AS	ESC_IA3866AA	SAMN08513233	EnteroBase Qassembly 3.61	168	5157807	59834	2012	0	fimH30	9	Homo sapiens	not collected	blood
ESC_RA4805AA_AS	ESC_IA3882AA	SAMN08513226	EnteroBase Qassembly 3.61	68	5237854	203998	2012	0	fimH683	7	Homo sapiens	not collected	blood
ESC_WA2973AA_AS	ESC_LA8237AA	SAMN06218042	EnteroBase Qassembly 4	66	5214016	301975	2013	0		9	Homo sapiens	Not applicable	blood
ESC_WA2974AA_AS	ESC_LA8236AA	SAMN06218076	EnteroBase Qassembly 4	68	4921307	214733	2013	0	fimH412	1	Homo sapiens	Not applicable	blood
ESC_FB7662AA_AS	ESC_OA4023AA	SAMN12731527	EnteroBase Qassembly 4.1	56	5132059	319788	2013	0	fimH30	9	Homo sapiens	not collected	blood
ESC_FB7655AA_AS	ESC_OA4030AA	SAMN12731531	EnteroBase Qassembly 4.1	63	5142765	375953	2013	0	fimH30	7	Homo sapiens	not collected	blood
ESC_FB7656AA_AS	ESC_OA4029AA	SAMN12731533	EnteroBase Qassembly 4.1	72	5216109	191063	2013	0	fimH30	10	Homo sapiens	not collected	blood
ESC_FB7658AA_AS	ESC_OA4027AA	SAMN12731538	EnteroBase Qassembly 4.1	89	5572772	195098	2013	1	fimH30	10	Homo sapiens	not collected	blood
ESC_GB3905AA_AS	ESC_OA7470AA	SAMN12731539	EnteroBase Qassembly 4.1	61	5090979	269426	2013	0	fimH41	10	Homo sapiens	not collected	blood
ESC_FB7727AA_AS	ESC_OA4155AA	SAMN12731547	EnteroBase Qassembly 4.1	57	5182964	227034	2013	1	fimH30	6	Homo sapiens	not collected	blood
ESC_FB7731AA_AS	ESC_OA4151AA	SAMN12731549	EnteroBase Qassembly 4.1	65	5125556	319828	2013	0	fimH30	8	Homo sapiens	not collected	blood
ESC_GB4186AA_AS	ESC_OA8199AA	SAMN12731551	EnteroBase Qassembly 4.1	76	5148164	209517	2013	0	fimH30	9	Homo sapiens	not collected	blood
ESC_FB7725AA_AS	ESC_OA4157AA	SAMN12731552	EnteroBase Qassembly 4.1	56	5159328	217172	2013	0	fimH30	8	Homo sapiens	not collected	blood
ESC_FB7736AA_AS	ESC_OA4146AA	SAMN12731556	EnteroBase Qassembly 4.1	70	5336654	208405	2013	1	fimH30	6	Homo sapiens	not collected	blood
ESC_FB7728AA_AS	ESC_OA4154AA	SAMN12731557	EnteroBase Qassembly 4.1	69	5134040	211157	2013	0	fimH30	8	Homo sapiens	not collected	blood
ESC_FB7734AA_AS	ESC_OA4148AA	SAMN12731559	EnteroBase Qassembly 4.1	65	5349357	222568	2013	1	fimH30	14	Homo sapiens	not collected	blood
ESC_FB7741AA_AS	ESC_OA4141AA	SAMN12731561	EnteroBase Qassembly 4.1	74	5185549	225724	2013	0	fimH30	8	Homo sapiens	not collected	blood
ESC_FB7746AA_AS	ESC_OA4136AA	SAMN12731562	EnteroBase Qassembly 4.1	51	5182891	227034	2013	1	fimH30	6	Homo sapiens	not collected	blood
ESC_FB7744AA_AS	ESC_OA4138AA	SAMN12731563	EnteroBase Qassembly 4.1	77	5362985	222496	2013	1	fimH30	10	Homo sapiens	not collected	blood
ESC_FB7747AA_AS	ESC_OA4135AA	SAMN12731565	EnteroBase Qassembly 4.1	58	5137890	375953	2013	0	fimH30	12	Homo sapiens	not collected	blood
ESC_FB7743AA_AS	ESC_OA4139AA	SAMN12731568	EnteroBase Qassembly 4.1	85	5359281	191062	2013	1	fimH30	10	Homo sapiens	not collected	blood
ESC_FB7738AA_AS	ESC_OA4144AA	SAMN12731577	EnteroBase Qassembly 4.1	42	5180781	276427	2013	1	fimH30	2	Homo sapiens	not collected	blood
ESC_FB7755AA_AS	ESC_OA4127AA	SAMN12731578	EnteroBase Qassembly 4.1	43	5179187	276427	2013	1	fimH30	2	Homo sapiens	not collected	blood
ESC_FB7749AA_AS	ESC_OA4133AA	SAMN12731579	EnteroBase Qassembly 4.1	66	5314873	228355	2013	0	fimH30	9	Homo sapiens	not collected	blood
ESC_FB7752AA_AS	ESC_OA4130AA	SAMN12731581	EnteroBase Qassembly 4.1	72	5264493	191407	2013	1	fimH99	6	Homo sapiens	not collected	blood
ESC_FB7756AA_AS	ESC_OA4126AA	SAMN12731585	EnteroBase Qassembly 4.1	77	5340237	222496	2013	1	fimH30	6	Homo sapiens	not collected	blood
ESC_FB7750AA_AS	ESC_OA4132AA	SAMN12731586	EnteroBase Qassembly 4.1	70	5340211	222437	2013	1	fimH30	6	Homo sapiens	not collected	blood
ESC_CA2785AA_AS	ESC_BA8362AA	SAMN02581299	EnteroBase Qassembly 2.2	121	5132230	146564	2013	0	fimH30	1	Homo sapiens		blood
ESC_HA9154AA_AS	ESC_EA2950AA	SAMN05170120	EnteroBase Qassembly 3.51	59	5279574	342365	2013	0	fimH30	12	Homo sapiens	NA	blood
ESC_GB6900AA_AS	ESC_PA1036AA	SAMN10180187	EnteroBase Qassembly 4.1	86	5231974	191196	2013	0	fimH30	5	Homo sapiens	missing	blood
ESC_GB6895AA_AS	ESC_PA1041AA	SAMN10180188	EnteroBase Qassembly 4.1	83	5400471	221699	2013	1	fimH30	10	Homo sapiens	missing	blood
ESC_GB6896AA_AS	ESC_PA1040AA	SAMN10180191	EnteroBase Qassembly 4.1	64	4975207	275823	2013	0	fimH41	8	Homo sapiens	missing	blood
ESC_GB6911AA_AS	ESC_PA1025AA	SAMN10180205	EnteroBase Qassembly 4.1	82	5202824	173789	2013	0	fimH30	1	Homo sapiens	missing	blood
ESC_GB6957AA_AS	ESC_PA0979AA	SAMN10180252	EnteroBase Qassembly 4.1	100	5554582	170664	2013	1	fimH30	14	Homo sapiens	missing	blood
ESC_GB6951AA_AS	ESC_PA0985AA	SAMN10180254	EnteroBase Qassembly 4.1	108	5553050	178107	2013	1	fimH30	14	Homo sapiens	missing	blood
ESC_GB6948AA_AS	ESC_PA0988AA	SAMN10180262	EnteroBase Qassembly 4.1	78	5145955	197718	2013	0	fimH30	8	Homo sapiens	missing	blood
ESC_GB6961AA_AS	ESC_PA0975AA	SAMN10180263	EnteroBase Qassembly 4.1	68	5223748	229922	2013	0	fimH30	5	Homo sapiens	missing	blood
ESC_GB6960AA_AS	ESC_PA0976AA	SAMN10180264	EnteroBase Qassembly 4.1	88	5052204	222350	2013	0	fimH41	4	Homo sapiens	missing	blood
ESC_GB6947AA_AS	ESC_PA0989AA	SAMN10180265	EnteroBase Qassembly 4.1	60	5072869	222287	2013	0	fimH30	9	Homo sapiens	missing	blood
ESC_NA9137AA_AS	ESC_GA6283AA	SAMN07189544	EnteroBase Qassembly 3.61	105	5406978	201398	2013	1	fimH30	13	Homo sapiens	Neutropenic fever	blood
ESC_NA9138AA_AS	ESC_GA6282AA	SAMN07189545	EnteroBase Qassembly 3.61	103	5271804	255087	2013	0	fimH30	9	Homo sapiens	Neutropenic fever	blood
ESC_NA9139AA_AS	ESC_GA6281AA	SAMN07189546	EnteroBase Qassembly 3.61	81	5165868	222568	2013	0	fimH30	9	Homo sapiens	Neutropenic fever	blood
ESC_NA9132AA_AS	ESC_GA6288AA	SAMN07189547	EnteroBase Qassembly 3.61	72	5235309	222567	2013	0	fimH30	9	Homo sapiens	Neutropenic fever	blood
ESC_NA9133AA_AS	ESC_GA6287AA	SAMN07189548	EnteroBase Qassembly 3.61	72	5100177	258883	2013	0	fimH30	9	Homo sapiens	Neutropenic fever	blood
ESC_NA9134AA_AS	ESC_GA6286AA	SAMN07189549	EnteroBase Qassembly 3.61	62	5182053	222568	2013	0	fimH30	8	Homo sapiens	Neutropenic fever	blood
ESC_NA9159AA_AS	ESC_GA6261AA	SAMN07189553	EnteroBase Qassembly 3.61	69	5166593	309404	2013	0	fimH41	10	Homo sapiens	Neutropenic fever	blood
ESC_NA9160AA_AS	ESC_GA6260AA	SAMN07189556	EnteroBase Qassembly 3.61	65	5264601	295541	2013	1	fimH41	10	Homo sapiens	Neutropenic fever	blood
ESC_NA9157AA_AS	ESC_GA6263AA	SAMN07189559	EnteroBase Qassembly 3.61	60	5136585	295541	2013	1	fimH41	9	Homo sapiens	Neutropenic fever	blood
ESC_NA9153AA_AS	ESC_GA6267AA	SAMN07189561	EnteroBase Qassembly 3.61	48	5171140	336299	2013	0	fimH30	1	Homo sapiens	Neutropenic fever	blood
ESC_NA9144AA_AS	ESC_GA6276AA	SAMN07189539	EnteroBase Qassembly 3.61	80	5328062	223617	2013	1	fimH30	6	Homo sapiens	Neutropenic fever	blood
ESC_NA9145AA_AS	ESC_GA6275AA	SAMN07189540	EnteroBase Qassembly 3.61	94	5348547	191182	2013	1	fimH30	5	Homo sapiens	Neutropenic fever	blood
ESC_WA5665AA_AS	ESC_LA5123AA	SAMN08382716	EnteroBase Qassembly 4	182	5221949	76226	2013	0	fimH30	8	Homo sapiens	Bacteremia	blood
ESC_WA5662AA_AS	ESC_LA5126AA	SAMN08382719	EnteroBase Qassembly 4	184	5116654	65515	2013	0	fimH30	7	Homo sapiens	Bacteremia	blood
ESC_WA5657AA_AS	ESC_LA5131AA	SAMN08382722	EnteroBase Qassembly 4	224	5336279	61820	2013	1	fimH30	10	Homo sapiens	Bacteremia	blood
ESC_YA7842AA_AS	ESC_LA5158AA	SAMN08382777	EnteroBase Qassembly 4	188	5186193	58362	2013	1	fimH30	5	Homo sapiens	Bacteremia	blood
ESC_XA8541AA_AS	ESC_LA5156AA	SAMN08382779	EnteroBase Qassembly 4	234	5385150	48606	2013	1	fimH30	10	Homo sapiens	Bacteremia	blood
ESC_WA5631AA_AS	ESC_LA5157AA	SAMN08382780	EnteroBase Qassembly 4	274	5331592	42050	2013	1	fimH30	9	Homo sapiens	Bacteremia	blood
ESC_XA6576AA_AS	ESC_LA5155AA	SAMN08382783	EnteroBase Qassembly 4	201	5262063	54240	2013	1	fimH30	11	Homo sapiens	Bacteremia	blood
ESC_WA5634AA_AS	ESC_LA5154AA	SAMN08382784	EnteroBase Qassembly 4	246	5370562	47048	2013	1	fimH30	10	Homo sapiens	Bacteremia	blood
ESC_WA5636AA_AS	ESC_LA5152AA	SAMN08382786	EnteroBase Qassembly 4	158	5292674	88496	2013	1	fimH30	9	Homo sapiens	Bacteremia	blood
ESC_HA6580AA_AS	ESC_DA3795AA	SAMN04393267	EnteroBase Qassembly 3.41	119	5143176	140441	2013	0	fimH30	10	Homo sapiens	Bloodstream infection	blood
ESC_HA6582AA_AS	ESC_DA3793AA	SAMN04393269	EnteroBase Qassembly 3.41	141	5132478	82942	2013	0	fimH41	0	Homo sapiens	Bloodstream infection	blood
ESC_HA6588AA_AS	ESC_DA3787AA	SAMN04393273	EnteroBase Qassembly 3.41	184	5561086	79005	2013	0	fimH30	11	Homo sapiens	Bloodstream infection	blood
ESC_HA6590AA_AS	ESC_DA3785AA	SAMN04393275	EnteroBase Qassembly 3.41	162	5112360	78338	2013	0	fimH30	1	Homo sapiens	Bloodstream infection	blood
ESC_HA6593AA_AS	ESC_DA3782AA	SAMN04393278	EnteroBase Qassembly 3.41	119	5244932	106186	2013	0	fimH30	2	Homo sapiens	Bloodstream infection	blood
ESC_HA6595AA_AS	ESC_DA3780AA	SAMN04393280	EnteroBase Qassembly 3.41	91	5118565	159594	2013	0	fimH30	9	Homo sapiens	Bloodstream infection	blood
ESC_HA6596AA_AS	ESC_DA3779AA	SAMN04393281	EnteroBase Qassembly 3.41	171	5379669	117282	2013	0	fimH30	2	Homo sapiens	Bloodstream infection	blood
ESC_HA5686AA_AS	ESC_DA4747AA	SAMN04388575	EnteroBase Qassembly 3.41	153	5135926	64362	2013	0	fimH30	1	Homo sapiens	Bloodstream infection	blood
ESC_WA7132AA_AS	ESC_LA3602AA	SAMN09521148	EnteroBase Qassembly 4	55	5118286	254012	2013	0	fimH30	9	Homo sapiens	ExPEC infection	blood
ESC_HA2503AA_AS	ESC_DA8785AA	SAMN02650899	EnteroBase Qassembly 3.41	120	5317466	187963	2013	0	fimH30	9	Homo sapiens	Sepsis	blood
ESC_FB7774AA_AS	ESC_OA4108AA	SAMN12731599	EnteroBase Qassembly 4.1	61	5149280	209407	2014	0	fimH30	9	Homo sapiens	not collected	blood
ESC_FB7769AA_AS	ESC_OA4113AA	SAMN12731607	EnteroBase Qassembly 4.1	71	5295830	204845	2014	1	fimH30	6	Homo sapiens	not collected	blood
ESC_FB7859AA_AS	ESC_OA4223AA	SAMN12731627	EnteroBase Qassembly 4.1	87	5305946	199032	2014	1	fimH30	5	Homo sapiens	not collected	blood
ESC_FB7855AA_AS	ESC_OA4227AA	SAMN12731630	EnteroBase Qassembly 4.1	70	5296336	191062	2014	1	fimH30	6	Homo sapiens	not collected	blood
ESC_FB7854AA_AS	ESC_OA4228AA	SAMN12731632	EnteroBase Qassembly 4.1	91	5272588	175551	2014	1	fimH30	6	Homo sapiens	not collected	blood
ESC_FB7860AA_AS	ESC_OA4222AA	SAMN12731635	EnteroBase Qassembly 4.1	60	5189494	205273	2014	0	fimH30	6	Homo sapiens	not collected	blood
ESC_GB3949AA_AS	ESC_OA8052AA	SAMN12731636	EnteroBase Qassembly 4.1	61	5060722	222655	2014	0	fimH30	9	Homo sapiens	not collected	blood
ESC_GB3946AA_AS	ESC_OA8055AA	SAMN12731637	EnteroBase Qassembly 4.1	72	5115037	231936	2014	0	fimH30	1	Homo sapiens	not collected	blood
ESC_GB3944AA_AS	ESC_OA8057AA	SAMN12731638	EnteroBase Qassembly 4.1	55	5023791	279853	2014	0	fimH41	5	Homo sapiens	not collected	blood
ESC_GB4234AA_AS	ESC_OA8053AA	SAMN12731639	EnteroBase Qassembly 4.1	63	5207435	209445	2014	1	fimH30	3	Homo sapiens	not collected	blood
ESC_FB7862AA_AS	ESC_OA4220AA	SAMN12731641	EnteroBase Qassembly 4.1	64	5272452	241240	2014	1	fimH30	2	Homo sapiens	not collected	blood
ESC_GB3947AA_AS	ESC_OA8054AA	SAMN12731642	EnteroBase Qassembly 4.1	79	5187603	303583	2014	0	fimH30	3	Homo sapiens	not collected	blood
ESC_FB7856AA_AS	ESC_OA4226AA	SAMN12731646	EnteroBase Qassembly 4.1	73	5248536	217157	2014	0	fimH30	8	Homo sapiens	not collected	blood
ESC_FB7858AA_AS	ESC_OA4224AA	SAMN12731648	EnteroBase Qassembly 4.1	43	5125669	404250	2014	0	fimH30	6	Homo sapiens	not collected	blood
ESC_FB7917AA_AS	ESC_OA4264AA	SAMN12731657	EnteroBase Qassembly 4.1	84	5365213	334298	2014	1	fimH30	4	Homo sapiens	not collected	blood
ESC_HA2619AA_AS	ESC_DA8627AA	SAMN03892121	EnteroBase Qassembly 3.41	94	5247160	276326	2014	0	fimH30	6	Homo sapiens	Missing	blood
ESC_HA7096AA_AS	ESC_DA3741AA	SAMN04622920	EnteroBase Qassembly 3.41	49	5012176	363024	2014	0	fimH22	1	Homo sapiens	Missing	blood
ESC_HA7098AA_AS	ESC_DA3739AA	SAMN04622922	EnteroBase Qassembly 3.41	70	5293976	229908	2014	0	fimH30	8	Homo sapiens	Missing	blood
ESC_HA7099AA_AS	ESC_DA3738AA	SAMN04622923	EnteroBase Qassembly 3.41	102	5231304	222498	2014	0	fimH30	12	Homo sapiens	Missing	blood
ESC_HA7100AA_AS	ESC_DA3737AA	SAMN04622924	EnteroBase Qassembly 3.41	106	5244302	222497	2014	0	fimH30	12	Homo sapiens	Missing	blood
ESC_HA7101AA_AS	ESC_DA3736AA	SAMN04622925	EnteroBase Qassembly 3.41	77	5178049	222498	2014	0	fimH30	0	Homo sapiens	Missing	blood
ESC_HA7354AA_AS	ESC_DA3735AA	SAMN04622926	EnteroBase Qassembly 3.41	102	5244557	222569	2014	0	fimH30	12	Homo sapiens	Missing	blood
ESC_HA7352AA_AS	ESC_DA3744AA	SAMN04622927	EnteroBase Qassembly 3.41	104	5193958	222570	2014	0	fimH30	12	Homo sapiens	Missing	blood
ESC_HA7374AA_AS	ESC_DA3592AA	SAMN05194537	EnteroBase Qassembly 3.41	46	5009828	363024	2014	0	fimH22	1	Homo sapiens	Missing	blood
ESC_HA7247AA_AS	ESC_DA3591AA	SAMN05194538	EnteroBase Qassembly 3.41	63	5299761	282233	2014	0	fimH30	8	Homo sapiens	Missing	blood
ESC_HA7375AA_AS	ESC_DA3590AA	SAMN05194539	EnteroBase Qassembly 3.41	87	5232450	222569	2014	0	fimH30	12	Homo sapiens	Missing	blood
ESC_HA7249AA_AS	ESC_DA3589AA	SAMN05194540	EnteroBase Qassembly 3.41	87	5226397	222570	2014	0	fimH30	12	Homo sapiens	Missing	blood
ESC_HA7241AA_AS	ESC_DA3597AA	SAMN05194541	EnteroBase Qassembly 3.41	95	5241474	222569	2014	0	fimH30	12	Homo sapiens	Missing	blood
ESC_IA0197AA_AS	ESC_EA4002AA	SAMN05374486	EnteroBase Qassembly 3.51	98	5257333	221707	2014	0	fimH30	6	Homo sapiens	Missing	blood
ESC_HA7242AA_AS	ESC_DA3596AA	SAMN05194542	EnteroBase Qassembly 3.41	98	5243335	222570	2014	0	fimH30	12	Homo sapiens	Missing	blood
ESC_HA7243AA_AS	ESC_DA3595AA	SAMN05194543	EnteroBase Qassembly 3.41	96	5200722	225928	2014	0	fimH30	12	Homo sapiens	Missing	blood
ESC_HA7244AA_AS	ESC_DA3594AA	SAMN05194544	EnteroBase Qassembly 3.41	101	5243002	222570	2014	0	fimH30	12	Homo sapiens	Missing	blood
ESC_HA7229AA_AS	ESC_DA3609AA	SAMN05178547	EnteroBase Qassembly 3.41	102	5082752	187963	2014	0	fimH30	0	Homo sapiens	Missing	blood
ESC_IA0200AA_AS	ESC_EA3999AA	SAMN05374480	EnteroBase Qassembly 3.51	105	5319742	222570	2014	0	fimH30	12	Homo sapiens	Missing	blood
ESC_HA7230AA_AS	ESC_DA3608AA	SAMN05178548	EnteroBase Qassembly 3.41	99	5258229	192197	2014	0	fimH30	12	Homo sapiens	Missing	blood
ESC_IA0201AA_AS	ESC_EA3998AA	SAMN05374481	EnteroBase Qassembly 3.51	106	5179312	159190	2014	0	fimH30	12	Homo sapiens	Missing	blood
ESC_IA0202AA_AS	ESC_EA3997AA	SAMN05374482	EnteroBase Qassembly 3.51	92	5314908	222568	2014	0	fimH30	12	Homo sapiens	Missing	blood
ESC_IA0195AA_AS	ESC_EA4004AA	SAMN05374483	EnteroBase Qassembly 3.51	93	5299294	221707	2014	0	fimH30	9	Homo sapiens	Missing	blood
ESC_CB7810AA_AS	ESC_NA6145AA		EnteroBase Qassembly 4.1	75	5324123	209517	2014	1	fimH30	10	Homo sapiens		blood
ESC_WA5786AA_AS	ESC_LA4977AA	SAMN08623791	EnteroBase Qassembly 4	94	5194843	154613	2014	0	fimH30	1	Homo sapiens	bacterial infectious disease	blood
ESC_HA9315AA_AS	ESC_EA3533AA	SAMN05170223	EnteroBase Qassembly 3.51	59	5236052	276327	2014	0	fimH30	6	Homo sapiens	NA	blood
ESC_IA0600AA_AS	ESC_EA4450AA	SAMN05170318	EnteroBase Qassembly 3.51	55	4968109	309405	2014	0	fimH41	10	Homo sapiens	NA	blood
ESC_IA0608AA_AS	ESC_EA4442AA	SAMN05170349	EnteroBase Qassembly 3.51	87	5256297	184738	2014	0	fimH30	8	Homo sapiens	NA	blood
ESC_XA7752AA_AS	ESC_LA7426AA	SAMN06702095	EnteroBase Qassembly 4	106	5152430	126885	2014	0	fimH30	7	Homo sapiens	ecoli infection	blood
ESC_WA3370AA_AS	ESC_LA7400AA	SAMN06702069	EnteroBase Qassembly 4	80	5135986	172940	2014	0	fimH30	8	Homo sapiens	ecoli infection	blood
ESC_HA5689AA_AS	ESC_DA4744AA	SAMN04388578	EnteroBase Qassembly 3.41	146	5219199	115283	2014	0	fimH30	1	Homo sapiens	Bloodstream infection	blood
ESC_HA6605AA_AS	ESC_DA3770AA	SAMN04393290	EnteroBase Qassembly 3.41	110	5253957	152448	2014	0	fimH30	9	Homo sapiens	Bloodstream infection	blood
ESC_HA6606AA_AS	ESC_DA3769AA	SAMN04393291	EnteroBase Qassembly 3.41	126	5346616	224384	2014	0	fimH22	10	Homo sapiens	Bloodstream infection	blood
ESC_HA6607AA_AS	ESC_DA3768AA	SAMN04393292	EnteroBase Qassembly 3.41	151	5287175	131170	2014	0	fimH30	2	Homo sapiens	Bloodstream infection	blood
ESC_HA6608AA_AS	ESC_DA3767AA	SAMN04393293	EnteroBase Qassembly 3.41	102	5194955	163268	2014	0	fimH30	9	Homo sapiens	Bloodstream infection	blood
ESC_HA6609AA_AS	ESC_DA3766AA	SAMN04393294	EnteroBase Qassembly 3.41	113	5285579	140658	2014	0	fimH30	12	Homo sapiens	Bloodstream infection	blood
ESC_HA6614AA_AS	ESC_DA3761AA	SAMN04393299	EnteroBase Qassembly 3.41	109	5286083	147028	2014	1	fimH30	11	Homo sapiens	Bloodstream infection	blood
ESC_HA6615AA_AS	ESC_DA3760AA	SAMN04393300	EnteroBase Qassembly 3.41	147	5358220	98534	2014	0	fimH30	10	Homo sapiens	Bloodstream infection	blood
ESC_HA6616AA_AS	ESC_DA3759AA	SAMN04393301	EnteroBase Qassembly 3.41	112	5066490	117762	2014	0	fimH30	1	Homo sapiens	Bloodstream infection	blood
ESC_LB4107AA_AS	ESC_RA4448AA	SAMN12731647	EnteroBase Qassembly 4.1	80	5327931	199568	2014	0	fimH30	10	Homo sapiens	not collected	blood
ESC_LB4111AA_AS	ESC_RA4444AA	SAMN12731649	EnteroBase Qassembly 4.1	83	5188074	230072	2014	0	fimH30	3	Homo sapiens	not collected	blood
ESC_LB4108AA_AS	ESC_RA4447AA	SAMN12731656	EnteroBase Qassembly 4.1	77	5109554	202764	2014	0	fimH30	9	Homo sapiens	not collected	blood
ESC_NB5730AA_AS	ESC_SA5157AA	SAMN13423063	EnteroBase Qassembly 4.1	75	5124718	253319	2014	0	fimH30	10	Homo sapiens	Urosepsis	blood
ESC_TA7154AA_AS	ESC_KA0595AA	SAMN10058852	EnteroBase Qassembly 4	90	5145710	173209	2014	0	fimH30	5	Homo sapiens	bacterial infectious disease	blood
ESC_FB7921AA_AS	ESC_OA4260AA	SAMN12731661	EnteroBase Qassembly 4.1	60	5139170	219632	2015	0	fimH30	9	Homo sapiens	not collected	blood
ESC_FB7922AA_AS	ESC_OA4259AA	SAMN12731662	EnteroBase Qassembly 4.1	67	5149712	208972	2015	0	fimH30	9	Homo sapiens	not collected	blood
ESC_FB9034AA_AS	ESC_OA5482AA	SAMN12731664	EnteroBase Qassembly 4.1	65	5176531	319788	2015	0	fimH30	8	Homo sapiens	not collected	blood
ESC_FB9036AA_AS	ESC_OA5480AA	SAMN12731665	EnteroBase Qassembly 4.1	63	5175262	319788	2015	0	fimH30	8	Homo sapiens	not collected	blood
ESC_GB0089AA_AS	ESC_OA5478AA	SAMN12731666	EnteroBase Qassembly 4.1	69	5176565	209517	2015	0	fimH30	8	Homo sapiens	not collected	blood
ESC_FB9092AA_AS	ESC_OA5424AA	SAMN12731681	EnteroBase Qassembly 4.1	60	5222564	334260	2015	0	fimH30	9	Homo sapiens	not collected	blood
ESC_FB9206AA_AS	ESC_OA5310AA	SAMN12731682	EnteroBase Qassembly 4.1	52	5248959	217742	2015	0	fimH30	9	Homo sapiens	not collected	blood
ESC_FB9207AA_AS	ESC_OA5309AA	SAMN12731683	EnteroBase Qassembly 4.1	74	5342632	221915	2015	1	fimH30	6	Homo sapiens	not collected	blood
ESC_FB9219AA_AS	ESC_OA5297AA	SAMN12731692	EnteroBase Qassembly 4.1	60	5062659	222568	2015	1	fimH30	9	Homo sapiens	not collected	blood
ESC_FB9216AA_AS	ESC_OA5300AA	SAMN12731694	EnteroBase Qassembly 4.1	55	5039817	209517	2015	0	fimH30	5	Homo sapiens	not collected	blood
ESC_FB9292AA_AS	ESC_OA5231AA	SAMN12731700	EnteroBase Qassembly 4.1	77	5155615	214823	2015	0	fimH30	10	Homo sapiens	not collected	blood
ESC_FB9290AA_AS	ESC_OA5232AA	SAMN12731701	EnteroBase Qassembly 4.1	69	5163241	203796	2015	0	fimH30	8	Homo sapiens	not collected	blood
ESC_FB9283AA_AS	ESC_OA5237AA	SAMN12731702	EnteroBase Qassembly 4.1	70	5149486	209517	2015	0	fimH30	8	Homo sapiens	not collected	blood
ESC_FB9285AA_AS	ESC_OA5236AA	SAMN12731703	EnteroBase Qassembly 4.1	49	5141968	375992	2015	0	fimH30	8	Homo sapiens	not collected	blood
ESC_FB9294AA_AS	ESC_OA5229AA	SAMN12731705	EnteroBase Qassembly 4.1	65	5395280	204831	2015	1	fimH30	5	Homo sapiens	not collected	blood
ESC_FB9293AA_AS	ESC_OA5230AA	SAMN12731706	EnteroBase Qassembly 4.1	58	5234107	226226	2015	0	fimH30	4	Homo sapiens	not collected	blood
ESC_FB9289AA_AS	ESC_OA5233AA	SAMN12731708	EnteroBase Qassembly 4.1	68	5265057	342364	2015	1	fimH30	11	Homo sapiens	not collected	blood
ESC_FB9338AA_AS	ESC_OA5203AA	SAMN12731710	EnteroBase Qassembly 4.1	64	5163652	264119	2015	0	fimH5	9	Homo sapiens	not collected	blood
ESC_FB9341AA_AS	ESC_OA5200AA	SAMN12731711	EnteroBase Qassembly 4.1	54	5142084	380496	2015	0	fimH22	1	Homo sapiens	not collected	blood
ESC_FB9343AA_AS	ESC_OA5198AA	SAMN12731712	EnteroBase Qassembly 4.1	91	5315109	191062	2015	1	fimH30	2	Homo sapiens	not collected	blood
ESC_FB9342AA_AS	ESC_OA5199AA	SAMN12731713	EnteroBase Qassembly 4.1	82	5506014	315535	2015	0	fimH22	5	Homo sapiens	not collected	blood
ESC_FB9369AA_AS	ESC_OA5172AA	SAMN12731718	EnteroBase Qassembly 4.1	53	5113015	341191	2015	0	fimH35	7	Homo sapiens	not collected	blood
ESC_FB9371AA_AS	ESC_OA5170AA	SAMN12731723	EnteroBase Qassembly 4.1	68	5112956	209516	2015	0	fimH30	9	Homo sapiens	not collected	blood
ESC_FB9366AA_AS	ESC_OA5175AA	SAMN12731724	EnteroBase Qassembly 4.1	83	5329658	209710	2015	1	fimH30	10	Homo sapiens	not collected	blood
ESC_FB9373AA_AS	ESC_OA5168AA	SAMN12731725	EnteroBase Qassembly 4.1	68	5167606	235111	2015	0	fimH30	2	Homo sapiens	not collected	blood
ESC_HA4023AA_AS	ESC_DA7458AA	SAMN03892127	EnteroBase Qassembly 3.41	73	5227748	336299	2015	0	fimH30	6	Homo sapiens	Missing	blood
ESC_FA6277AA_AS	ESC_CA3743AA	SAMN04096278	EnteroBase Qassembly 2.2	71	5046465	214329	2015	0	fimH30	5	Homo sapiens	Missing	blood
ESC_FA6285AA_AS	ESC_CA3751AA	SAMN04096285	EnteroBase Qassembly 2.2	149	5366340	191347	2015	0	fimH30	6	Homo sapiens	Missing	blood
ESC_FA6284AA_AS	ESC_CA3750AA	SAMN04096286	EnteroBase Qassembly 2.2	119	5268140	191061	2015	0	fimH30	12	Homo sapiens	Missing	blood
ESC_FA6283AA_AS	ESC_CA3749AA	SAMN04096287	EnteroBase Qassembly 2.2	79	5158598	221707	2015	0	fimH30	5	Homo sapiens	Missing	blood
ESC_FA6281AA_AS	ESC_CA3747AA	SAMN04096289	EnteroBase Qassembly 2.2	107	5224145	215193	2015	0	fimH30	12	Homo sapiens	Missing	blood
ESC_HA4376AA_AS	ESC_DA6918AA	SAMN04122814	EnteroBase Qassembly 3.41	136	5312597	221707	2015	0	fimH30	12	Homo sapiens	Missing	blood
ESC_HA4378AA_AS	ESC_DA6916AA	SAMN04122816	EnteroBase Qassembly 3.41	110	5213477	190207	2015	0	fimH30	6	Homo sapiens	Missing	blood
ESC_HA4379AA_AS	ESC_DA6915AA	SAMN04122817	EnteroBase Qassembly 3.41	112	5211993	193341	2015	0	fimH30	13	Homo sapiens	Missing	blood
ESC_HA4383AA_AS	ESC_DA6911AA	SAMN04122821	EnteroBase Qassembly 3.41	109	5386538	153868	2015	1	fimH27	13	Homo sapiens	Missing	blood
ESC_HA4384AA_AS	ESC_DA6910AA	SAMN04122822	EnteroBase Qassembly 3.41	89	5250608	191918	2015	1	fimH30	13	Homo sapiens	Missing	blood
ESC_FA8154AA_AS	ESC_CA4727AA	SAMN04279645	EnteroBase Qassembly 3.32	82	5120046	191062	2015	0	fimH30	9	Homo sapiens	Missing	blood
ESC_FA8153AA_AS	ESC_CA4726AA	SAMN04279646	EnteroBase Qassembly 3.32	72	5172624	222584	2015	0	fimH30	9	Homo sapiens	Missing	blood
ESC_HA5411AA_AS	ESC_DA5022AA	SAMN04339728	EnteroBase Qassembly 3.41	127	5324016	149785	2015	1	fimH27	14	Homo sapiens	Missing	blood
ESC_FA8152AA_AS	ESC_CA4725AA	SAMN04279647	EnteroBase Qassembly 3.32	70	5369308	236168	2015	1	fimH30	8	Homo sapiens	Missing	blood
ESC_FA8151AA_AS	ESC_CA4724AA	SAMN04279648	EnteroBase Qassembly 3.32	62	5037969	191062	2015	0	fimH30	1	Homo sapiens	Missing	blood
ESC_FA8150AA_AS	ESC_CA4723AA	SAMN04279649	EnteroBase Qassembly 3.32	49	5247930	276291	2015	1	fimH30	2	Homo sapiens	Missing	blood
ESC_FA8149AA_AS	ESC_CA4722AA	SAMN04279650	EnteroBase Qassembly 3.32	100	5319410	201827	2015	1	fimH30	1	Homo sapiens	Missing	blood
ESC_HA4386AA_AS	ESC_DA6908AA	SAMN04122807	EnteroBase Qassembly 3.41	169	5523754	170739	2015	1	fimH30	9	Homo sapiens	Missing	blood
ESC_GA1863AA_AS	ESC_CA6918AA	SAMN04456582	EnteroBase Qassembly 3.32	80	5242295	209517	2015	1	fimH30	13	Homo sapiens	Missing	blood
ESC_OA0096AA_AS	ESC_GA6550AA	SAMN07212930	EnteroBase Qassembly 3.61	73	5256521	217172	2015	0	fimH30	9	Homo sapiens	NA	blood
ESC_UA6804AA_AS	ESC_KA5737AA	SAMN07660898	EnteroBase Qassembly 4	31	5041255	498159	2015	0	fimH22	7	Homo sapiens		blood
ESC_GB6928AA_AS	ESC_PA1008AA	SAMN10180229	EnteroBase Qassembly 4.1	79	4999825	347458	2015	0	fimH89	10	Homo sapiens	missing	blood
ESC_GB6937AA_AS	ESC_PA0999AA	SAMN10180236	EnteroBase Qassembly 4.1	89	5246826	199451	2015	0	fimH30	9	Homo sapiens	missing	blood
ESC_GB6935AA_AS	ESC_PA1001AA	SAMN10180238	EnteroBase Qassembly 4.1	80	5063438	208561	2015	0	fimH41	5	Homo sapiens	missing	blood
ESC_GB6955AA_AS	ESC_PA0981AA	SAMN10180246	EnteroBase Qassembly 4.1	77	5232917	191176	2015	1	fimH30	11	Homo sapiens	missing	blood
ESC_WA3357AA_AS	ESC_LA7413AA	SAMN06702082	EnteroBase Qassembly 4	99	5177015	154977	2015	0	fimH30	1	Homo sapiens	ecoli infection	blood
ESC_WA3369AA_AS	ESC_LA7401AA	SAMN06702070	EnteroBase Qassembly 4	84	5090344	166159	2015	0	fimH30	1	Homo sapiens	ecoli infection	blood
ESC_YA8402AA_AS	ESC_LA3600AA	SAMN09521156	EnteroBase Qassembly 4	71	5273665	228158	2015	1	fimH30	6	Homo sapiens	ExPEC infection	blood
ESC_YA7513AA_AS	ESC_LA3585AA	SAMN09521159	EnteroBase Qassembly 4	98	5387768	191062	2015	1	fimH30	6	Homo sapiens	ExPEC infection	blood
ESC_GB6592AA_AS	ESC_PA1344AA	SAMN10076902	EnteroBase Qassembly 4.1	179	5081755	77311	2015	0	fimH41	0	Homo sapiens	Bacteremia	blood
ESC_GB6518AA_AS	ESC_PA1410AA	SAMN10076909	EnteroBase Qassembly 4.1	191	5436847	81811	2015	1	fimH30	10	Homo sapiens	Bacteremia	blood
ESC_GB6517AA_AS	ESC_PA1411AA	SAMN10076910	EnteroBase Qassembly 4.1	128	5216701	109352	2015	0	fimH22	0	Homo sapiens	Bacteremia	blood
ESC_GB6515AA_AS	ESC_PA1413AA	SAMN10076912	EnteroBase Qassembly 4.1	88	5120276	143974	2015	0	fimH30	0	Homo sapiens	Bacteremia	blood
ESC_GB6519AA_AS	ESC_PA1409AA	SAMN10076914	EnteroBase Qassembly 4.1	148	5358107	106413	2015	1	fimH30	9	Homo sapiens	Bacteremia	blood
ESC_GB6543AA_AS	ESC_PA1385AA	SAMN10076918	EnteroBase Qassembly 4.1	93	4915732	167462	2015	0	fimH41	1	Homo sapiens	Bacteremia	blood
ESC_GB6536AA_AS	ESC_PA1392AA	SAMN10076919	EnteroBase Qassembly 4.1	177	5124732	73886	2015	0	fimH41	11	Homo sapiens	Bacteremia	blood
ESC_GB6534AA_AS	ESC_PA1394AA	SAMN10076923	EnteroBase Qassembly 4.1	152	5292349	78590	2015	1	fimH30	10	Homo sapiens	Bacteremia	blood
ESC_GB6464AA_AS	ESC_PA1464AA	SAMN10076925	EnteroBase Qassembly 4.1	157	5257808	117691	2015	1	fimH30	9	Homo sapiens	Bacteremia	blood
ESC_GB6468AA_AS	ESC_PA1460AA	SAMN10076933	EnteroBase Qassembly 4.1	165	4950002	77791	2015	0	fimH41	7	Homo sapiens	Bacteremia	blood
ESC_GB6445AA_AS	ESC_PA1483AA	SAMN10076935	EnteroBase Qassembly 4.1	190	5308520	66566	2015	1	fimH30	10	Homo sapiens	Bacteremia	blood
ESC_GB6493AA_AS	ESC_PA1435AA	SAMN10076861	EnteroBase Qassembly 4.1	199	5266482	71553	2015	1	fimH30	3	Homo sapiens	Bacteremia	blood
ESC_GB6438AA_AS	ESC_PA1490AA	SAMN10076865	EnteroBase Qassembly 4.1	154	5043429	87170	2015	0	fimH30	1	Homo sapiens	Bacteremia	blood
ESC_GB6437AA_AS	ESC_PA1491AA	SAMN10076866	EnteroBase Qassembly 4.1	194	5085952	69529	2015	0	fimH30	1	Homo sapiens	Bacteremia	blood
ESC_GB6458AA_AS	ESC_PA1470AA	SAMN10076882	EnteroBase Qassembly 4.1	172	5356918	96368	2015	1	fimH30	8	Homo sapiens	Bacteremia	blood
ESC_GB6449AA_AS	ESC_PA1479AA	SAMN10076883	EnteroBase Qassembly 4.1	202	5128513	58693	2015	0	fimH30	0	Homo sapiens	Bacteremia	blood
ESC_GB6572AA_AS	ESC_PA1356AA	SAMN10076892	EnteroBase Qassembly 4.1	149	5184279	87804	2015	1	fimH30	5	Homo sapiens	Bacteremia	blood
ESC_GB6575AA_AS	ESC_PA1353AA	SAMN10076893	EnteroBase Qassembly 4.1	164	5148667	72284	2015	0	fimH30	10	Homo sapiens	Bacteremia	blood
ESC_GB6442AA_AS	ESC_PA1486AA	SAMN10076940	EnteroBase Qassembly 4.1	235	5077177	43480	2015	0	fimH30	11	Homo sapiens	Bacteremia	blood
ESC_GB6447AA_AS	ESC_PA1481AA	SAMN10076943	EnteroBase Qassembly 4.1	144	5337750	97708	2015	1	fimH30	3	Homo sapiens	Bacteremia	blood
ESC_GB6448AA_AS	ESC_PA1480AA	SAMN10076944	EnteroBase Qassembly 4.1	151	5287125	92657	2015	1	fimH30	8	Homo sapiens	Bacteremia	blood
ESC_GB6501AA_AS	ESC_PA1427AA	SAMN10076954	EnteroBase Qassembly 4.1	137	5423848	87465	2015	1	fimH30	10	Homo sapiens	Bacteremia	blood
ESC_GB6488AA_AS	ESC_PA1440AA	SAMN10076963	EnteroBase Qassembly 4.1	108	4992121	131263	2015	0	fimH41	9	Homo sapiens	Bacteremia	blood
ESC_GB6558AA_AS	ESC_PA1370AA	SAMN10076966	EnteroBase Qassembly 4.1	106	5480958	156765	2015	1	fimH30	10	Homo sapiens	Bacteremia	blood
ESC_GB6535AA_AS	ESC_PA1393AA	SAMN10076972	EnteroBase Qassembly 4.1	108	5255227	158935	2015	1	fimH30	11	Homo sapiens	Bacteremia	blood
ESC_GB6527AA_AS	ESC_PA1401AA	SAMN10076978	EnteroBase Qassembly 4.1	112	5241917	139013	2015	1	fimH30	8	Homo sapiens	Bacteremia	blood
ESC_GB6524AA_AS	ESC_PA1404AA	SAMN10076983	EnteroBase Qassembly 4.1	117	5176534	159188	2015	0	fimH30	5	Homo sapiens	Bacteremia	blood
ESC_GB6420AA_AS	ESC_PA1508AA	SAMN10076986	EnteroBase Qassembly 4.1	141	5255106	90158	2015	1	fimH30	10	Homo sapiens	Bacteremia	blood
ESC_GB6422AA_AS	ESC_PA1506AA	SAMN10076992	EnteroBase Qassembly 4.1	124	4951826	87161	2015	0	fimH89	10	Homo sapiens	Bacteremia	blood
ESC_GB6576AA_AS	ESC_PA1352AA	SAMN10076995	EnteroBase Qassembly 4.1	105	5167116	167364	2015	1	fimH41	11	Homo sapiens	Bacteremia	blood
ESC_GB6479AA_AS	ESC_PA1449AA	SAMN10076830	EnteroBase Qassembly 4.1	138	5078646	111263	2015	0	fimH41	9	Homo sapiens	Bacteremia	blood
ESC_GB6521AA_AS	ESC_PA1407AA	SAMN10076831	EnteroBase Qassembly 4.1	117	5054094	129399	2015	0	fimH30	9	Homo sapiens	Bacteremia	blood
ESC_GB6550AA_AS	ESC_PA1378AA	SAMN10076837	EnteroBase Qassembly 4.1	92	5030941	133035	2015	0	fimH22	3	Homo sapiens	Bacteremia	blood
ESC_GB6471AA_AS	ESC_PA1457AA	SAMN10076850	EnteroBase Qassembly 4.1	124	5286622	126900	2015	1	fimH30	9	Homo sapiens	Bacteremia	blood
ESC_GB6496AA_AS	ESC_PA1432AA	SAMN10076860	EnteroBase Qassembly 4.1	133	4954869	87039	2015	0	fimH41	7	Homo sapiens	Bacteremia	blood
ESC_TA7303AA_AS	ESC_KA0448AA	SAMN10058906	EnteroBase Qassembly 4	137	5339062	136587	2015	1	fimH30	8	Homo sapiens	bacterial infectious disease	blood
ESC_TA7297AA_AS	ESC_KA0453AA	SAMN10058913	EnteroBase Qassembly 4	131	5307961	116527	2015	1	fimH30	10	Homo sapiens	bacterial infectious disease	blood
ESC_TA7296AA_AS	ESC_KA0454AA	SAMN10058912	EnteroBase Qassembly 4	100	5148940	160586	2015	1	fimH30	5	Homo sapiens	bacterial infectious disease	blood
ESC_TA7295AA_AS	ESC_KA0455AA	SAMN10058955	EnteroBase Qassembly 4	107	5246208	180087	2015	1	fimH30	5	Homo sapiens	bacterial infectious disease	blood
ESC_TA7294AA_AS	ESC_KA0456AA	SAMN10058982	EnteroBase Qassembly 4	265	5285314	49960	2015	1	fimH1196	5	Homo sapiens	bacterial infectious disease	blood
ESC_TA7293AA_AS	ESC_KA0457AA	SAMN10058983	EnteroBase Qassembly 4	212	5377551	77388	2015	1	fimH30	7	Homo sapiens	bacterial infectious disease	blood
ESC_TA7292AA_AS	ESC_KA0458AA	SAMN10058921	EnteroBase Qassembly 4	149	5342636	134322	2015	1	fimH30	10	Homo sapiens	bacterial infectious disease	blood
ESC_TA7291AA_AS	ESC_KA0459AA	SAMN10058981	EnteroBase Qassembly 4	138	5275917	109301	2015	1	fimH30	6	Homo sapiens	bacterial infectious disease	blood
ESC_TA7289AA_AS	ESC_KA0461AA	SAMN10058922	EnteroBase Qassembly 4	137	5426593	147705	2015	1	fimH30	10	Homo sapiens	bacterial infectious disease	blood
ESC_TA7288AA_AS	ESC_KA0462AA	SAMN10058923	EnteroBase Qassembly 4	116	5299584	170686	2015	1	fimH30	9	Homo sapiens	bacterial infectious disease	blood
ESC_TA7283AA_AS	ESC_KA0467AA	SAMN10058916	EnteroBase Qassembly 4	74	5332946	218773	2015	0	fimH30	1	Homo sapiens	bacterial infectious disease	blood
ESC_TA7282AA_AS	ESC_KA0468AA	SAMN10058917	EnteroBase Qassembly 4	97	5098978	140616	2015	0	fimH30	6	Homo sapiens	bacterial infectious disease	blood
ESC_TA7281AA_AS	ESC_KA0469AA	SAMN10058914	EnteroBase Qassembly 4	173	5326285	79695	2015	0	fimH30	1	Homo sapiens	bacterial infectious disease	blood
ESC_TA7264AA_AS	ESC_KA0486AA	SAMN10058986	EnteroBase Qassembly 4	175	5356698	77934	2015	1	fimH30	10	Homo sapiens	bacterial infectious disease	blood
ESC_TA7214AA_AS	ESC_KA0535AA	SAMN10058909	EnteroBase Qassembly 4	94	5128389	124829	2015	0	fimH30	9	Homo sapiens	bacterial infectious disease	blood
ESC_TA7187AA_AS	ESC_KA0562AA	SAMN10058939	EnteroBase Qassembly 4	142	5242573	123902	2015	1	fimH30	7	Homo sapiens	bacterial infectious disease	blood
ESC_TA7186AA_AS	ESC_KA0563AA	SAMN10058940	EnteroBase Qassembly 4	136	5406214	182466	2015	1	fimH30	12	Homo sapiens	bacterial infectious disease	blood
ESC_TA7185AA_AS	ESC_KA0564AA	SAMN10058941	EnteroBase Qassembly 4	144	5201218	87126	2015	0	fimH30	6	Homo sapiens	bacterial infectious disease	blood
ESC_TA7184AA_AS	ESC_KA0565AA	SAMN10058935	EnteroBase Qassembly 4	144	5240076	133530	2015	0	fimH30	1	Homo sapiens	bacterial infectious disease	blood
ESC_TA7182AA_AS	ESC_KA0567AA	SAMN10058937	EnteroBase Qassembly 4	125	5330127	136475	2015	1	fimH30	6	Homo sapiens	bacterial infectious disease	blood
ESC_TA7164AA_AS	ESC_KA0585AA	SAMN10058951	EnteroBase Qassembly 4	147	5045491	83537	2015	0	fimH30	9	Homo sapiens	bacterial infectious disease	blood
ESC_TA7152AA_AS	ESC_KA0597AA	SAMN10058963	EnteroBase Qassembly 4	123	5217963	161994	2015	1	fimH30	8	Homo sapiens	bacterial infectious disease	blood
ESC_TA7151AA_AS	ESC_KA0598AA	SAMN10058960	EnteroBase Qassembly 4	162	5283633	75876	2015	1	fimH30	9	Homo sapiens	bacterial infectious disease	blood
ESC_TA7150AA_AS	ESC_KA0599AA	SAMN10058961	EnteroBase Qassembly 4	107	5114386	178849	2015	0	fimH30	9	Homo sapiens	bacterial infectious disease	blood
ESC_TA7149AA_AS	ESC_KA0600AA	SAMN10058958	EnteroBase Qassembly 4	139	5210382	109539	2015	1	fimH30	9	Homo sapiens	bacterial infectious disease	blood
ESC_TA7143AA_AS	ESC_KA0606AA	SAMN10058918	EnteroBase Qassembly 4	125	5365584	163694	2015	1	fimH30	4	Homo sapiens	bacterial infectious disease	blood
ESC_TA7129AA_AS	ESC_KA0620AA	SAMN10058969	EnteroBase Qassembly 4	107	5361097	172481	2015	0	fimH30	10	Homo sapiens	bacterial infectious disease	blood
ESC_TA7128AA_AS	ESC_KA0621AA	SAMN10058968	EnteroBase Qassembly 4	80	5055350	204170	2015	0	fimH41	6	Homo sapiens	bacterial infectious disease	blood
ESC_TA7126AA_AS	ESC_KA0623AA	SAMN10058970	EnteroBase Qassembly 4	108	5424618	188180	2015	1	fimH30	14	Homo sapiens	bacterial infectious disease	blood
ESC_TA7122AA_AS	ESC_KA0627AA	SAMN10058966	EnteroBase Qassembly 4	133	5201622	140977	2015	1	fimH30	9	Homo sapiens	bacterial infectious disease	blood
ESC_TA7121AA_AS	ESC_KA0628AA	SAMN10058932	EnteroBase Qassembly 4	228	5239190	52621	2015	0	fimH30	8	Homo sapiens	bacterial infectious disease	blood
ESC_TA7118AA_AS	ESC_KA0631AA	SAMN10058930	EnteroBase Qassembly 4	195	4977897	61236	2015	0	fimH30	1	Homo sapiens	bacterial infectious disease	blood
ESC_HA7240AA_AS	ESC_DA3598AA	SAMN05194531	EnteroBase Qassembly 3.41	65	5147548	297423	2016	0	fimH30	7	Homo sapiens	Missing	blood
ESC_KA8872AA_AS	ESC_FA5720AA	SAMN06015662	EnteroBase Qassembly 3.51	69	5137556	229897	2016	0	fimH30	8	Homo sapiens	Missing	blood
ESC_MA2299AA_AS	ESC_GA1587AA	SAMN06680400	EnteroBase Qassembly 3.61	93	5220698	223424	2016	0	fimH30	10	Homo sapiens	Missing	blood
ESC_GB2040AA_AS	ESC_OA6521AA	SAMN13166918	EnteroBase Qassembly 4.1	60	5091300	300647	2016	0	fimH30	6	Homo sapiens	NA	blood
ESC_GB2006AA_AS	ESC_OA6555AA	SAMN13166978	EnteroBase Qassembly 4.1	67	5237862	228162	2016	1	fimH30	1	Homo sapiens	NA	blood
ESC_GB2007AA_AS	ESC_OA6554AA	SAMN13166989	EnteroBase Qassembly 4.1	93	5298649	190708	2016	1	fimH30	9	Homo sapiens	NA	blood
ESC_GB2013AA_AS	ESC_OA6548AA	SAMN13167004	EnteroBase Qassembly 4.1	81	5337819	227053	2016	1	fimH30	11	Homo sapiens	NA	blood
ESC_GB6959AA_AS	ESC_PA0977AA	SAMN10180250	EnteroBase Qassembly 4.1	91	5072839	190953	2016	0	fimH41	1	Homo sapiens	missing	blood
ESC_KB5439AA_AS	ESC_RA0946AA	SAMN14582675	EnteroBase Qassembly 4.1	145	5476983	139172	2016	1	fimH30	13	Homo sapiens		blood
ESC_MB8881AA_AS	ESC_SA1760AA	SAMN15868989	EnteroBase Qassembly 4.1	83	5416618	197162	2016	1	fimH30	9	Homo sapiens	not applicable	blood
ESC_MB8926AA_AS	ESC_SA1715AA	SAMN15869013	EnteroBase Qassembly 4.1	63	4909754	190448	2016	0	fimH30	1	Homo sapiens	not applicable	blood
ESC_MB8927AA_AS	ESC_SA1714AA	SAMN15868694	EnteroBase Qassembly 4.1	77	5242943	276391	2016	1	fimH30	6	Homo sapiens	not applicable	blood
ESC_MB8901AA_AS	ESC_SA1740AA	SAMN15868807	EnteroBase Qassembly 4.1	79	5263688	175551	2016	1	fimH30	5	Homo sapiens	not applicable	blood
ESC_MB8902AA_AS	ESC_SA1739AA	SAMN15868206	EnteroBase Qassembly 4.1	103	4941619	159994	2016	0	fimH41	8	Homo sapiens	not applicable	blood
ESC_MB8946AA_AS	ESC_SA1695AA	SAMN15868211	EnteroBase Qassembly 4.1	125	5420502	154850	2016	1	fimH30	12	Homo sapiens	not applicable	blood
ESC_YA1797AA_AS	ESC_LA3611AA	SAMN09466922	EnteroBase Qassembly 4	92	5085422	173950	2016	0	fimH30	9	Homo sapiens	Infection	blood
ESC_YA4024AA_AS	ESC_LA3613AA	SAMN09466931	EnteroBase Qassembly 4	72	5031069	218306	2016	0	fimH30	1	Homo sapiens	Infection	blood
ESC_GB9762AA_AS	ESC_PA3778AA	SAMN12731731	EnteroBase Qassembly 4.1	77	5389496	205557	2016	1	fimH30	6	Homo sapiens	not collected	blood
ESC_GB9859AA_AS	ESC_PA3682AA	SAMN12731757	EnteroBase Qassembly 4.1	62	5142781	319828	2016	0	fimH30	9	Homo sapiens	not collected	blood
ESC_GB9856AA_AS	ESC_PA3685AA	SAMN12731758	EnteroBase Qassembly 4.1	69	5309370	276427	2016	1	fimH30	6	Homo sapiens	not collected	blood
ESC_GB9914AA_AS	ESC_PA3627AA	SAMN12731760	EnteroBase Qassembly 4.1	82	5287776	193648	2016	1	fimH30	10	Homo sapiens	not collected	blood
ESC_GB9946AA_AS	ESC_PA3595AA	SAMN12731772	EnteroBase Qassembly 4.1	68	5157522	297971	2016	0	fimH30	7	Homo sapiens	not collected	blood
ESC_GB9952AA_AS	ESC_PA3590AA	SAMN12731773	EnteroBase Qassembly 4.1	73	5125740	222566	2016	1	fimH30	12	Homo sapiens	not collected	blood
ESC_GB9947AA_AS	ESC_PA3594AA	SAMN12731774	EnteroBase Qassembly 4.1	82	5243969	155065	2016	1	fimH30	11	Homo sapiens	not collected	blood
ESC_GB9945AA_AS	ESC_PA3596AA	SAMN12731775	EnteroBase Qassembly 4.1	78	5434444	211231	2016	1		7	Homo sapiens	not collected	blood
ESC_GB9948AA_AS	ESC_PA3593AA	SAMN12731776	EnteroBase Qassembly 4.1	70	5255584	202838	2016	0	fimH30	12	Homo sapiens	not collected	blood
ESC_LB3313AA_AS	ESC_RA3907AA	SAMN12731781	EnteroBase Qassembly 4.1	66	5219642	331324	2016	1	fimH30	3	Homo sapiens	not collected	blood
ESC_LB3309AA_AS	ESC_RA3911AA	SAMN12731783	EnteroBase Qassembly 4.1	82	5228686	218838	2016	0	fimH30	9	Homo sapiens	not collected	blood
ESC_LB3314AA_AS	ESC_RA3906AA	SAMN12731784	EnteroBase Qassembly 4.1	69	5139654	216129	2016	0	fimH30	9	Homo sapiens	not collected	blood
ESC_LB3320AA_AS	ESC_RA3900AA	SAMN12731786	EnteroBase Qassembly 4.1	66	5139172	243397	2016	0	fimH30	9	Homo sapiens	not collected	blood
ESC_LB3318AA_AS	ESC_RA3902AA	SAMN12731788	EnteroBase Qassembly 4.1	64	5170658	319828	2016	0	fimH30	9	Homo sapiens	not collected	blood
ESC_LB3323AA_AS	ESC_RA3897AA	SAMN12731789	EnteroBase Qassembly 4.1	66	5089155	285421	2016	0	fimH30	9	Homo sapiens	not collected	blood
ESC_LB3322AA_AS	ESC_RA3898AA	SAMN12731790	EnteroBase Qassembly 4.1	83	5314536	222496	2016	1	fimH30	9	Homo sapiens	not collected	blood
ESC_LB3321AA_AS	ESC_RA3899AA	SAMN12731792	EnteroBase Qassembly 4.1	81	5267267	173945	2016	1	fimH30	9	Homo sapiens	not collected	blood
ESC_LB3342AA_AS	ESC_RA3878AA	SAMN12731794	EnteroBase Qassembly 4.1	76	5233965	191060	2016	1	fimH30	5	Homo sapiens	not collected	blood
ESC_TA7290AA_AS	ESC_KA0460AA	SAMN10059052	EnteroBase Qassembly 4	190	5364009	74230	2016	1	fimH30	10	Homo sapiens	bacterial infectious disease	blood
ESC_TA7287AA_AS	ESC_KA0463AA	SAMN10059055	EnteroBase Qassembly 4	167	5359571	77826	2016	1	fimH30	7	Homo sapiens	bacterial infectious disease	blood
ESC_TA7285AA_AS	ESC_KA0465AA	SAMN10059053	EnteroBase Qassembly 4	142	5186838	95880	2016	0		9	Homo sapiens	bacterial infectious disease	blood
ESC_TA7284AA_AS	ESC_KA0466AA	SAMN10059056	EnteroBase Qassembly 4	148	5367515	107526	2016	1	fimH30	7	Homo sapiens	bacterial infectious disease	blood
ESC_TA7269AA_AS	ESC_KA0481AA	SAMN10058991	EnteroBase Qassembly 4	177	5155219	60329	2016	0	fimH30	9	Homo sapiens	bacterial infectious disease	blood
ESC_TA7267AA_AS	ESC_KA0483AA	SAMN10058989	EnteroBase Qassembly 4	120	5402559	155500	2016	1	fimH30	5	Homo sapiens	bacterial infectious disease	blood
ESC_TA7266AA_AS	ESC_KA0484AA	SAMN10058988	EnteroBase Qassembly 4	185	5119388	84042	2016	0	fimH41	8	Homo sapiens	bacterial infectious disease	blood
ESC_TA7248AA_AS	ESC_KA0502AA	SAMN10058994	EnteroBase Qassembly 4	80	5090283	222310	2016	1	fimH41	11	Homo sapiens	bacterial infectious disease	blood
ESC_TA7247AA_AS	ESC_KA0503AA	SAMN10059000	EnteroBase Qassembly 4	159	5335311	85326	2016	1	fimH30	9	Homo sapiens	bacterial infectious disease	blood
ESC_TA7230AA_AS	ESC_KA0520AA	SAMN10059014	EnteroBase Qassembly 4	106	5334890	191038	2016	1	fimH30	5	Homo sapiens	bacterial infectious disease	blood
ESC_TA7229AA_AS	ESC_KA0521AA	SAMN10059015	EnteroBase Qassembly 4	138	5100136	95529	2016	0	fimH30	1	Homo sapiens	bacterial infectious disease	blood
ESC_TA7228AA_AS	ESC_KA0522AA	SAMN10059016	EnteroBase Qassembly 4	155	5347614	99183	2016	1	fimH30	7	Homo sapiens	bacterial infectious disease	blood
ESC_TA7226AA_AS	ESC_KA0523AA	SAMN10059017	EnteroBase Qassembly 4	115	5044919	164907	2016	0	fimH41	6	Homo sapiens	bacterial infectious disease	blood
ESC_TA7222AA_AS	ESC_KA0527AA	SAMN10059005	EnteroBase Qassembly 4	156	5347044	87421	2016	1	fimH30	10	Homo sapiens	bacterial infectious disease	blood
ESC_TA7220AA_AS	ESC_KA0529AA	SAMN10059007	EnteroBase Qassembly 4	192	5014383	62458	2016	0	fimH30	1	Homo sapiens	bacterial infectious disease	blood
ESC_TA7216AA_AS	ESC_KA0533AA	SAMN10059013	EnteroBase Qassembly 4	113	5156719	130859	2016	0	fimH30	1	Homo sapiens	bacterial infectious disease	blood
ESC_TA7215AA_AS	ESC_KA0534AA	SAMN10059012	EnteroBase Qassembly 4	148	5290437	139576	2016	1	fimH30	8	Homo sapiens	bacterial infectious disease	blood
ESC_TA7201AA_AS	ESC_KA0548AA	SAMN10059031	EnteroBase Qassembly 4	220	5392150	65499	2016	1	fimH30	7	Homo sapiens	bacterial infectious disease	blood
ESC_TA7200AA_AS	ESC_KA0549AA	SAMN10059030	EnteroBase Qassembly 4	144	5361238	107880	2016	1	fimH30	7	Homo sapiens	bacterial infectious disease	blood
ESC_TA7199AA_AS	ESC_KA0550AA	SAMN10059029	EnteroBase Qassembly 4	213	5322572	59834	2016	1	fimH30	7	Homo sapiens	bacterial infectious disease	blood
ESC_TA7198AA_AS	ESC_KA0551AA	SAMN10059028	EnteroBase Qassembly 4	127	5289133	131346	2016	1	fimH30	9	Homo sapiens	bacterial infectious disease	blood
ESC_TA7177AA_AS	ESC_KA0572AA	SAMN10058854	EnteroBase Qassembly 4	146	5382848	110776	2016	1	fimH30	10	Homo sapiens	bacterial infectious disease	blood
ESC_TA7170AA_AS	ESC_KA0579AA	SAMN10059057	EnteroBase Qassembly 4	155	5336150	105161	2016	1	fimH30	5	Homo sapiens	bacterial infectious disease	blood
ESC_TA7165AA_AS	ESC_KA0584AA	SAMN10058944	EnteroBase Qassembly 4	228	5439078	75964	2016	1	fimH30	9	Homo sapiens	bacterial infectious disease	blood
ESC_TA7163AA_AS	ESC_KA0586AA	SAMN10058950	EnteroBase Qassembly 4	97	5078204	155755	2016	0	fimH30	9	Homo sapiens	bacterial infectious disease	blood
ESC_TA7162AA_AS	ESC_KA0587AA	SAMN10058949	EnteroBase Qassembly 4	128	5277861	146378	2016	1	fimH30	4	Homo sapiens	bacterial infectious disease	blood
ESC_TA7159AA_AS	ESC_KA0590AA	SAMN10058952	EnteroBase Qassembly 4	154	5401853	121082	2016	1	fimH30	9	Homo sapiens	bacterial infectious disease	blood
ESC_TA7155AA_AS	ESC_KA0594AA	SAMN10058853	EnteroBase Qassembly 4	138	5193881	126743	2016	1	fimH30	5	Homo sapiens	bacterial infectious disease	blood
ESC_TA7146AA_AS	ESC_KA0603AA	SAMN10058957	EnteroBase Qassembly 4	128	5255331	117884	2016	1	fimH30	11	Homo sapiens	bacterial infectious disease	blood
ESC_TA7120AA_AS	ESC_KA0629AA	SAMN10058929	EnteroBase Qassembly 4	133	5089515	88592	2016	0	fimH30	9	Homo sapiens	bacterial infectious disease	blood
ESC_TA7119AA_AS	ESC_KA0630AA	SAMN10058928	EnteroBase Qassembly 4	210	5334434	66754	2016	1	fimH30	5	Homo sapiens	bacterial infectious disease	blood
ESC_TA7115AA_AS	ESC_KA0634AA	SAMN10058926	EnteroBase Qassembly 4	158	5291940	112288	2016	1	fimH30	10	Homo sapiens	bacterial infectious disease	blood
ESC_OB3615AA_AS	ESC_SA9120AA	SAMN16558191	EnteroBase Qassembly 4.1	62	5147737	222568	2017	0	fimH30	6	Homo sapiens		blood
ESC_OB3663AA_AS	ESC_SA9072AA	SAMN16558250	EnteroBase Qassembly 4.1	55	4865445	282338	2017	0	fimH41	11	Homo sapiens		blood
ESC_GB6016AA_AS	ESC_PA1993AA	SAMN09400803	EnteroBase Qassembly 4.1	81	5170992	303836	2017	0	fimH30	9	Homo sapiens	not collected	blood
ESC_GB6015AA_AS	ESC_PA1994AA	SAMN09400804	EnteroBase Qassembly 4.1	86	5074107	191089	2017	0	fimH89	2	Homo sapiens	not collected	blood
ESC_GB6038AA_AS	ESC_PA1971AA	SAMN09400811	EnteroBase Qassembly 4.1	80	5151226	221754	2017	0	fimH30	9	Homo sapiens	not collected	blood
ESC_GB6058AA_AS	ESC_PA1951AA	SAMN09400819	EnteroBase Qassembly 4.1	100	5208268	159459	2017	0	fimH30	5	Homo sapiens	not collected	blood
ESC_GB6004AA_AS	ESC_PA2005AA	SAMN09400831	EnteroBase Qassembly 4.1	92	5212712	170805	2017	1	fimH30	6	Homo sapiens	not collected	blood
ESC_GB6066AA_AS	ESC_PA1943AA	SAMN09400879	EnteroBase Qassembly 4.1	82	5029277	278996	2017	1	fimH41	1	Homo sapiens	not collected	blood
ESC_MB8854AA_AS	ESC_SA1787AA	SAMN15868476	EnteroBase Qassembly 4.1	141	5381716	147737	2017	1	fimH30	11	Homo sapiens	not applicable	blood
ESC_MB8922AA_AS	ESC_SA1719AA	SAMN15868458	EnteroBase Qassembly 4.1	143	5103185	78756	2017	0	fimH30	9	Homo sapiens	not applicable	blood
ESC_MB8867AA_AS	ESC_SA1774AA	SAMN15868503	EnteroBase Qassembly 4.1	82	5006734	129878	2017	0	fimH30	1	Homo sapiens	not applicable	blood
ESC_MB8906AA_AS	ESC_SA1735AA	SAMN15868742	EnteroBase Qassembly 4.1	58	5292073	276427	2017	0	fimH35	17	Homo sapiens	not applicable	blood
ESC_MB8964AA_AS	ESC_SA1677AA	SAMN15868892	EnteroBase Qassembly 4.1	145	5296615	93861	2017	1	fimH30	9	Homo sapiens	not applicable	blood
ESC_LB3356AA_AS	ESC_RA3864AA	SAMN12731808	EnteroBase Qassembly 4.1	81	5069520	173945	2017	0	fimH30	5	Homo sapiens	not collected	blood
ESC_LB3362AA_AS	ESC_RA3858AA	SAMN12731809	EnteroBase Qassembly 4.1	113	5292660	216266	2017	0	fimH30	10	Homo sapiens	not collected	blood
ESC_LB3361AA_AS	ESC_RA3859AA	SAMN12731810	EnteroBase Qassembly 4.1	98	5049029	126678	2017	0	fimH30	11	Homo sapiens	not collected	blood
ESC_LB3367AA_AS	ESC_RA3853AA	SAMN12731819	EnteroBase Qassembly 4.1	72	5320492	241231	2017	1	fimH30	1	Homo sapiens	not collected	blood
ESC_LB3370AA_AS	ESC_RA3850AA	SAMN12731822	EnteroBase Qassembly 4.1	80	5287965	184498	2017	1	fimH30	14	Homo sapiens	not collected	blood
ESC_LB3372AA_AS	ESC_RA3848AA	SAMN12731824	EnteroBase Qassembly 4.1	83	5264106	209562	2017	0	fimH30	2	Homo sapiens	not collected	blood
ESC_LB3373AA_AS	ESC_RA3847AA	SAMN12731829	EnteroBase Qassembly 4.1	91	5222357	174207	2017	1	fimH30	12	Homo sapiens	not collected	blood
ESC_LB3393AA_AS	ESC_RA3827AA	SAMN12731833	EnteroBase Qassembly 4.1	85	5147075	197391	2017	0	fimH30	8	Homo sapiens	not collected	blood
ESC_LB3390AA_AS	ESC_RA3830AA	SAMN12731834	EnteroBase Qassembly 4.1	54	5171553	366334	2017	1	fimH30	4	Homo sapiens	not collected	blood
ESC_LB3386AA_AS	ESC_RA3834AA	SAMN12731837	EnteroBase Qassembly 4.1	75	5129779	222532	2017	0	fimH30	5	Homo sapiens	not collected	blood
ESC_LB3385AA_AS	ESC_RA3835AA	SAMN12731838	EnteroBase Qassembly 4.1	104	5227592	151562	2017	1	fimH30	0	Homo sapiens	not collected	blood
ESC_LB3388AA_AS	ESC_RA3832AA	SAMN12731839	EnteroBase Qassembly 4.1	74	5204933	208695	2017	0	fimH30	8	Homo sapiens	not collected	blood
ESC_LB3389AA_AS	ESC_RA3831AA	SAMN12731840	EnteroBase Qassembly 4.1	67	5131537	212963	2017	0	fimH30	9	Homo sapiens	not collected	blood
ESC_LB3400AA_AS	ESC_RA3819AA	SAMN12731843	EnteroBase Qassembly 4.1	79	5241835	181048	2017	1	fimH30	5	Homo sapiens	not collected	blood
ESC_LB3399AA_AS	ESC_RA3820AA	SAMN12731845	EnteroBase Qassembly 4.1	61	5188668	221758	2017	1	fimH30	5	Homo sapiens	not collected	blood
ESC_LB3395AA_AS	ESC_RA3824AA	SAMN12731846	EnteroBase Qassembly 4.1	73	4983316	169081	2017	0	fimH30	1	Homo sapiens	not collected	blood
ESC_LB3423AA_AS	ESC_RA4361AA	SAMN12731848	EnteroBase Qassembly 4.1	96	5235141	209664	2017	1	fimH30	1	Homo sapiens	not collected	blood
ESC_LB3422AA_AS	ESC_RA4362AA	SAMN12731849	EnteroBase Qassembly 4.1	86	5113080	134294	2017	0	fimH30	8	Homo sapiens	not collected	blood
ESC_LB3418AA_AS	ESC_RA4366AA	SAMN12731853	EnteroBase Qassembly 4.1	72	5349679	240160	2017	1	fimH30	6	Homo sapiens	not collected	blood
ESC_LB3421AA_AS	ESC_RA4363AA	SAMN12731854	EnteroBase Qassembly 4.1	73	5364978	186385	2017	0	fimH30	11	Homo sapiens	not collected	blood
ESC_LB3426AA_AS	ESC_RA4358AA	SAMN12731855	EnteroBase Qassembly 4.1	84	5292991	229878	2017	0	fimH30	9	Homo sapiens	not collected	blood
ESC_LB3427AA_AS	ESC_RA4357AA	SAMN12731857	EnteroBase Qassembly 4.1	91	5038431	124112	2017	0	fimH30	5	Homo sapiens	not collected	blood
ESC_LB3430AA_AS	ESC_RA4354AA	SAMN12731858	EnteroBase Qassembly 4.1	102	5200504	125877	2017	1	fimH30	10	Homo sapiens	not collected	blood
ESC_LB3429AA_AS	ESC_RA4355AA	SAMN12731860	EnteroBase Qassembly 4.1	96	5230965	152186	2017	1	fimH30	12	Homo sapiens	not collected	blood
ESC_LB3477AA_AS	ESC_RA4305AA	SAMN12731861	EnteroBase Qassembly 4.1	77	5280538	191062	2017	1	fimH30	10	Homo sapiens	not collected	blood
ESC_LB3473AA_AS	ESC_RA4309AA	SAMN12731864	EnteroBase Qassembly 4.1	98	5286008	135325	2017	1	fimH30	3	Homo sapiens	not collected	blood
ESC_LB3476AA_AS	ESC_RA4306AA	SAMN12731866	EnteroBase Qassembly 4.1	129	5131516	140945	2017	1	fimH41	11	Homo sapiens	not collected	blood
ESC_IB9048AA_AS	ESC_QA5725AA	SAMN14118492	EnteroBase Qassembly 4.1	64	4980977	293086	2017	0	fimH41	7	Homo sapiens	Missing	blood
ESC_TA7298AA_AS	ESC_KA0452AA	SAMN10059047	EnteroBase Qassembly 4	194	5314698	67623	2017	1	fimH30	8	Homo sapiens	bacterial infectious disease	blood
ESC_TA7274AA_AS	ESC_KA0476AA	SAMN10058901	EnteroBase Qassembly 4	120	5401663	139012	2017	1	fimH30	7	Homo sapiens	bacterial infectious disease	blood
ESC_TA7258AA_AS	ESC_KA0492AA	SAMN10058892	EnteroBase Qassembly 4	115	5189613	125444	2017	0	fimH30	9	Homo sapiens	bacterial infectious disease	blood
ESC_TA7257AA_AS	ESC_KA0493AA	SAMN10058885	EnteroBase Qassembly 4	178	5186326	95045	2017	1	fimH41	10	Homo sapiens	bacterial infectious disease	blood
ESC_TA7255AA_AS	ESC_KA0495AA	SAMN10058887	EnteroBase Qassembly 4	167	5394974	109902	2017	1	fimH30	6	Homo sapiens	bacterial infectious disease	blood
ESC_TA7254AA_AS	ESC_KA0496AA	SAMN10058886	EnteroBase Qassembly 4	139	5136667	105936	2017	0	fimH30	9	Homo sapiens	bacterial infectious disease	blood
ESC_TA7252AA_AS	ESC_KA0498AA	SAMN10058888	EnteroBase Qassembly 4	195	5436294	109301	2017	1	fimH30	9	Homo sapiens	bacterial infectious disease	blood
ESC_TA7251AA_AS	ESC_KA0499AA	SAMN10058891	EnteroBase Qassembly 4	144	5204406	103503	2017	0	fimH30	9	Homo sapiens	bacterial infectious disease	blood
ESC_TA7250AA_AS	ESC_KA0500AA	SAMN10058890	EnteroBase Qassembly 4	108	5251073	172333	2017	1	fimH30	1	Homo sapiens	bacterial infectious disease	blood
ESC_TA7243AA_AS	ESC_KA0507AA	SAMN10059002	EnteroBase Qassembly 4	143	5242704	109318	2017	1	fimH30	3	Homo sapiens	bacterial infectious disease	blood
ESC_TA7242AA_AS	ESC_KA0508AA	SAMN10059003	EnteroBase Qassembly 4	116	5203893	138583	2017	1	fimH30	1	Homo sapiens	bacterial infectious disease	blood
ESC_TA7240AA_AS	ESC_KA0510AA	SAMN10058877	EnteroBase Qassembly 4	147	5090569	80764	2017	0	fimH30	9	Homo sapiens	bacterial infectious disease	blood
ESC_TA7237AA_AS	ESC_KA0513AA	SAMN10058883	EnteroBase Qassembly 4	193	5221608	69953	2017	1	fimH30	11	Homo sapiens	bacterial infectious disease	blood
ESC_TA7236AA_AS	ESC_KA0514AA	SAMN10059022	EnteroBase Qassembly 4	286	5373186	45593	2017	1	fimH30	10	Homo sapiens	bacterial infectious disease	blood
ESC_TA7235AA_AS	ESC_KA0515AA	SAMN10059023	EnteroBase Qassembly 4	148	5126256	107733	2017	1	fimH41	2	Homo sapiens	bacterial infectious disease	blood
ESC_TA7225AA_AS	ESC_KA0524AA	SAMN10058881	EnteroBase Qassembly 4	178	5282565	92353	2017	1	fimH30	9	Homo sapiens	bacterial infectious disease	blood
ESC_TA7224AA_AS	ESC_KA0525AA	SAMN10058878	EnteroBase Qassembly 4	169	5372204	106803	2017	1	fimH30	5	Homo sapiens	bacterial infectious disease	blood
ESC_TA7213AA_AS	ESC_KA0536AA	SAMN10059044	EnteroBase Qassembly 4	107	5304190	145417	2017	1	fimH30	4	Homo sapiens	bacterial infectious disease	blood
ESC_TA7210AA_AS	ESC_KA0539AA	SAMN10059032	EnteroBase Qassembly 4	245	5356026	47913	2017	1	fimH30	9	Homo sapiens	bacterial infectious disease	blood
ESC_TA7209AA_AS	ESC_KA0540AA	SAMN10059048	EnteroBase Qassembly 4	216	5205320	49476	2017	0	fimH30	9	Homo sapiens	bacterial infectious disease	blood
ESC_TA7208AA_AS	ESC_KA0541AA	SAMN10059049	EnteroBase Qassembly 4	139	5176413	88652	2017	1	fimH30	5	Homo sapiens	bacterial infectious disease	blood
ESC_TA7204AA_AS	ESC_KA0545AA	SAMN10059026	EnteroBase Qassembly 4	132	5319713	141025	2017	1	fimH30	10	Homo sapiens	bacterial infectious disease	blood
ESC_TA7203AA_AS	ESC_KA0546AA	SAMN10059025	EnteroBase Qassembly 4	185	5261907	70487	2017	0	fimH30	8	Homo sapiens	bacterial infectious disease	blood
ESC_TA7196AA_AS	ESC_KA0553AA	SAMN10058872	EnteroBase Qassembly 4	122	5274469	155443	2017	1	fimH30	9	Homo sapiens	bacterial infectious disease	blood
ESC_TA7194AA_AS	ESC_KA0555AA	SAMN10058870	EnteroBase Qassembly 4	203	5105084	52185	2017	0	fimH30	9	Homo sapiens	bacterial infectious disease	blood
ESC_TA7191AA_AS	ESC_KA0558AA	SAMN10058867	EnteroBase Qassembly 4	133	4977245	87778	2017	0	fimH30	6	Homo sapiens	bacterial infectious disease	blood
ESC_TA7179AA_AS	ESC_KA0570AA	SAMN10058862	EnteroBase Qassembly 4	116	5288974	163690	2017	1	fimH30	9	Homo sapiens	bacterial infectious disease	blood
ESC_TA7141AA_AS	ESC_KA0608AA	SAMN10059042	EnteroBase Qassembly 4	152	5171741	111313	2017	1	fimH30	1	Homo sapiens	bacterial infectious disease	blood
ESC_TA7140AA_AS	ESC_KA0609AA	SAMN10059041	EnteroBase Qassembly 4	192	5294884	67960	2017	1	fimH30	9	Homo sapiens	bacterial infectious disease	blood
ESC_TA7139AA_AS	ESC_KA0610AA	SAMN10059040	EnteroBase Qassembly 4	138	5129367	97410	2017	0	fimH30	3	Homo sapiens	bacterial infectious disease	blood
ESC_TA7138AA_AS	ESC_KA0611AA	SAMN10059039	EnteroBase Qassembly 4	222	5133819	58584	2017	0	fimH30	12	Homo sapiens	bacterial infectious disease	blood
ESC_TA7137AA_AS	ESC_KA0612AA	SAMN10059038	EnteroBase Qassembly 4	221	5355790	61754	2017	1	fimH30	6	Homo sapiens	bacterial infectious disease	blood
ESC_TA7134AA_AS	ESC_KA0615AA	SAMN10059035	EnteroBase Qassembly 4	211	5135195	59003	2017	0	fimH30	9	Homo sapiens	bacterial infectious disease	blood
ESC_MB1884AA_AS	ESC_RA8854AA	SAMEA7059261	EnteroBase Qassembly 4.1	237	5141052	43896	2018	1	fimH41	11	Homo sapiens		blood
ESC_MB1885AA_AS	ESC_RA8853AA	SAMEA7059262	EnteroBase Qassembly 4.1	228	5291618	56164	2018	1	fimH30	12	Homo sapiens		blood
ESC_MB4780AA_AS	ESC_SA0108AA	SAMN15581944	EnteroBase Qassembly 4.1	74	5151288	222568	2018	0	fimH30	11	Homo sapiens	not provided	blood
ESC_SB6031AA_AS	ESC_TA4487AA	SAMN17032650	EnteroBase Qassembly 4.1	65	5044479	334258	2018	0	fimH30	9	Homo sapiens	N/A	blood
ESC_SB6028AA_AS	ESC_TA4490AA	SAMN17032647	EnteroBase Qassembly 4.1	100	5325715	209574	2018	1	fimH30	11	Homo sapiens	N/A	blood
ESC_SB6029AA_AS	ESC_TA4489AA	SAMN17032648	EnteroBase Qassembly 4.1	84	5309255	217637	2018	1	fimH30	11	Homo sapiens	N/A	blood
ESC_SB6026AA_AS	ESC_TA4492AA	SAMN17032651	EnteroBase Qassembly 4.1	68	5072071	209000	2018	0		9	Homo sapiens	N/A	blood
ESC_SB6030AA_AS	ESC_TA4488AA	SAMN17032649	EnteroBase Qassembly 4.1	89	5303689	217637	2018	1	fimH30	11	Homo sapiens	N/A	blood
ESC_RB9799AA_AS	ESC_TA4039AA	SAMN13829907	EnteroBase Qassembly 4.1	94	5146081	157125	2018	0	fimH30	9	Homo sapiens	No available	blood
ESC_GB7004AA_AS	ESC_PA0920AA	SAMN10435683	EnteroBase Qassembly 4.1	106	5100695	139073	2018	0	fimH30	9	Homo sapiens	not collected	blood
ESC_GB7000AA_AS	ESC_PA0924AA	SAMN10435689	EnteroBase Qassembly 4.1	121	5267833	126064	2018	0	fimH5	9	Homo sapiens	not collected	blood
ESC_NB4476AA_AS	ESC_SA6409AA	SAMN11285030	EnteroBase Qassembly 4.1	94	5227846	276423	2018	0	fimH30	1	Homo sapiens	not collected	blood
ESC_NB5397AA_AS	ESC_SA5468AA	SAMN12220340	EnteroBase Qassembly 4.1	131	5233360	153215	2018	1	fimH30	10	Homo sapiens	not collected	blood
ESC_NB5406AA_AS	ESC_SA5459AA	SAMN12220341	EnteroBase Qassembly 4.1	82	5036209	229915	2018	0	fimH30	5	Homo sapiens	not collected	blood
ESC_NB5402AA_AS	ESC_SA5463AA	SAMN12220342	EnteroBase Qassembly 4.1	104	5185775	165024	2018	1	fimH30	11	Homo sapiens	not collected	blood
ESC_HB7178AA_AS	ESC_PA5990AA	SAMN13622036	EnteroBase Qassembly 4.1	101	5183863	164945	2018	1	fimH30	4	Homo sapiens	not collected	blood
ESC_NB8656AA_AS	ESC_SA6887AA	SAMN16340122	EnteroBase Qassembly 4.1	75	5185675	208261	2018	1	fimH30	5	Homo sapiens	not collected	blood
ESC_ZA9799AA_AS	ESC_MA6881AA	SAMN11843647	EnteroBase Qassembly 4	72	5349607	231252	2018	0	fimH30	11	Homo sapiens		blood
ESC_IB6570AA_AS	ESC_QA4334AA	SAMN12091807	EnteroBase Qassembly 4.1	59	4969498	329983	2018	0	fimH41	1	Homo sapiens	Bacteremia	blood
ESC_IB6569AA_AS	ESC_QA4335AA	SAMN12091808	EnteroBase Qassembly 4.1	41	5134188	357393	2018	0	fimH22	0	Homo sapiens	Bacteremia	blood
ESC_IB6568AA_AS	ESC_QA4336AA	SAMN12091809	EnteroBase Qassembly 4.1	64	5145725	261708	2018	0	fimH30	2	Homo sapiens	Bacteremia	blood
ESC_IB6581AA_AS	ESC_QA4322AA	SAMN12091810	EnteroBase Qassembly 4.1	66	5184445	217411	2018	0	fimH22	2	Homo sapiens	Bacteremia	blood
ESC_IB6580AA_AS	ESC_QA4323AA	SAMN12091811	EnteroBase Qassembly 4.1	59	5161029	229839	2018	0	fimH22	0	Homo sapiens	Bacteremia	blood
ESC_IB6583AA_AS	ESC_QA4320AA	SAMN12091812	EnteroBase Qassembly 4.1	42	5206058	319830	2018	0	fimH22	0	Homo sapiens	Bacteremia	blood
ESC_NB8412AA_AS	ESC_SA7365AA		EnteroBase Qassembly 4.1	175	5112348	60691	2018	1	fimH30	6	Homo sapiens		blood
ESC_LB3483AA_AS	ESC_RA4299AA	SAMN12731873	EnteroBase Qassembly 4.1	77	5026630	186978	2018	0	fimH30	1	Homo sapiens	not collected	blood
ESC_LB4122AA_AS	ESC_RA4433AA	SAMN12731888	EnteroBase Qassembly 4.1	97	5333411	201374	2018	1	fimH30	10	Homo sapiens	not collected	blood
ESC_LB3901AA_AS	ESC_RA4649AA	SAMN12731893	EnteroBase Qassembly 4.1	80	5450550	210570	2018	1	fimH30	6	Homo sapiens	not collected	blood
ESC_LB3900AA_AS	ESC_RA4650AA	SAMN12731895	EnteroBase Qassembly 4.1	83	5217613	191062	2018	0	fimH30	9	Homo sapiens	not collected	blood
ESC_LB3894AA_AS	ESC_RA4656AA	SAMN12731897	EnteroBase Qassembly 4.1	68	5057971	222331	2018	0	fimH30	9	Homo sapiens	not collected	blood
ESC_LB3896AA_AS	ESC_RA4654AA	SAMN12731898	EnteroBase Qassembly 4.1	115	5294155	223001	2018	0	fimH30	9	Homo sapiens	not collected	blood
ESC_LB3908AA_AS	ESC_RA4642AA	SAMN12731900	EnteroBase Qassembly 4.1	82	5210341	222525	2018	1	fimH99	9	Homo sapiens	not collected	blood
ESC_LB3903AA_AS	ESC_RA4647AA	SAMN12731905	EnteroBase Qassembly 4.1	82	5174061	222656	2018	0	fimH30	9	Homo sapiens	not collected	blood
ESC_LB3951AA_AS	ESC_RA4599AA	SAMN12731909	EnteroBase Qassembly 4.1	76	5315279	206687	2018	1	fimH30	3	Homo sapiens	not collected	blood
ESC_LB3947AA_AS	ESC_RA4603AA	SAMN12731910	EnteroBase Qassembly 4.1	86	5407210	227036	2018	1	fimH30	7	Homo sapiens	not collected	blood
ESC_LB3950AA_AS	ESC_RA4600AA	SAMN12731914	EnteroBase Qassembly 4.1	77	5305287	207376	2018	1	fimH30	5	Homo sapiens	not collected	blood
ESC_LB4018AA_AS	ESC_RA4532AA	SAMN12731916	EnteroBase Qassembly 4.1	72	5249259	324389	2018	0	fimH54	5	Homo sapiens	not collected	blood
ESC_LB4016AA_AS	ESC_RA4534AA	SAMN12731921	EnteroBase Qassembly 4.1	80	5289951	221758	2018	1	fimH30	5	Homo sapiens	not collected	blood
ESC_LB4012AA_AS	ESC_RA4538AA	SAMN12731923	EnteroBase Qassembly 4.1	77	5254353	188980	2018	1	fimH30	6	Homo sapiens	not collected	blood
ESC_LB4025AA_AS	ESC_RA4525AA	SAMN12731924	EnteroBase Qassembly 4.1	75	5143561	222048	2018	0	fimH30	1	Homo sapiens	not collected	blood
ESC_LB4020AA_AS	ESC_RA4530AA	SAMN12731925	EnteroBase Qassembly 4.1	77	5054426	184390	2018	0	fimH30	9	Homo sapiens	not collected	blood
ESC_LB4022AA_AS	ESC_RA4528AA	SAMN12731926	EnteroBase Qassembly 4.1	67	5270215	221747	2018	1	fimH30	9	Homo sapiens	not collected	blood
ESC_LB4021AA_AS	ESC_RA4529AA	SAMN12731927	EnteroBase Qassembly 4.1	70	5187389	308989	2018	0	fimH30	9	Homo sapiens	not collected	blood
ESC_LB1192AA_AS	ESC_RA2087AA	SAMN13640527	EnteroBase Qassembly 4.1	115	5401050	198065	2018	1	fimH30	11	Homo sapiens		blood
ESC_LB1196AA_AS	ESC_RA2083AA	SAMN13640535	EnteroBase Qassembly 4.1	102	5368005	170913	2018	1	fimH30	10	Homo sapiens		blood
ESC_LB1184AA_AS	ESC_RA2095AA	SAMN13640847	EnteroBase Qassembly 4.1	151	5435502	152256	2018	1	fimH27	16	Homo sapiens		blood
ESC_LB1187AA_AS	ESC_RA2092AA	SAMN13640852	EnteroBase Qassembly 4.1	73	5168124	207090	2018	1	fimH30	6	Homo sapiens		blood
ESC_LB1191AA_AS	ESC_RA2088AA	SAMN13640880	EnteroBase Qassembly 4.1	84	5196193	213838	2018	0	fimH30	1	Homo sapiens		blood
ESC_NB8669AA_AS	ESC_SA6874AA	SAMN16340135	EnteroBase Qassembly 4.1	88	5160295	208976	2019	0	fimH30	9	Homo sapiens	not collected	blood
ESC_NB8677AA_AS	ESC_SA6866AA	SAMN16340143	EnteroBase Qassembly 4.1	112	5351060	161442	2019	1	fimH30	10	Homo sapiens	not collected	blood
ESC_NB8694AA_AS	ESC_SA6849AA	SAMN16340160	EnteroBase Qassembly 4.1	82	5246468	189954	2019	1	fimH30	6	Homo sapiens	not collected	blood
ESC_NB8695AA_AS	ESC_SA6848AA	SAMN16340161	EnteroBase Qassembly 4.1	81	5246265	189900	2019	1	fimH30	6	Homo sapiens	not collected	blood
ESC_NB8699AA_AS	ESC_SA6844AA	SAMN16340165	EnteroBase Qassembly 4.1	78	5221944	336262	2019	0	fimH30	8	Homo sapiens	not collected	blood
ESC_NB8718AA_AS	ESC_SA6825AA	SAMN16340184	EnteroBase Qassembly 4.1	110	5290345	171007	2019	1	fimH30	6	Homo sapiens	not collected	blood
ESC_HB0397AA_AS	ESC_PA4744AA	SAMN13327278	EnteroBase Qassembly 4.1	102	5316953	243653	2019	1	fimH30	6	Homo sapiens	sepsis	blood
ESC_HB0398AA_AS	ESC_PA4743AA	SAMN13327279	EnteroBase Qassembly 4.1	102	5320684	224564	2019	1	fimH30	6	Homo sapiens	sepsis	blood
ESC_PB2499AA_AS	ESC_TA1974AA	SAMN16663475	EnteroBase Qassembly 4.1	67	5459673	273851	2019	0	fimH30	10	Homo sapiens	missing	blood
ESC_PB2463AA_AS	ESC_TA2010AA	SAMN16663487	EnteroBase Qassembly 4.1	63	5461362	284057	2019	0	fimH30	10	Homo sapiens	missing	blood
ESC_PB2472AA_AS	ESC_TA2001AA	SAMN16663495	EnteroBase Qassembly 4.1	60	5461964	299028	2019	0	fimH30	10	Homo sapiens	missing	blood
ESC_PB2483AA_AS	ESC_TA1990AA	SAMN16663505	EnteroBase Qassembly 4.1	62	5460921	299028	2019	0	fimH30	10	Homo sapiens	missing	blood
ESC_PB2484AA_AS	ESC_TA1989AA	SAMN16663506	EnteroBase Qassembly 4.1	54	5458961	342364	2019	0	fimH30	10	Homo sapiens	missing	blood
ESC_PB2470AA_AS	ESC_TA2003AA	SAMN16663476	EnteroBase Qassembly 4.1	56	5458472	299028	2020	0	fimH30	10	Homo sapiens	missing	blood
ESC_PB2497AA_AS	ESC_TA1976AA	SAMN16663483	EnteroBase Qassembly 4.1	66	5460249	276427	2020	0	fimH30	10	Homo sapiens	missing	blood
ESC_PB2462AA_AS	ESC_TA2011AA	SAMN16663486	EnteroBase Qassembly 4.1	60	5461328	284126	2020	0	fimH30	10	Homo sapiens	missing	blood
ESC_PB2464AA_AS	ESC_TA2009AA	SAMN16663488	EnteroBase Qassembly 4.1	63	5459540	284076	2020	0	fimH30	10	Homo sapiens	missing	blood
ESC_PB2471AA_AS	ESC_TA2002AA	SAMN16663494	EnteroBase Qassembly 4.1	61	5461466	283600	2020	0	fimH30	10	Homo sapiens	missing	blood
ESC_PB2478AA_AS	ESC_TA1995AA	SAMN16663501	EnteroBase Qassembly 4.1	73	5018864	188643	2020	1	fimH30	10	Homo sapiens	missing	blood
ESC_HA4771AA_AS	ESC_DA5672AA	SAMN02885310	EnteroBase Qassembly 3.41	86	5288156	222354	2008	1	fimH30	8	Homo sapiens	Other Escherichia coli [E. coli] as the cause of diseases classified elsewhere	blood/urine
ESC_HA4770AA_AS	ESC_DA5673AA	SAMN02885307	EnteroBase Qassembly 3.41	120	5315843	190982	2009	1	fimH30	0	Homo sapiens	Other Escherichia coli [E. coli] as the cause of diseases classified elsewhere	blood/urine
ESC_HA4769AA_AS	ESC_DA5674AA	SAMN02885298	EnteroBase Qassembly 3.41	82	5235293	204223	2012	1	fimH30	7	Homo sapiens	Other Escherichia coli [E. coli] as the cause of diseases classified elsewhere	blood/urine
ESC_YA1242AA_AS	ESC_MA2490AA	SAMEA5075623	EnteroBase Qassembly 4	210	5200244	57707	2014	1	fimH30	4	Homo sapiens		bone
ESC_DB2666AA_AS	ESC_NA8059AA	SAMN12610219	EnteroBase Qassembly 4.1	86	5073934	184390	2018	0	fimH30	9	Homo sapiens	Respiratory colonization	bronchial alveolar lavage
ESC_CA3870AA_AS	ESC_BA8365AA	SAMN02581283	EnteroBase Qassembly 2.2	90	5328413	276118	2013	0	fimH30	9	Homo sapiens		BRONCHOALVEOLAR LAVA
ESC_PB2553AA_AS	ESC_TA2226AA	SAMN16663515	EnteroBase Qassembly 4.1	90	5160380	192002	2019	0	fimH30	12	Homo sapiens	missing	cerebrospinal fluid
ESC_RB8639AA_AS	ESC_TA3983AA	SAMN13829843	EnteroBase Qassembly 4.1	95	5400368	174234	2018	1	fimH30	10	Homo sapiens	No available	CSF
ESC_HB7185AA_AS	ESC_PA5983AA	SAMN13622043	EnteroBase Qassembly 4.1	92	5105801	154695	2018	0	fimH30	7	Homo sapiens	not collected	CSF
ESC_FA7817AA_AS	ESC_CA4388AA	SAMN04159594	EnteroBase Qassembly 3.32	94	5022173	177582	2011	0	fimH41	9	Homo sapiens	Other and unspecified Escherichia coli [E. coli]	ear
ESC_YA1564AA_AS	ESC_MA2201AA	SAMEA5075913	EnteroBase Qassembly 4	87	5014114	183755	2014	0	fimH41	10	Homo sapiens		ear
ESC_PB2465AA_AS	ESC_TA2008AA	SAMN16663489	EnteroBase Qassembly 4.1	75	5142737	213192	2020	0	fimH30	9	Homo sapiens	missing	endocervical
ESC_PB2482AA_AS	ESC_TA1991AA	SAMN16663504	EnteroBase Qassembly 4.1	93	5205229	209445	2020	1	fimH30	9	Homo sapiens	missing	Endocervical
ESC_ZA1213AA_AS	ESC_MA4887AA	SAMN11494422	EnteroBase Qassembly 4	88	5339469	191062	1990	1	fimH30	5	Homo sapiens		fecal
ESC_ZA1212AA_AS	ESC_MA4888AA	SAMN11494421	EnteroBase Qassembly 4	103	5169183	130981	1990	0	fimH30	6	Homo sapiens		fecal
ESC_WA7070AA_AS	ESC_LA3663AA	SAMN09405754	EnteroBase Qassembly 4	67	5150943	190980	1998	0	fimH22	0	Homo sapiens	Fecal	fecal
ESC_WA7059AA_AS	ESC_LA3674AA	SAMN09405755	EnteroBase Qassembly 4	92	5344231	191300	1998	0	fimH22	1	Homo sapiens	Fecal	fecal
ESC_YA6443AA_AS	ESC_LA3673AA	SAMN09405756	EnteroBase Qassembly 4	44	4926724	370046	1998	0	fimH41	5	Homo sapiens	Fecal	fecal
ESC_WA7069AA_AS	ESC_LA3664AA	SAMN09405753	EnteroBase Qassembly 4	68	5151452	188912	1998	0	fimH22	1	Homo sapiens	Fecal	fecal
ESC_QA4709AA_AS	ESC_HA8152AA	SAMEA103923498	EnteroBase Qassembly 3.61	68	5274669	276327	1999	0	fimH30	8	Homo sapiens		fecal
ESC_FB3968AA_AS	ESC_OA2062AA	SAMN12782161	EnteroBase Qassembly 4.1	105	5169873	190751	2006	0	fimH30	4	Homo sapiens	carriage	fecal
ESC_FB3969AA_AS	ESC_OA2061AA	SAMN12782162	EnteroBase Qassembly 4.1	75	5149805	254007	2006	0	fimH30	9	Homo sapiens	carriage	fecal
ESC_FB3970AA_AS	ESC_OA2060AA	SAMN12782163	EnteroBase Qassembly 4.1	79	5159466	266491	2006	0	fimH30	1	Homo sapiens	carriage	fecal
ESC_FB3957AA_AS	ESC_OA2073AA	SAMN12782151	EnteroBase Qassembly 4.1	60	5153086	264051	2006	0	fimH22	5	Homo sapiens	carriage	fecal
ESC_FB3958AA_AS	ESC_OA2072AA	SAMN12782152	EnteroBase Qassembly 4.1	31	4824560	442764	2006	0	fimH22	0	Homo sapiens	carriage	fecal
ESC_IB7029AA_AS	ESC_QA5289AA	SAMN04914651	EnteroBase Qassembly 4.1	33	4997357	717021	2006	0	fimH22	0	Homo sapiens	Gastrointestinal Microbiome	fecal
ESC_FB3972AA_AS	ESC_OA2058AA	SAMN12782165	EnteroBase Qassembly 4.1	91	5091920	170418	2007	0	fimH30	2	Homo sapiens	carriage	fecal
ESC_FB3953AA_AS	ESC_OA2077AA	SAMN12782147	EnteroBase Qassembly 4.1	85	5253321	277972	2008	0	fimH30	7	Homo sapiens	carriage	fecal
ESC_CA4040AA_AS	ESC_CA0083AA	SAMEA1486648	EnteroBase Qassembly 2.2	89	5236825	203876	2008	0	fimH30	12	Homo sapiens		fecal
ESC_FB4872AA_AS	ESC_OA2043AA	SAMN12782145	EnteroBase Qassembly 4.1	57	5080042	229670	2009	0	fimH22	0	Homo sapiens	carriage	fecal
ESC_IA0770AA_AS	ESC_EA4737AA	SAMN05567349	EnteroBase Qassembly 3.51	59	5141045	202647	2009	0	fimH22	1	Homo sapiens		fecal
ESC_BA8169AA_AS	ESC_BA8570AA	SAMN02680150	EnteroBase Qassembly 2.2	100	5330938	161776	2009	1	fimH27	8	Homo sapiens		fecal
ESC_BA6425AA_AS	ESC_BA8575AA	SAMN02680145	EnteroBase Qassembly 2.2	86	5354655	216137	2009	1	fimH30	6	Homo sapiens		fecal
ESC_AA9051AA_AS	ESC_BA8348AA	SAMN02689041	EnteroBase Qassembly 2.2	87	5356430	216137	2009	1	fimH30	6	Homo sapiens		fecal
ESC_CA1482AA_AS	ESC_BA8347AA	SAMN02689042	EnteroBase Qassembly 2.2	85	5354500	216137	2009	1	fimH30	6	Homo sapiens		fecal
ESC_FA7150AA_AS	ESC_BA8344AA	SAMN02689045	EnteroBase Qassembly 2.2	103	5316493	142199	2009	1	fimH27	8	Homo sapiens		fecal
ESC_QA7264AA_AS	ESC_HA9520AA	SAMD00077088	EnteroBase Qassembly 3.61	84	5196183	319860	2009	0	fimH22	2	Homo sapiens		fecal
ESC_FB3975AA_AS	ESC_OA2055AA	SAMN12782167	EnteroBase Qassembly 4.1	74	5051267	253401	2009	0	fimH30	1	Homo sapiens	carriage	fecal
ESC_BA1143AA_AS	ESC_CA0081AA	SAMEA1486600	EnteroBase Qassembly 2.2	107	5171166	199079	2009	0	fimH30	9	Homo sapiens		fecal
ESC_CA6296AA_AS	ESC_CA0068AA	SAMEA1486629	EnteroBase Qassembly 2.2	92	5250343	229930	2009	0	fimH30	10	Homo sapiens		fecal
ESC_BA3458AA_AS	ESC_CA0082AA	SAMEA1486651	EnteroBase Qassembly 2.2	82	5202956	211311	2009	1	fimH30	5	Homo sapiens		fecal
ESC_FB3988AA_AS	ESC_OA2042AA	SAMN12782146	EnteroBase Qassembly 4.1	61	5076862	274300	2010	0		0	Homo sapiens	carriage	fecal
ESC_IA0796AA_AS	ESC_EA4711AA	SAMN05567350	EnteroBase Qassembly 3.51	74	5221268	190833	2010	0	fimH22	2	Homo sapiens		fecal
ESC_TA7734AA_AS	ESC_KA0766AA	SAMN10039511	EnteroBase Qassembly 4	89	5248512	216214	2010	0	fimH30	0	Homo sapiens	Colonization	fecal
ESC_TA7729AA_AS	ESC_KA0771AA	SAMN10039514	EnteroBase Qassembly 4	65	5175048	229888	2010	0	fimH30	0	Homo sapiens	Colonization	fecal
ESC_TA7727AA_AS	ESC_KA0773AA	SAMN10039509	EnteroBase Qassembly 4	73	5173463	175604	2010	0	fimH30	5	Homo sapiens	Colonization	fecal
ESC_TA7684AA_AS	ESC_KA0812AA	SAMN10039317	EnteroBase Qassembly 4	87	5099010	229893	2010	0	fimH30	1	Homo sapiens	Colonization	fecal
ESC_TA7683AA_AS	ESC_KA0813AA	SAMN10039318	EnteroBase Qassembly 4	62	5135295	209225	2010	0	fimH30	9	Homo sapiens	Colonization	fecal
ESC_TA7672AA_AS	ESC_KA0824AA	SAMN10039383	EnteroBase Qassembly 4	57	5120545	308950	2010	0	fimH30	0	Homo sapiens	Colonization	fecal
ESC_TA7666AA_AS	ESC_KA0830AA	SAMN10039453	EnteroBase Qassembly 4	136	5115494	90784	2010	0	fimH30	0	Homo sapiens	Colonization	fecal
ESC_TA7659AA_AS	ESC_KA0837AA	SAMN10039457	EnteroBase Qassembly 4	76	5071923	173655	2010	0	fimH30	2	Homo sapiens	Colonization	fecal
ESC_TA7658AA_AS	ESC_KA0838AA	SAMN10039458	EnteroBase Qassembly 4	109	5254755	187475	2010	0	fimH30	5	Homo sapiens	Colonization	fecal
ESC_TA7653AA_AS	ESC_KA0843AA	SAMN10039489	EnteroBase Qassembly 4	126	5263884	124344	2010	0	fimH30	4	Homo sapiens	Colonization	fecal
ESC_TA7651AA_AS	ESC_KA0845AA	SAMN10039496	EnteroBase Qassembly 4	131	4947233	80343	2010	0	fimH30	2	Homo sapiens	Colonization	fecal
ESC_TA7634AA_AS	ESC_KA0861AA	SAMN10039321	EnteroBase Qassembly 4	162	5319531	91323	2010	0	fimH30	8	Homo sapiens	Colonization	fecal
ESC_TA7614AA_AS	ESC_KA0881AA	SAMN10039374	EnteroBase Qassembly 4	105	5044789	98819	2010	0	fimH30	2	Homo sapiens	Colonization	fecal
ESC_TA7607AA_AS	ESC_KA0888AA	SAMN10039464	EnteroBase Qassembly 4	69	5197025	209517	2010	0	fimH30	4	Homo sapiens	Colonization	fecal
ESC_TA7606AA_AS	ESC_KA0889AA	SAMN10039463	EnteroBase Qassembly 4	71	5067745	229883	2010	0	fimH30	10	Homo sapiens	Colonization	fecal
ESC_TA7605AA_AS	ESC_KA0890AA	SAMN10039466	EnteroBase Qassembly 4	144	5284823	109361	2010	0	fimH30	3	Homo sapiens	Colonization	fecal
ESC_TA7602AA_AS	ESC_KA0893AA	SAMN10039368	EnteroBase Qassembly 4	88	5103494	162501	2010	0	fimH30	4	Homo sapiens	Colonization	fecal
ESC_TA7595AA_AS	ESC_KA0900AA	SAMN10039359	EnteroBase Qassembly 4	80	5051385	276196	2010	0	fimH30	9	Homo sapiens	Colonization	fecal
ESC_TA7594AA_AS	ESC_KA0901AA	SAMN10039360	EnteroBase Qassembly 4	70	4993134	174857	2010	0	fimH30	0	Homo sapiens	Colonization	fecal
ESC_TA7573AA_AS	ESC_KA0922AA	SAMN10039399	EnteroBase Qassembly 4	80	5253862	175604	2010	0	fimH30	5	Homo sapiens	Colonization	fecal
ESC_HA0243AA_AS	ESC_DA3296AA	SAMEA3920430	EnteroBase Qassembly 3.41	60	5263461	173832	2010	0	fimH30	6	Homo sapiens		fecal
ESC_HA5762AA_AS	ESC_DA4644AA	SAMN04273072	EnteroBase Qassembly 3.41	83	5135141	222582	2011	0	fimH30	12	Homo sapiens	asymptomatic	fecal
ESC_IB6793AA_AS	ESC_QA5514AA	SAMN04254590	EnteroBase Qassembly 4.1	57	5371869	314805	2011	1	fimH22	5	Homo sapiens	Febrile gastroenteritis	fecal
ESC_UA7399AA_AS	ESC_KA6265AA	SAMEA4852512	EnteroBase Qassembly 4	112	5217359	279970	2011	0	fimH41	9	Homo sapiens		fecal
ESC_UB0334AA_AS	ESC_TA6618AA	SAMN13263240	EnteroBase Qassembly 4.1	60	5149185	309404	2011	0	fimH41	10	Homo sapiens	Gastroenteritis	fecal
ESC_AA8956AA_AS	ESC_CA0127AA	SAMEA1486623	EnteroBase Qassembly 2.2	106	5202936	165136	2011	0	fimH30	7	Homo sapiens		fecal
ESC_BA5903AA_AS	ESC_CA0126AA	SAMEA1486647	EnteroBase Qassembly 2.2	105	5275657	202895	2011	0	fimH30	5	Homo sapiens		fecal
ESC_BA5230AA_AS	ESC_CA0133AA	SAMEA1486591	EnteroBase Qassembly 2.2	74	5169052	191551	2011	0	fimH30	1	Homo sapiens		fecal
ESC_BA1406AA_AS	ESC_CA0131AA	SAMEA1486645	EnteroBase Qassembly 2.2	109	5269463	191545	2011	0	fimH30	9	Homo sapiens		fecal
ESC_BA7819AA_AS	ESC_CA0130AA	SAMEA1486621	EnteroBase Qassembly 2.2	91	5114876	165747	2011	0	fimH30	13	Homo sapiens		fecal
ESC_KB0245AA_AS	ESC_QA8868AA	SAMN14446379	EnteroBase Qassembly 4.1	79	5066206	191062	2011	0	fimH22	0	Homo sapiens		fecal
ESC_TA7743AA_AS	ESC_KA0757AA	SAMN10039351	EnteroBase Qassembly 4	112	5080613	112037	2011	0	fimH30	1	Homo sapiens	Colonization	fecal
ESC_TA7741AA_AS	ESC_KA0759AA	SAMN10039349	EnteroBase Qassembly 4	79	5299954	209445	2011	1	fimH30	2	Homo sapiens	Colonization	fecal
ESC_TA7732AA_AS	ESC_KA0768AA	SAMN10039347	EnteroBase Qassembly 4	115	5142057	201047	2011	0	fimH30	2	Homo sapiens	Colonization	fecal
ESC_TA7754AA_AS	ESC_KA0780AA	SAMN10039393	EnteroBase Qassembly 4	83	5350142	209518	2011	0	fimH30	8	Homo sapiens	Colonization	fecal
ESC_TA7715AA_AS	ESC_KA0781AA	SAMN10039392	EnteroBase Qassembly 4	54	5153766	276463	2011	0	fimH30	2	Homo sapiens	Colonization	fecal
ESC_TA7713AA_AS	ESC_KA0783AA	SAMN10039390	EnteroBase Qassembly 4	85	5319054	199143	2011	1	fimH30	9	Homo sapiens	Colonization	fecal
ESC_TA7691AA_AS	ESC_KA0805AA	SAMN10039344	EnteroBase Qassembly 4	68	5119421	213852	2011	0	fimH30	9	Homo sapiens	Colonization	fecal
ESC_TA7688AA_AS	ESC_KA0808AA	SAMN10039339	EnteroBase Qassembly 4	62	5116436	229970	2011	0	fimH30	5	Homo sapiens	Colonization	fecal
ESC_TA7645AA_AS	ESC_KA0851AA	SAMN10039335	EnteroBase Qassembly 4	68	5086625	191051	2011	0	fimH30	10	Homo sapiens	Colonization	fecal
ESC_TA7642AA_AS	ESC_KA0854AA	SAMN10039324	EnteroBase Qassembly 4	118	5287375	106498	2011	0	fimH30	6	Homo sapiens	Colonization	fecal
ESC_TA7639AA_AS	ESC_KA0856AA	SAMN10039326	EnteroBase Qassembly 4	99	5093676	109547	2011	0	fimH30	4	Homo sapiens	Colonization	fecal
ESC_TA7637AA_AS	ESC_KA0858AA	SAMN10039320	EnteroBase Qassembly 4	65	5068606	211950	2011	0	fimH30	10	Homo sapiens	Colonization	fecal
ESC_TA7589AA_AS	ESC_KA0906AA	SAMN10039329	EnteroBase Qassembly 4	89	5208656	312823	2011	0	fimH30	9	Homo sapiens	Colonization	fecal
ESC_TA7585AA_AS	ESC_KA0910AA	SAMN10039337	EnteroBase Qassembly 4	73	5115087	211838	2011	0	fimH30	9	Homo sapiens	Colonization	fecal
ESC_WA8405AA_AS	ESC_LA9296AA	SAMN10935275	EnteroBase Qassembly 4	125	5411542	162162	2011	0	fimH30	5	Homo sapiens	carriage	fecal
ESC_RA7065AA_AS	ESC_IA5144AA	SAMN05977349	EnteroBase Qassembly 4	64	5127568	192470	2012	0	fimH30	7	Homo sapiens		fecal
ESC_YA3417AA_AS	ESC_MA3368AA	SAMN11319206	EnteroBase Qassembly 4	144	5114205	93367	2012	0	fimH41	3	Homo sapiens	not applicable	fecal
ESC_FB3982AA_AS	ESC_OA2048AA	SAMN12782174	EnteroBase Qassembly 4.1	105	5217993	175498	2012	0	fimH30	9	Homo sapiens	carriage	fecal
ESC_FB3977AA_AS	ESC_OA2053AA	SAMN12782169	EnteroBase Qassembly 4.1	77	5155207	203195	2012	0	fimH30	9	Homo sapiens	carriage	fecal
ESC_LB3090AA_AS	ESC_RA4130AA	SAMN14734094	EnteroBase Qassembly 4.1	114	5578996	173748	2012	1	fimH27	10	Homo sapiens	Not available	fecal
ESC_GB7069AA_AS	ESC_PA0855AA	SAMN10845181	EnteroBase Qassembly 4.1	105	5605446	191062	2012	1	fimH30	12	Homo sapiens	severe acute malnutrition	fecal
ESC_GB7070AA_AS	ESC_PA0854AA	SAMN10845182	EnteroBase Qassembly 4.1	97	5597851	248152	2012	1	fimH30	12	Homo sapiens	severe acute malnutrition	fecal
ESC_TA7670AA_AS	ESC_KA0826AA	SAMN10039401	EnteroBase Qassembly 4	72	5065911	181114	2012	0	fimH30	0	Homo sapiens	Colonization	fecal
ESC_TA7664AA_AS	ESC_KA0832AA	SAMN10039407	EnteroBase Qassembly 4	50	5022396	336316	2012	0	fimH30	1	Homo sapiens	Colonization	fecal
ESC_TA7630AA_AS	ESC_KA0865AA	SAMN10039428	EnteroBase Qassembly 4	110	5250885	159189	2012	0	fimH30	0	Homo sapiens	Colonization	fecal
ESC_TA7629AA_AS	ESC_KA0866AA	SAMN10039425	EnteroBase Qassembly 4	82	5199150	190708	2012	0	fimH30	9	Homo sapiens	Colonization	fecal
ESC_TA7628AA_AS	ESC_KA0867AA	SAMN10039426	EnteroBase Qassembly 4	86	5055833	159638	2012	0	fimH30	1	Homo sapiens	Colonization	fecal
ESC_TA7627AA_AS	ESC_KA0868AA	SAMN10039423	EnteroBase Qassembly 4	75	5199757	334260	2012	0	fimH30	2	Homo sapiens	Colonization	fecal
ESC_TA7572AA_AS	ESC_KA0923AA	SAMN10039400	EnteroBase Qassembly 4	72	5228128	209515	2012	0	fimH30	5	Homo sapiens	Colonization	fecal
ESC_TA7571AA_AS	ESC_KA0924AA	SAMN10039403	EnteroBase Qassembly 4	60	5071357	230011	2012	0	fimH30	9	Homo sapiens	Colonization	fecal
ESC_TA7570AA_AS	ESC_KA0925AA	SAMN10039404	EnteroBase Qassembly 4	112	5286375	122845	2012	0	fimH30	11	Homo sapiens	Colonization	fecal
ESC_TA7559AA_AS	ESC_KA0935AA	SAMN10039409	EnteroBase Qassembly 4	59	5017338	276464	2012	0	fimH30	10	Homo sapiens	Colonization	fecal
ESC_TA7558AA_AS	ESC_KA0936AA	SAMN10039412	EnteroBase Qassembly 4	78	5252482	202819	2012	0	fimH30	14	Homo sapiens	Colonization	fecal
ESC_TA7550AA_AS	ESC_KA0944AA	SAMN10039429	EnteroBase Qassembly 4	75	5388117	209517	2012	0	fimH30	6	Homo sapiens	Colonization	fecal
ESC_WA8408AA_AS	ESC_LA9293AA	SAMN10935278	EnteroBase Qassembly 4	75	5037039	191062	2012	0	fimH30	1	Homo sapiens	carriage	fecal
ESC_WA8407AA_AS	ESC_LA9294AA	SAMN10935277	EnteroBase Qassembly 4	84	5245198	221758	2012	0	fimH30	5	Homo sapiens	carriage	fecal
ESC_WA8406AA_AS	ESC_LA9295AA	SAMN10935276	EnteroBase Qassembly 4	115	5189262	241202	2012	0	fimH41	2	Homo sapiens	carriage	fecal
ESC_WA8404AA_AS	ESC_LA9297AA	SAMN10935282	EnteroBase Qassembly 4	81	5141426	287513	2012	0	fimH41	2	Homo sapiens	carriage	fecal
ESC_WA8403AA_AS	ESC_LA9298AA	SAMN10935281	EnteroBase Qassembly 4	97	5187502	271508	2012	0	fimH41	2	Homo sapiens	carriage	fecal
ESC_WA8402AA_AS	ESC_LA9299AA	SAMN10935280	EnteroBase Qassembly 4	94	5049359	159786	2012	0	fimH41	10	Homo sapiens	carriage	fecal
ESC_WA8401AA_AS	ESC_LA9300AA	SAMN10935279	EnteroBase Qassembly 4	83	5096393	159383	2012	0	fimH30	2	Homo sapiens	carriage	fecal
ESC_RA7050AA_AS	ESC_IA5159AA	SAMN05977360	EnteroBase Qassembly 4	98	5073618	159189	2013	0	fimH30	8	Homo sapiens		fecal
ESC_RA7049AA_AS	ESC_IA5160AA	SAMN05977361	EnteroBase Qassembly 4	88	5024412	115332	2013	0	fimH30	4	Homo sapiens		fecal
ESC_NB3686AA_AS	ESC_SA3646AA	SAMEA7280995	EnteroBase Qassembly 4.1	69	5261994	227035	2013	1	fimH30	5	Homo sapiens		fecal
ESC_NB3687AA_AS	ESC_SA3645AA	SAMEA7280996	EnteroBase Qassembly 4.1	67	5260390	227035	2013	1	fimH30	5	Homo sapiens		fecal
ESC_NB3697AA_AS	ESC_SA3635AA	SAMEA7281007	EnteroBase Qassembly 4.1	66	5092276	191062	2013	0	fimH30	9	Homo sapiens		fecal
ESC_NB3743AA_AS	ESC_SA3597AA	SAMEA7281047	EnteroBase Qassembly 4.1	72	5115683	214544	2013	0	fimH30	9	Homo sapiens		fecal
ESC_NB3753AA_AS	ESC_SA3587AA	SAMEA7281059	EnteroBase Qassembly 4.1	93	5300533	159463	2013	1	fimH30	10	Homo sapiens		fecal
ESC_YA3718AA_AS	ESC_MA3071AA	SAMN11319188	EnteroBase Qassembly 4	70	5114866	186273	2013	0	fimH30	0	Homo sapiens	not applicable	fecal
ESC_TA7709AA_AS	ESC_KA0787AA	SAMN10039442	EnteroBase Qassembly 4	83	5148204	172927	2013	0	fimH30	1	Homo sapiens	Colonization	fecal
ESC_TA7707AA_AS	ESC_KA0789AA	SAMN10039440	EnteroBase Qassembly 4	80	4984773	161730	2013	0	fimH30	4	Homo sapiens	Colonization	fecal
ESC_TA7704AA_AS	ESC_KA0792AA	SAMN10039445	EnteroBase Qassembly 4	83	5301893	199143	2013	1	fimH30	9	Homo sapiens	Colonization	fecal
ESC_TA7703AA_AS	ESC_KA0793AA	SAMN10039444	EnteroBase Qassembly 4	53	5025174	229877	2013	0	fimH30	9	Homo sapiens	Colonization	fecal
ESC_TA7702AA_AS	ESC_KA0794AA	SAMN10039443	EnteroBase Qassembly 4	96	5263195	191062	2013	0	fimH30	5	Homo sapiens	Colonization	fecal
ESC_TA7581AA_AS	ESC_KA0914AA	SAMN10039500	EnteroBase Qassembly 4	106	5084077	109396	2013	0	fimH30	1	Homo sapiens	Colonization	fecal
ESC_TA7556AA_AS	ESC_KA0938AA	SAMN10039437	EnteroBase Qassembly 4	76	4995080	174080	2013	0	fimH30	1	Homo sapiens	Colonization	fecal
ESC_TA7551AA_AS	ESC_KA0943AA	SAMN10039436	EnteroBase Qassembly 4	63	5148940	263549	2013	0	fimH30	1	Homo sapiens	Colonization	fecal
ESC_TA7549AA_AS	ESC_KA0945AA	SAMN10039430	EnteroBase Qassembly 4	78	5162124	208791	2013	0	fimH30	10	Homo sapiens	Colonization	fecal
ESC_TA7548AA_AS	ESC_KA0946AA	SAMN10039431	EnteroBase Qassembly 4	67	5134670	268365	2013	0	fimH30	3	Homo sapiens	Colonization	fecal
ESC_WA8423AA_AS	ESC_LA9278AA	SAMN10935286	EnteroBase Qassembly 4	100	5272752	206088	2013	0	fimH30	10	Homo sapiens	carriage	fecal
ESC_WA8422AA_AS	ESC_LA9279AA	SAMN10935285	EnteroBase Qassembly 4	61	5146238	259432	2013	0	fimH30	9	Homo sapiens	carriage	fecal
ESC_WA8421AA_AS	ESC_LA9280AA	SAMN10935288	EnteroBase Qassembly 4	84	5197261	173320	2013	0	fimH30	9	Homo sapiens	carriage	fecal
ESC_WA8420AA_AS	ESC_LA9281AA	SAMN10935287	EnteroBase Qassembly 4	64	5104405	216213	2013	0	fimH30	9	Homo sapiens	carriage	fecal
ESC_WA8410AA_AS	ESC_LA9291AA	SAMN10935284	EnteroBase Qassembly 4	177	5144760	53962	2013	0	fimH30	9	Homo sapiens	carriage	fecal
ESC_WA8409AA_AS	ESC_LA9292AA	SAMN10935283	EnteroBase Qassembly 4	78	5103636	209446	2013	0	fimH30	8	Homo sapiens	carriage	fecal
ESC_RA8210AA_AS	ESC_IA5671AA	SAMN08783789	EnteroBase Qassembly 4	80	5176325	191062	2014	0	fimH30	7	Homo sapiens	Colonization	fecal
ESC_WA8874AA_AS	ESC_LA2469AA	SAMN09832891	EnteroBase Qassembly 4	64	5209503	212694	2014	0	fimH30	9	Homo sapiens	asymptomatic	fecal
ESC_WA8867AA_AS	ESC_LA2476AA	SAMN09832898	EnteroBase Qassembly 4	84	5005136	182332	2014	0		1	Homo sapiens	diarrhea	fecal
ESC_WA9010AA_AS	ESC_LA2334AA	SAMN09832955	EnteroBase Qassembly 4	95	5208122	155184	2014	0	fimH30	9	Homo sapiens	diarrhea	fecal
ESC_WA8852AA_AS	ESC_LA2491AA	SAMN09833005	EnteroBase Qassembly 4	150	5072330	83082	2014	0		7	Homo sapiens	diarrhea	fecal
ESC_WA8821AA_AS	ESC_LA2522AA	SAMN09833018	EnteroBase Qassembly 4	160	5227208	69396	2014	0	fimH30	9	Homo sapiens	diarrhea	fecal
ESC_WA9038AA_AS	ESC_LA2306AA	SAMN09833040	EnteroBase Qassembly 4	94	5087255	144416	2014	0	fimH41	10	Homo sapiens	diarrhea	fecal
ESC_WA8933AA_AS	ESC_LA2411AA	SAMN09833067	EnteroBase Qassembly 4	133	5185268	109783	2014	0	fimH30	11	Homo sapiens	asymptomatic	fecal
ESC_PA2139AA_AS	ESC_HA0343AA	SAMN07450676	EnteroBase Qassembly 3.61	90	5381706	180776	2014	1	fimH30	10	Homo sapiens	Unknown	fecal
ESC_PA2141AA_AS	ESC_HA0341AA	SAMN07450661	EnteroBase Qassembly 3.61	79	5245580	205124	2014	0	fimH30	9	Homo sapiens	Unknown	fecal
ESC_MB9114AA_AS	ESC_SA1549AA	SAMN15904761	EnteroBase Qassembly 4.1	163	5312883	84968	2014	0	fimH30	3	Homo sapiens	not collected	fecal
ESC_NB3789AA_AS	ESC_SA3551AA	SAMEA7281098	EnteroBase Qassembly 4.1	72	5264617	213188	2014	1	fimH30	5	Homo sapiens		fecal
ESC_NB3791AA_AS	ESC_SA3549AA	SAMEA7281101	EnteroBase Qassembly 4.1	69	5070184	174044	2014	0	fimH30	1	Homo sapiens		fecal
ESC_NB3804AA_AS	ESC_SA3536AA	SAMEA7281116	EnteroBase Qassembly 4.1	76	5120273	209378	2014	0	fimH30	9	Homo sapiens		fecal
ESC_NB3808AA_AS	ESC_SA3532AA	SAMEA7281120	EnteroBase Qassembly 4.1	106	5278407	159463	2014	1	fimH30	10	Homo sapiens		fecal
ESC_NB3870AA_AS	ESC_SA3470AA	SAMEA7281122	EnteroBase Qassembly 4.1	100	5217386	266466	2014	0	fimH41	10	Homo sapiens		fecal
ESC_NB3810AA_AS	ESC_SA3530AA	SAMEA7281123	EnteroBase Qassembly 4.1	99	5219023	266466	2014	0	fimH41	10	Homo sapiens		fecal
ESC_NB3858AA_AS	ESC_SA3482AA	SAMEA7281168	EnteroBase Qassembly 4.1	90	5217717	280305	2014	0	fimH41	10	Homo sapiens		fecal
ESC_NB3859AA_AS	ESC_SA3481AA	SAMEA7281169	EnteroBase Qassembly 4.1	92	5218949	280306	2014	0	fimH41	10	Homo sapiens		fecal
ESC_NB3860AA_AS	ESC_SA3480AA	SAMEA7281170	EnteroBase Qassembly 4.1	101	5218115	266471	2014	0	fimH41	10	Homo sapiens		fecal
ESC_NB6492AA_AS	ESC_SA4344AA	SAMN14640156	EnteroBase Qassembly 4.1	64	5176293	533314	2014	0	fimH22	2	Homo sapiens	not applicable	fecal
ESC_NB6498AA_AS	ESC_SA4338AA	SAMN14640162	EnteroBase Qassembly 4.1	117	5348416	191572	2014	0	fimH41	3	Homo sapiens	not applicable	fecal
ESC_NB6499AA_AS	ESC_SA4337AA	SAMN14640163	EnteroBase Qassembly 4.1	45	5126429	319830	2014	0	fimH30	8	Homo sapiens	not applicable	fecal
ESC_WA9012AA_AS	ESC_LA2332AA	SAMN09833113	EnteroBase Qassembly 4	169	5328514	85682	2014	0	fimH41	9	Homo sapiens	diarrhea	fecal
ESC_WA9018AA_AS	ESC_LA2326AA	SAMN09833115	EnteroBase Qassembly 4	73	5140970	216424	2014	0	fimH30	4	Homo sapiens	diarrhea	fecal
ESC_TA7740AA_AS	ESC_KA0760AA	SAMN10039355	EnteroBase Qassembly 4	60	4950511	229829	2014	0	fimH30	0	Homo sapiens	Colonization	fecal
ESC_TA7738AA_AS	ESC_KA0762AA	SAMN10039353	EnteroBase Qassembly 4	78	5136944	183587	2014	0	fimH30	5	Homo sapiens	Colonization	fecal
ESC_TA7728AA_AS	ESC_KA0772AA	SAMN10039515	EnteroBase Qassembly 4	96	5301559	196195	2014	0	fimH30	3	Homo sapiens	Colonization	fecal
ESC_TA7724AA_AS	ESC_KA0776AA	SAMN10039397	EnteroBase Qassembly 4	90	5258967	191062	2014	0	fimH30	14	Homo sapiens	Colonization	fecal
ESC_TA7710AA_AS	ESC_KA0786AA	SAMN10039447	EnteroBase Qassembly 4	81	5263178	191062	2014	0	fimH30	9	Homo sapiens	Colonization	fecal
ESC_UA6216AA_AS	ESC_KA0791AA	SAMN10039446	EnteroBase Qassembly 4	56	4936405	268389	2014	0	fimH30	0	Homo sapiens	Colonization	fecal
ESC_TA7692AA_AS	ESC_KA0804AA	SAMN10039346	EnteroBase Qassembly 4	91	5160823	175741	2014	0	fimH30	1	Homo sapiens	Colonization	fecal
ESC_TA7687AA_AS	ESC_KA0809AA	SAMN10039340	EnteroBase Qassembly 4	101	5219951	175741	2014	0	fimH30	13	Homo sapiens	Colonization	fecal
ESC_TA7681AA_AS	ESC_KA0815AA	SAMN10039478	EnteroBase Qassembly 4	96	5333882	156890	2014	1	fimH30	5	Homo sapiens	Colonization	fecal
ESC_TA7678AA_AS	ESC_KA0818AA	SAMN10039381	EnteroBase Qassembly 4	117	5326242	145950	2014	0	fimH30	5	Homo sapiens	Colonization	fecal
ESC_TA7676AA_AS	ESC_KA0820AA	SAMN10039379	EnteroBase Qassembly 4	95	5074809	136617	2014	0	fimH30	5	Homo sapiens	Colonization	fecal
ESC_TA7718AA_AS	ESC_KA0821AA	SAMN10039380	EnteroBase Qassembly 4	89	5232723	173942	2014	0	fimH30	10	Homo sapiens	Colonization	fecal
ESC_TA7671AA_AS	ESC_KA0825AA	SAMN10039384	EnteroBase Qassembly 4	95	5112849	191062	2014	0	fimH30	8	Homo sapiens	Colonization	fecal
ESC_TA7660AA_AS	ESC_KA0836AA	SAMN10039408	EnteroBase Qassembly 4	46	5005971	295245	2014	0	fimH30	5	Homo sapiens	Colonization	fecal
ESC_TA7650AA_AS	ESC_KA0846AA	SAMN10039493	EnteroBase Qassembly 4	97	5084125	146644	2014	0	fimH30	8	Homo sapiens	Colonization	fecal
ESC_TA7646AA_AS	ESC_KA0850AA	SAMN10039336	EnteroBase Qassembly 4	73	5125571	177063	2014	0	fimH30	1	Homo sapiens	Colonization	fecal
ESC_TA7643AA_AS	ESC_KA0853AA	SAMN10039331	EnteroBase Qassembly 4	73	5101572	175386	2014	0	fimH30	1	Homo sapiens	Colonization	fecal
ESC_TA7636AA_AS	ESC_KA0859AA	SAMN10039319	EnteroBase Qassembly 4	98	5189992	143247	2014	0	fimH30	11	Homo sapiens	Colonization	fecal
ESC_TA7616AA_AS	ESC_KA0879AA	SAMN10039372	EnteroBase Qassembly 4	91	5238083	208914	2014	0	fimH30	14	Homo sapiens	Colonization	fecal
ESC_TA7615AA_AS	ESC_KA0880AA	SAMN10039371	EnteroBase Qassembly 4	168	5326575	124875	2014	0	fimH30	10	Homo sapiens	Colonization	fecal
ESC_TA7612AA_AS	ESC_KA0883AA	SAMN10039376	EnteroBase Qassembly 4	85	5166261	159703	2014	0	fimH30	1	Homo sapiens	Colonization	fecal
ESC_TA7603AA_AS	ESC_KA0892AA	SAMN10039367	EnteroBase Qassembly 4	233	5234796	57562	2014	0	fimH30	2	Homo sapiens	Colonization	fecal
ESC_TA7593AA_AS	ESC_KA0902AA	SAMN10039361	EnteroBase Qassembly 4	116	5112559	94358	2014	0	fimH30	9	Homo sapiens	Colonization	fecal
ESC_TA7590AA_AS	ESC_KA0905AA	SAMN10039330	EnteroBase Qassembly 4	81	5332350	204839	2014	1	fimH30	10	Homo sapiens	Colonization	fecal
ESC_TA7586AA_AS	ESC_KA0909AA	SAMN10039338	EnteroBase Qassembly 4	77	5035641	181386	2014	0	fimH30	0	Homo sapiens	Colonization	fecal
ESC_TA7584AA_AS	ESC_KA0911AA	SAMN10039508	EnteroBase Qassembly 4	127	5140428	147490	2014	0	fimH30	11	Homo sapiens	Colonization	fecal
ESC_TA7569AA_AS	ESC_KA0926AA	SAMN10039405	EnteroBase Qassembly 4	48	5085598	229892	2014	0	fimH99	4	Homo sapiens	Colonization	fecal
ESC_TA7567AA_AS	ESC_KA0928AA	SAMN10039418	EnteroBase Qassembly 4	64	4973435	216590	2014	0	fimH30	0	Homo sapiens	Colonization	fecal
ESC_TA7546AA_AS	ESC_KA0948AA	SAMN10039356	EnteroBase Qassembly 4	91	5163886	216753	2014	0	fimH30	7	Homo sapiens	Colonization	fecal
ESC_WA8424AA_AS	ESC_LA9277AA	SAMN10935293	EnteroBase Qassembly 4	75	5291619	209012	2014	1	fimH30	6	Homo sapiens	carriage	fecal
ESC_WA8419AA_AS	ESC_LA9282AA	SAMN10935290	EnteroBase Qassembly 4	113	5042516	123101	2014	0	fimH30	9	Homo sapiens	carriage	fecal
ESC_WA8418AA_AS	ESC_LA9283AA	SAMN10935289	EnteroBase Qassembly 4	166	5514479	190903	2014	0	fimH30	13	Homo sapiens	carriage	fecal
ESC_WA8417AA_AS	ESC_LA9284AA	SAMN10935292	EnteroBase Qassembly 4	98	5353568	191062	2014	0	fimH30	3	Homo sapiens	carriage	fecal
ESC_WA8416AA_AS	ESC_LA9285AA	SAMN10935291	EnteroBase Qassembly 4	83	5081193	222363	2014	0	fimH41	2	Homo sapiens	carriage	fecal
ESC_RA8217AA_AS	ESC_IA5665AA	SAMN08783812	EnteroBase Qassembly 4	65	5183415	222531	2015	0	fimH30	9	Homo sapiens	Colonization	fecal
ESC_RA8214AA_AS	ESC_IA5667AA	SAMN08783817	EnteroBase Qassembly 4	112	5427706	213479	2015	1	fimH30	12	Homo sapiens	Colonization	fecal
ESC_RA8226AA_AS	ESC_IA5656AA	SAMN08783833	EnteroBase Qassembly 4	135	5205888	105947	2015	0	fimH30	11	Homo sapiens	Colonization	fecal
ESC_RA8225AA_AS	ESC_IA5657AA	SAMN08783834	EnteroBase Qassembly 4	89	5153000	222568	2015	0	fimH30	9	Homo sapiens	Colonization	fecal
ESC_RA8236AA_AS	ESC_IA5646AA	SAMN08783861	EnteroBase Qassembly 4	97	5193288	222568	2015	0	fimH30	10	Homo sapiens	Colonization	fecal
ESC_HB7661AA_AS	ESC_PA6194AA	SAMD00108712	EnteroBase Qassembly 4.1	131	5165576	109863	2015	0		12	Homo sapiens		fecal
ESC_HB7668AA_AS	ESC_PA6187AA	SAMD00108715	EnteroBase Qassembly 4.1	113	5254583	183442	2015	0	fimH30	12	Homo sapiens		fecal
ESC_HB7669AA_AS	ESC_PA6186AA	SAMD00108718	EnteroBase Qassembly 4.1	109	4981187	116039	2015	0	fimH41	7	Homo sapiens		fecal
ESC_HB7670AA_AS	ESC_PA6185AA	SAMD00108719	EnteroBase Qassembly 4.1	94	5236199	173019	2015	0	fimH30	6	Homo sapiens		fecal
ESC_HB7673AA_AS	ESC_PA6182AA	SAMD00108728	EnteroBase Qassembly 4.1	80	5329254	222437	2015	1	fimH30	10	Homo sapiens		fecal
ESC_HB7675AA_AS	ESC_PA6180AA	SAMD00108732	EnteroBase Qassembly 4.1	106	5281280	147784	2015	0	fimH30	7	Homo sapiens		fecal
ESC_HB7676AA_AS	ESC_PA6179AA	SAMD00108734	EnteroBase Qassembly 4.1	121	5522563	189105	2015	0	fimH30	13	Homo sapiens		fecal
ESC_HB7677AA_AS	ESC_PA6178AA	SAMD00108735	EnteroBase Qassembly 4.1	96	5208178	158531	2015	0	fimH30	11	Homo sapiens		fecal
ESC_HB7678AA_AS	ESC_PA6177AA	SAMD00108743	EnteroBase Qassembly 4.1	137	5494050	165794	2015	1	fimH30	10	Homo sapiens		fecal
ESC_HB7679AA_AS	ESC_PA6176AA	SAMD00108746	EnteroBase Qassembly 4.1	96	5222242	222437	2015	0	fimH30	10	Homo sapiens		fecal
ESC_HB7680AA_AS	ESC_PA6175AA	SAMD00108747	EnteroBase Qassembly 4.1	85	5119509	173828	2015	0	fimH30	8	Homo sapiens		fecal
ESC_HB7662AA_AS	ESC_PA6193AA	SAMD00108749	EnteroBase Qassembly 4.1	86	5109883	134383	2015	0	fimH30	5	Homo sapiens		fecal
ESC_HB7663AA_AS	ESC_PA6192AA	SAMD00108752	EnteroBase Qassembly 4.1	79	5179029	209515	2015	0	fimH30	6	Homo sapiens		fecal
ESC_HB7664AA_AS	ESC_PA6191AA	SAMD00108754	EnteroBase Qassembly 4.1	98	5141795	187628	2015	0	fimH30	6	Homo sapiens		fecal
ESC_HB7665AA_AS	ESC_PA6190AA	SAMD00108755	EnteroBase Qassembly 4.1	73	5108598	249368	2015	0	fimH30	6	Homo sapiens		fecal
ESC_HB7666AA_AS	ESC_PA6189AA	SAMD00108756	EnteroBase Qassembly 4.1	70	5023995	226929	2015	0	fimH30	4	Homo sapiens		fecal
ESC_HB7667AA_AS	ESC_PA6188AA	SAMD00108757	EnteroBase Qassembly 4.1	90	5287383	202820	2015	1	fimH30	8	Homo sapiens		fecal
ESC_NB6844AA_AS	ESC_SA3982AA	SAMN15344963	EnteroBase Qassembly 4.1	97	5300781	309403	2015	0	fimH41	3	Homo sapiens	not applicable	fecal
ESC_NB6845AA_AS	ESC_SA3981AA	SAMN15344964	EnteroBase Qassembly 4.1	80	5076261	274813	2015	0	fimH30	10	Homo sapiens	not applicable	fecal
ESC_NB6827AA_AS	ESC_SA3999AA	SAMN15344968	EnteroBase Qassembly 4.1	87	5203340	249388	2015	0	fimH41	3	Homo sapiens	not applicable	fecal
ESC_NB6832AA_AS	ESC_SA3994AA	SAMN15344974	EnteroBase Qassembly 4.1	83	5206929	308912	2015	0	fimH30	5	Homo sapiens	not applicable	fecal
ESC_NB6835AA_AS	ESC_SA3991AA	SAMN15344978	EnteroBase Qassembly 4.1	79	5250665	193119	2015	0	fimH30	3	Homo sapiens	not applicable	fecal
ESC_NB6837AA_AS	ESC_SA3989AA	SAMN15344980	EnteroBase Qassembly 4.1	70	5035602	191572	2015	0	fimH41	2	Homo sapiens	not applicable	fecal
ESC_UA6803AA_AS	ESC_KA5738AA	SAMN07660899	EnteroBase Qassembly 4	63	5053681	401068	2015	0	fimH22	11	Homo sapiens		fecal
ESC_XA7284AA_AS	ESC_MA1664AA	SAMEA5243504	EnteroBase Qassembly 4	73	5190183	198504	2015	1	fimH30	5	Homo sapiens		fecal
ESC_YA7718AA_AS	ESC_LA1640AA	SAMN10882097	EnteroBase Qassembly 4	76	5112621	159638	2015	0	fimH30	8	Homo sapiens	not applicable	fecal
ESC_WA1968AA_AS	ESC_LA1623AA	SAMN10882115	EnteroBase Qassembly 4	164	5098441	60203	2015	0	fimH30	8	Homo sapiens	not applicable	fecal
ESC_WA1966AA_AS	ESC_LA1625AA	SAMN10882117	EnteroBase Qassembly 4	209	5091184	49344	2015	0	fimH30	8	Homo sapiens	not applicable	fecal
ESC_WA1967AA_AS	ESC_LA1624AA	SAMN10882118	EnteroBase Qassembly 4	169	5089979	59691	2015	0	fimH30	8	Homo sapiens	not applicable	fecal
ESC_WA1964AA_AS	ESC_LA1627AA	SAMN10882119	EnteroBase Qassembly 4	192	5090377	56028	2015	0	fimH30	8	Homo sapiens	not applicable	fecal
ESC_WA1965AA_AS	ESC_LA1626AA	SAMN10882120	EnteroBase Qassembly 4	143	5098806	86298	2015	0	fimH30	8	Homo sapiens	not applicable	fecal
ESC_WA1961AA_AS	ESC_LA1630AA	SAMN10882121	EnteroBase Qassembly 4	117	5101077	87909	2015	0	fimH30	8	Homo sapiens	not applicable	fecal
ESC_WA1960AA_AS	ESC_LA1631AA	SAMN10882122	EnteroBase Qassembly 4	74	5098585	127043	2015	0	fimH30	8	Homo sapiens	not applicable	fecal
ESC_WA1963AA_AS	ESC_LA1628AA	SAMN10882123	EnteroBase Qassembly 4	85	5099073	125746	2015	0	fimH30	8	Homo sapiens	not applicable	fecal
ESC_WA1962AA_AS	ESC_LA1629AA	SAMN10882124	EnteroBase Qassembly 4	150	5088580	70725	2015	0	fimH30	8	Homo sapiens	not applicable	fecal
ESC_WA1956AA_AS	ESC_LA1635AA	SAMN10882126	EnteroBase Qassembly 4	119	5096121	102023	2015	0	fimH30	8	Homo sapiens	not applicable	fecal
ESC_WA1959AA_AS	ESC_LA1632AA	SAMN10882127	EnteroBase Qassembly 4	147	5083387	84556	2015	0	fimH30	8	Homo sapiens	not applicable	fecal
ESC_YA7501AA_AS	ESC_LA1639AA	SAMN10882096	EnteroBase Qassembly 4	68	5011236	160627	2015	0	fimH30	0	Homo sapiens	not applicable	fecal
ESC_WA1950AA_AS	ESC_LA1641AA	SAMN10882098	EnteroBase Qassembly 4	92	4993143	129686	2015	0	fimH30	0	Homo sapiens	not applicable	fecal
ESC_WA1949AA_AS	ESC_LA1642AA	SAMN10882099	EnteroBase Qassembly 4	111	4991510	114739	2015	0	fimH30	0	Homo sapiens	not applicable	fecal
ESC_WA1948AA_AS	ESC_LA1643AA	SAMN10882100	EnteroBase Qassembly 4	94	4998839	120337	2015	0	fimH30	0	Homo sapiens	not applicable	fecal
ESC_WA1981AA_AS	ESC_LA1610AA	SAMN10882101	EnteroBase Qassembly 4	127	4987489	76322	2015	0	fimH30	0	Homo sapiens	not applicable	fecal
ESC_WA1980AA_AS	ESC_LA1611AA	SAMN10882102	EnteroBase Qassembly 4	104	4988680	111957	2015	0	fimH30	0	Homo sapiens	not applicable	fecal
ESC_WA1979AA_AS	ESC_LA1612AA	SAMN10882103	EnteroBase Qassembly 4	98	4994482	107470	2015	0	fimH30	0	Homo sapiens	not applicable	fecal
ESC_WA1978AA_AS	ESC_LA1613AA	SAMN10882104	EnteroBase Qassembly 4	63	5008556	162974	2015	0	fimH30	0	Homo sapiens	not applicable	fecal
ESC_WA1985AA_AS	ESC_LA1606AA	SAMN10882105	EnteroBase Qassembly 4	131	4985777	87064	2015	0	fimH30	0	Homo sapiens	not applicable	fecal
ESC_WA1984AA_AS	ESC_LA1607AA	SAMN10882106	EnteroBase Qassembly 4	83	5003414	148558	2015	0	fimH30	0	Homo sapiens	not applicable	fecal
ESC_WA1983AA_AS	ESC_LA1608AA	SAMN10882107	EnteroBase Qassembly 4	84	4995570	159169	2015	0	fimH30	0	Homo sapiens	not applicable	fecal
ESC_WA1982AA_AS	ESC_LA1609AA	SAMN10882108	EnteroBase Qassembly 4	72	5002001	158938	2015	0	fimH30	0	Homo sapiens	not applicable	fecal
ESC_WA1977AA_AS	ESC_LA1614AA	SAMN10882109	EnteroBase Qassembly 4	87	4994350	114809	2015	0	fimH30	0	Homo sapiens	not applicable	fecal
ESC_WA1976AA_AS	ESC_LA1615AA	SAMN10882110	EnteroBase Qassembly 4	130	4995565	80480	2015	0	fimH30	0	Homo sapiens	not applicable	fecal
ESC_WA1972AA_AS	ESC_LA1619AA	SAMN10882111	EnteroBase Qassembly 4	179	4986109	52548	2015	0	fimH30	0	Homo sapiens	not applicable	fecal
ESC_WA1973AA_AS	ESC_LA1618AA	SAMN10882112	EnteroBase Qassembly 4	147	4990059	64193	2015	0	fimH30	0	Homo sapiens	not applicable	fecal
ESC_QA7661AA_AS	ESC_HA9488AA	SAMD00077120	EnteroBase Qassembly 3.61	133	4967022	126340	2015	0	fimH41	0	Homo sapiens		fecal
ESC_QA5316AA_AS	ESC_HA9472AA	SAMD00077136	EnteroBase Qassembly 3.61	128	5076604	105715	2015	0	fimH41	0	Homo sapiens		fecal
ESC_QA7673AA_AS	ESC_HA9470AA	SAMD00077138	EnteroBase Qassembly 3.61	142	5115185	79652	2015	0	fimH30	10	Homo sapiens		fecal
ESC_QA7303AA_AS	ESC_HA9464AA	SAMD00077144	EnteroBase Qassembly 3.61	148	4921819	70155	2015	0	fimH41	0	Homo sapiens		fecal
ESC_QA7682AA_AS	ESC_HA9457AA	SAMD00077151	EnteroBase Qassembly 3.61	101	4846663	96942	2015	0	fimH41	0	Homo sapiens		fecal
ESC_QA8041AA_AS	ESC_HA9450AA	SAMD00077158	EnteroBase Qassembly 3.61	71	5295728	230078	2015	0	fimH22	9	Homo sapiens		fecal
ESC_QA7343AA_AS	ESC_HA9407AA	SAMD00077201	EnteroBase Qassembly 3.61	169	4947114	73318	2015	0	fimH41	2	Homo sapiens		fecal
ESC_QA7349AA_AS	ESC_HA9399AA	SAMD00077209	EnteroBase Qassembly 3.61	105	5232530	213007	2015	0	fimH22	1	Homo sapiens		fecal
ESC_QA6507AA_AS	ESC_HA9381AA	SAMD00077227	EnteroBase Qassembly 3.61	82	5050166	141951	2015	0	fimH22	0	Homo sapiens		fecal
ESC_QA5409AA_AS	ESC_HA9379AA	SAMD00077229	EnteroBase Qassembly 3.61	74	5085641	181294	2015	0	fimH30	1	Homo sapiens		fecal
ESC_QA7378AA_AS	ESC_HA9374AA	SAMD00077234	EnteroBase Qassembly 3.61	145	4937655	76719	2015	0	fimH41	2	Homo sapiens		fecal
ESC_QA8146AA_AS	ESC_HA9360AA	SAMD00077248	EnteroBase Qassembly 3.61	60	4963883	198006	2015	0	fimH22	0	Homo sapiens		fecal
ESC_QA8151AA_AS	ESC_HA9349AA	SAMD00077259	EnteroBase Qassembly 3.61	215	5210439	56949	2015	0	fimH30	1	Homo sapiens		fecal
ESC_QA8152AA_AS	ESC_HA9348AA	SAMD00077260	EnteroBase Qassembly 3.61	115	4959344	138061	2015	0	fimH41	2	Homo sapiens		fecal
ESC_QA7839AA_AS	ESC_HA9337AA	SAMD00077271	EnteroBase Qassembly 3.61	112	4900627	138061	2015	0	fimH41	0	Homo sapiens		fecal
ESC_QA8160AA_AS	ESC_HA9334AA	SAMD00077274	EnteroBase Qassembly 3.61	100	4963535	121404	2015	0	fimH30	0	Homo sapiens		fecal
ESC_QA8173AA_AS	ESC_HA9312AA	SAMD00077296	EnteroBase Qassembly 3.61	137	5210071	124493	2015	0	fimH30	11	Homo sapiens		fecal
ESC_QA7464AA_AS	ESC_HA9296AA	SAMD00077312	EnteroBase Qassembly 3.61	119	5069764	94051	2015	0	fimH30	9	Homo sapiens		fecal
ESC_QA7870AA_AS	ESC_HA9292AA	SAMD00077316	EnteroBase Qassembly 3.61	92	4951342	148950	2015	0	fimH41	3	Homo sapiens		fecal
ESC_QA8851AA_AS	ESC_HA9271AA	SAMD00077337	EnteroBase Qassembly 3.61	166	5083193	70578	2015	0	fimH30	1	Homo sapiens		fecal
ESC_GB8905AA_AS	ESC_OA8308AA	SAMN12600110	EnteroBase Qassembly 4.1	70	5126932	229916	2015	0	fimH30	1	Homo sapiens	asymptomatic	fecal
ESC_SA2871AA_AS	ESC_IA9608AA	SAMN09244781	EnteroBase Qassembly 4	175	5033849	61501	2015	0	fimH30	1	Homo sapiens	asymptomatic infection	fecal
ESC_SA2847AA_AS	ESC_IA9632AA	SAMN09244784	EnteroBase Qassembly 4	211	5058809	49803	2015	0	fimH30	1	Homo sapiens	asymptomatic infection	fecal
ESC_SA2832AA_AS	ESC_IA9647AA	SAMN09244795	EnteroBase Qassembly 4	195	4977918	62761	2015	0	fimH41	4	Homo sapiens	asymptomatic infection	fecal
ESC_SA2855AA_AS	ESC_IA9624AA	SAMN09244803	EnteroBase Qassembly 4	191	5024957	60057	2015	0	fimH30	1	Homo sapiens	asymptomatic infection	fecal
ESC_HA0199AA_AS	ESC_DA3181AA	SAMN05033859	EnteroBase Qassembly 3.41	67	5064621	229896	2015	0	fimH30	1	Homo sapiens	gastroenteritis	fecal
ESC_WA8910AA_AS	ESC_LA2433AA	SAMN09833151	EnteroBase Qassembly 4	122	5335290	238677	2015	0	fimH41	4	Homo sapiens	diarrhea	fecal
ESC_TA7751AA_AS	ESC_KA0749AA	SAMN10039451	EnteroBase Qassembly 4	73	5041344	188749	2015	0	fimH30	9	Homo sapiens	Colonization	fecal
ESC_TA7750AA_AS	ESC_KA0750AA	SAMN10039470	EnteroBase Qassembly 4	72	5152111	229883	2015	0	fimH30	9	Homo sapiens	Colonization	fecal
ESC_TA7747AA_AS	ESC_KA0753AA	SAMN10039473	EnteroBase Qassembly 4	201	5113615	50573	2015	0	fimH30	1	Homo sapiens	Colonization	fecal
ESC_TA7737AA_AS	ESC_KA0763AA	SAMN10039482	EnteroBase Qassembly 4	119	5010516	104657	2015	0	fimH30	1	Homo sapiens	Colonization	fecal
ESC_TA7731AA_AS	ESC_KA0769AA	SAMN10039494	EnteroBase Qassembly 4	120	5223511	109667	2015	0	fimH30	5	Homo sapiens	Colonization	fecal
ESC_TA7701AA_AS	ESC_KA0795AA	SAMN10039487	EnteroBase Qassembly 4	105	5191169	147490	2015	1	fimH27	8	Homo sapiens	Colonization	fecal
ESC_TA7700AA_AS	ESC_KA0796AA	SAMN10039486	EnteroBase Qassembly 4	113	5167511	124546	2015	0	fimH30	1	Homo sapiens	Colonization	fecal
ESC_TA7697AA_AS	ESC_KA0799AA	SAMN10039483	EnteroBase Qassembly 4	114	4961259	135063	2015	0	fimH41	9	Homo sapiens	Colonization	fecal
ESC_TA7696AA_AS	ESC_KA0800AA	SAMN10039481	EnteroBase Qassembly 4	106	5296800	165429	2015	0	fimH30	11	Homo sapiens	Colonization	fecal
ESC_TA7695AA_AS	ESC_KA0801AA	SAMN10039480	EnteroBase Qassembly 4	101	5146829	135704	2015	0	fimH30	10	Homo sapiens	Colonization	fecal
ESC_TA7665AA_AS	ESC_KA0831AA	SAMN10039454	EnteroBase Qassembly 4	147	5239789	79424	2015	0	fimH30	9	Homo sapiens	Colonization	fecal
ESC_TA7663AA_AS	ESC_KA0833AA	SAMN10039452	EnteroBase Qassembly 4	94	5253929	208783	2015	0	fimH30	3	Homo sapiens	Colonization	fecal
ESC_TA7656AA_AS	ESC_KA0840AA	SAMN10039498	EnteroBase Qassembly 4	92	5241551	191290	2015	0		11	Homo sapiens	Colonization	fecal
ESC_TA7655AA_AS	ESC_KA0841AA	SAMN10039491	EnteroBase Qassembly 4	69	5167407	218977	2015	0		0	Homo sapiens	Colonization	fecal
ESC_TA7654AA_AS	ESC_KA0842AA	SAMN10039492	EnteroBase Qassembly 4	75	5053890	222568	2015	0	fimH30	4	Homo sapiens	Colonization	fecal
ESC_UA6448AA_AS	ESC_KA0876AA	SAMN10039459	EnteroBase Qassembly 4	102	5161993	189337	2015	0	fimH30	1	Homo sapiens	Colonization	fecal
ESC_TA7591AA_AS	ESC_KA0904AA	SAMN10039471	EnteroBase Qassembly 4	112	5279232	153157	2015	1	fimH30	9	Homo sapiens	Colonization	fecal
ESC_TA7588AA_AS	ESC_KA0907AA	SAMN10039472	EnteroBase Qassembly 4	89	4942977	244863	2015	0	fimH41	5	Homo sapiens	Colonization	fecal
ESC_TA7587AA_AS	ESC_KA0908AA	SAMN10039488	EnteroBase Qassembly 4	120	5268565	119166	2015	1	fimH30	7	Homo sapiens	Colonization	fecal
ESC_TA7579AA_AS	ESC_KA0916AA	SAMN10039502	EnteroBase Qassembly 4	74	5129506	209377	2015	0	fimH30	10	Homo sapiens	Colonization	fecal
ESC_TA7578AA_AS	ESC_KA0917AA	SAMN10039501	EnteroBase Qassembly 4	53	5052164	259134	2015	0	fimH30	0	Homo sapiens	Colonization	fecal
ESC_WA8435AA_AS	ESC_LA9266AA	SAMN10935303	EnteroBase Qassembly 4	68	5041269	230113	2015	0	fimH30	1	Homo sapiens	carriage	fecal
ESC_WA8434AA_AS	ESC_LA9267AA	SAMN10935304	EnteroBase Qassembly 4	98	5061840	252911	2015	0	fimH41	4	Homo sapiens	carriage	fecal
ESC_WA8433AA_AS	ESC_LA9268AA	SAMN10935299	EnteroBase Qassembly 4	108	5167819	198597	2015	0	fimH30	8	Homo sapiens	carriage	fecal
ESC_WA8432AA_AS	ESC_LA9269AA	SAMN10935300	EnteroBase Qassembly 4	93	5128876	218882	2015	0	fimH41	9	Homo sapiens	carriage	fecal
ESC_WA8431AA_AS	ESC_LA9270AA	SAMN10935301	EnteroBase Qassembly 4	91	5086128	191062	2015	0	fimH30	5	Homo sapiens	carriage	fecal
ESC_WA8430AA_AS	ESC_LA9271AA	SAMN10935302	EnteroBase Qassembly 4	80	5081874	213952	2015	0	fimH41	1	Homo sapiens	carriage	fecal
ESC_WA8429AA_AS	ESC_LA9272AA	SAMN10935295	EnteroBase Qassembly 4	65	5058195	342191	2015	0	fimH30	9	Homo sapiens	carriage	fecal
ESC_WA8428AA_AS	ESC_LA9273AA	SAMN10935296	EnteroBase Qassembly 4	72	5085893	277773	2015	1	fimH30	2	Homo sapiens	carriage	fecal
ESC_WA8427AA_AS	ESC_LA9274AA	SAMN10935297	EnteroBase Qassembly 4	66	5043253	230132	2015	0	fimH30	9	Homo sapiens	carriage	fecal
ESC_WA8426AA_AS	ESC_LA9275AA	SAMN10935298	EnteroBase Qassembly 4	110	5169690	150232	2015	0	fimH30	5	Homo sapiens	carriage	fecal
ESC_WA8425AA_AS	ESC_LA9276AA	SAMN10935294	EnteroBase Qassembly 4	90	5057241	230130	2015	0	fimH30	4	Homo sapiens	carriage	fecal
ESC_WA8415AA_AS	ESC_LA9286AA	SAMN10935308	EnteroBase Qassembly 4	92	5220003	216498	2015	0	fimH30	1	Homo sapiens	carriage	fecal
ESC_WA8414AA_AS	ESC_LA9287AA	SAMN10935307	EnteroBase Qassembly 4	66	5076671	230120	2015	0	fimH30	2	Homo sapiens	carriage	fecal
ESC_WA8413AA_AS	ESC_LA9288AA	SAMN10935306	EnteroBase Qassembly 4	70	5019797	321008	2015	0	fimH42	9	Homo sapiens	carriage	fecal
ESC_WA8412AA_AS	ESC_LA9289AA	SAMN10935305	EnteroBase Qassembly 4	78	5143463	209517	2015	0	fimH99	9	Homo sapiens	carriage	fecal
ESC_WA8411AA_AS	ESC_LA9290AA	SAMN10935309	EnteroBase Qassembly 4	86	5292449	219729	2015	1	fimH30	9	Homo sapiens	carriage	fecal
ESC_KB9929AA_AS	ESC_RA3466AA	SAMN14752087	EnteroBase Qassembly 4.1	151	5312856	109702	2016	1	fimH41	14	Homo sapiens	not applicable	fecal
ESC_KB9931AA_AS	ESC_RA3464AA	SAMN14752192	EnteroBase Qassembly 4.1	171	5291222	159910	2016	0	fimH41	1	Homo sapiens	not applicable	fecal
ESC_KB9934AA_AS	ESC_RA3461AA	SAMN14752204	EnteroBase Qassembly 4.1	90	5199300	190436	2016	0	fimH30	9	Homo sapiens	not applicable	fecal
ESC_WA2023AA_AS	ESC_LA1568AA	SAMN10882143	EnteroBase Qassembly 4	88	5098381	136610	2016	0	fimH30	9	Homo sapiens	not applicable	fecal
ESC_WA2022AA_AS	ESC_LA1569AA	SAMN10882144	EnteroBase Qassembly 4	93	5103638	120358	2016	0	fimH30	8	Homo sapiens	not applicable	fecal
ESC_WA2021AA_AS	ESC_LA1570AA	SAMN10882145	EnteroBase Qassembly 4	78	5100880	142579	2016	0	fimH30	9	Homo sapiens	not applicable	fecal
ESC_WA2020AA_AS	ESC_LA1571AA	SAMN10882146	EnteroBase Qassembly 4	81	5103357	137803	2016	0	fimH30	9	Homo sapiens	not applicable	fecal
ESC_WA2019AA_AS	ESC_LA1572AA	SAMN10882147	EnteroBase Qassembly 4	72	5112217	161531	2016	0	fimH30	9	Homo sapiens	not applicable	fecal
ESC_WA2018AA_AS	ESC_LA1573AA	SAMN10882148	EnteroBase Qassembly 4	103	5096538	109667	2016	0	fimH30	9	Homo sapiens	not applicable	fecal
ESC_WA2017AA_AS	ESC_LA1574AA	SAMN10882149	EnteroBase Qassembly 4	87	5098722	158955	2016	0	fimH30	9	Homo sapiens	not applicable	fecal
ESC_WA2016AA_AS	ESC_LA1575AA	SAMN10882150	EnteroBase Qassembly 4	146	5103344	69652	2016	0	fimH30	8	Homo sapiens	not applicable	fecal
ESC_WA2008AA_AS	ESC_LA1583AA	SAMN10882151	EnteroBase Qassembly 4	86	5094753	142694	2016	0	fimH30	9	Homo sapiens	not applicable	fecal
ESC_WA2009AA_AS	ESC_LA1582AA	SAMN10882152	EnteroBase Qassembly 4	99	5099188	142579	2016	0	fimH30	9	Homo sapiens	not applicable	fecal
ESC_WA2006AA_AS	ESC_LA1585AA	SAMN10882153	EnteroBase Qassembly 4	122	5089625	83185	2016	0	fimH30	9	Homo sapiens	not applicable	fecal
ESC_WA2007AA_AS	ESC_LA1584AA	SAMN10882154	EnteroBase Qassembly 4	124	5106597	80295	2016	0	fimH30	9	Homo sapiens	not applicable	fecal
ESC_WA2012AA_AS	ESC_LA1579AA	SAMN10882155	EnteroBase Qassembly 4	109	5106028	107430	2016	0	fimH30	8	Homo sapiens	not applicable	fecal
ESC_WA2013AA_AS	ESC_LA1578AA	SAMN10882156	EnteroBase Qassembly 4	84	5101637	142504	2016	0	fimH30	9	Homo sapiens	not applicable	fecal
ESC_WA1958AA_AS	ESC_LA1633AA	SAMN10882128	EnteroBase Qassembly 4	74	4963311	142576	2016	0	fimH30	0	Homo sapiens	not applicable	fecal
ESC_WA1955AA_AS	ESC_LA1636AA	SAMN10882129	EnteroBase Qassembly 4	142	4949797	76996	2016	0	fimH30	0	Homo sapiens	not applicable	fecal
ESC_WA1954AA_AS	ESC_LA1637AA	SAMN10882130	EnteroBase Qassembly 4	117	4950285	79688	2016	0	fimH30	0	Homo sapiens	not applicable	fecal
ESC_WA1940AA_AS	ESC_LA1651AA	SAMN10882131	EnteroBase Qassembly 4	144	4943015	57957	2016	0	fimH30	0	Homo sapiens	not applicable	fecal
ESC_WA1941AA_AS	ESC_LA1650AA	SAMN10882132	EnteroBase Qassembly 4	106	4958530	94557	2016	0	fimH30	0	Homo sapiens	not applicable	fecal
ESC_WA1942AA_AS	ESC_LA1649AA	SAMN10882133	EnteroBase Qassembly 4	106	4960653	92044	2016	0	fimH30	0	Homo sapiens	not applicable	fecal
ESC_WA1943AA_AS	ESC_LA1648AA	SAMN10882134	EnteroBase Qassembly 4	87	4957844	117686	2016	0	fimH30	0	Homo sapiens	not applicable	fecal
ESC_WA1944AA_AS	ESC_LA1647AA	SAMN10882135	EnteroBase Qassembly 4	63	4965148	158916	2016	0	fimH30	0	Homo sapiens	not applicable	fecal
ESC_WA1945AA_AS	ESC_LA1646AA	SAMN10882136	EnteroBase Qassembly 4	95	4957482	109327	2016	0	fimH30	0	Homo sapiens	not applicable	fecal
ESC_WA1946AA_AS	ESC_LA1645AA	SAMN10882137	EnteroBase Qassembly 4	144	4948502	67749	2016	0	fimH30	0	Homo sapiens	not applicable	fecal
ESC_WA1947AA_AS	ESC_LA1644AA	SAMN10882138	EnteroBase Qassembly 4	108	4951149	94013	2016	0	fimH30	0	Homo sapiens	not applicable	fecal
ESC_WA1938AA_AS	ESC_LA1653AA	SAMN10882139	EnteroBase Qassembly 4	176	4941734	57647	2016	0	fimH30	0	Homo sapiens	not applicable	fecal
ESC_WA1939AA_AS	ESC_LA1652AA	SAMN10882140	EnteroBase Qassembly 4	168	4947065	52436	2016	0	fimH30	0	Homo sapiens	not applicable	fecal
ESC_WA2025AA_AS	ESC_LA1566AA	SAMN10882141	EnteroBase Qassembly 4	132	4949552	69226	2016	0	fimH30	0	Homo sapiens	not applicable	fecal
ESC_WA2024AA_AS	ESC_LA1567AA	SAMN10882142	EnteroBase Qassembly 4	101	4957383	87554	2016	0	fimH30	0	Homo sapiens	not applicable	fecal
ESC_IA2296AA_AS	ESC_EA6015AA	SAMN05789710	EnteroBase Qassembly 3.51	150	5246829	117712	2016	1	fimH30	2	Homo sapiens	missing	fecal
ESC_OB7995AA_AS	ESC_TA0339AA	SAMN13837059	EnteroBase Qassembly 4.1	81	5161733	205231	2016	0	fimH30	2	Homo sapiens		fecal
ESC_OB7996AA_AS	ESC_TA0338AA	SAMN13837060	EnteroBase Qassembly 4.1	88	5172407	191026	2016	0	fimH30	8	Homo sapiens		fecal
ESC_OB7998AA_AS	ESC_TA0336AA	SAMN13837062	EnteroBase Qassembly 4.1	87	5183707	191318	2016	0	fimH30	10	Homo sapiens		fecal
ESC_OB8001AA_AS	ESC_TA0333AA	SAMN13837064	EnteroBase Qassembly 4.1	84	5171634	191022	2016	0	fimH30	10	Homo sapiens		fecal
ESC_OB8002AA_AS	ESC_TA0332AA	SAMN13837065	EnteroBase Qassembly 4.1	84	5121524	191312	2016	0	fimH30	9	Homo sapiens		fecal
ESC_OB8003AA_AS	ESC_TA0331AA	SAMN13837066	EnteroBase Qassembly 4.1	81	5127343	196602	2016	0	fimH30	9	Homo sapiens		fecal
ESC_OB8004AA_AS	ESC_TA0330AA	SAMN13837067	EnteroBase Qassembly 4.1	89	5121578	191179	2016	0	fimH30	9	Homo sapiens		fecal
ESC_OB8005AA_AS	ESC_TA0329AA	SAMN13837068	EnteroBase Qassembly 4.1	86	5125535	191310	2016	0	fimH30	9	Homo sapiens		fecal
ESC_OB8006AA_AS	ESC_TA0328AA	SAMN13837069	EnteroBase Qassembly 4.1	89	5122778	200187	2016	0	fimH30	9	Homo sapiens		fecal
ESC_OB8007AA_AS	ESC_TA0327AA	SAMN13837070	EnteroBase Qassembly 4.1	84	5121838	191183	2016	0	fimH30	9	Homo sapiens		fecal
ESC_OB8008AA_AS	ESC_TA0326AA	SAMN13837071	EnteroBase Qassembly 4.1	81	5127996	216026	2016	0	fimH30	9	Homo sapiens		fecal
ESC_OB8020AA_AS	ESC_TA0314AA	SAMN13837082	EnteroBase Qassembly 4.1	66	5173766	216173	2016	0	fimH30	9	Homo sapiens		fecal
ESC_OB8021AA_AS	ESC_TA0313AA	SAMN13837083	EnteroBase Qassembly 4.1	66	5175864	229871	2016	0	fimH30	9	Homo sapiens		fecal
ESC_OB8023AA_AS	ESC_TA0311AA	SAMN13837084	EnteroBase Qassembly 4.1	66	5175737	229893	2016	0	fimH30	9	Homo sapiens		fecal
ESC_OB8024AA_AS	ESC_TA0310AA	SAMN13837085	EnteroBase Qassembly 4.1	64	5177349	229871	2016	0	fimH30	6	Homo sapiens		fecal
ESC_OB8025AA_AS	ESC_TA0309AA	SAMN13837086	EnteroBase Qassembly 4.1	65	5175198	229881	2016	0	fimH30	9	Homo sapiens		fecal
ESC_OB8026AA_AS	ESC_TA0308AA	SAMN13837087	EnteroBase Qassembly 4.1	66	5177270	229888	2016	0	fimH30	9	Homo sapiens		fecal
ESC_OB8027AA_AS	ESC_TA0307AA	SAMN13837088	EnteroBase Qassembly 4.1	61	5175261	276443	2016	0	fimH30	6	Homo sapiens		fecal
ESC_OB8028AA_AS	ESC_TA0306AA	SAMN13837089	EnteroBase Qassembly 4.1	64	5175914	229863	2016	0	fimH30	9	Homo sapiens		fecal
ESC_OB8029AA_AS	ESC_TA0305AA	SAMN13837090	EnteroBase Qassembly 4.1	65	5172255	229868	2016	0	fimH30	6	Homo sapiens		fecal
ESC_OB8030AA_AS	ESC_TA0304AA	SAMN13837091	EnteroBase Qassembly 4.1	63	5172691	229859	2016	0	fimH30	6	Homo sapiens		fecal
ESC_OB8031AA_AS	ESC_TA0303AA	SAMN13837092	EnteroBase Qassembly 4.1	62	5171516	229878	2016	0	fimH30	6	Homo sapiens		fecal
ESC_OB8032AA_AS	ESC_TA0302AA	SAMN13837093	EnteroBase Qassembly 4.1	63	5175975	229873	2016	0	fimH30	9	Homo sapiens		fecal
ESC_OB8034AA_AS	ESC_TA0300AA	SAMN13837094	EnteroBase Qassembly 4.1	71	5170489	229871	2016	0	fimH30	6	Homo sapiens		fecal
ESC_OB8035AA_AS	ESC_TA0299AA	SAMN13837095	EnteroBase Qassembly 4.1	58	5168852	223124	2016	0	fimH30	5	Homo sapiens		fecal
ESC_OB8036AA_AS	ESC_TA0298AA	SAMN13837096	EnteroBase Qassembly 4.1	67	5178612	216712	2016	0	fimH30	9	Homo sapiens		fecal
ESC_OB8037AA_AS	ESC_TA0297AA	SAMN13837097	EnteroBase Qassembly 4.1	65	5177196	229873	2016	0	fimH30	9	Homo sapiens		fecal
ESC_OB8038AA_AS	ESC_TA0296AA	SAMN13837098	EnteroBase Qassembly 4.1	64	5177226	229873	2016	0	fimH30	9	Homo sapiens		fecal
ESC_OB8039AA_AS	ESC_TA0295AA	SAMN13837099	EnteroBase Qassembly 4.1	65	5163574	276666	2016	0	fimH30	5	Homo sapiens		fecal
ESC_OB8040AA_AS	ESC_TA0294AA	SAMN13837100	EnteroBase Qassembly 4.1	67	5161245	216716	2016	0	fimH30	4	Homo sapiens		fecal
ESC_OB8041AA_AS	ESC_TA0293AA	SAMN13837101	EnteroBase Qassembly 4.1	69	5175657	229862	2016	0	fimH30	9	Homo sapiens		fecal
ESC_OB8042AA_AS	ESC_TA0292AA	SAMN13837102	EnteroBase Qassembly 4.1	72	5175229	203553	2016	0	fimH30	9	Homo sapiens		fecal
ESC_OB8043AA_AS	ESC_TA0291AA	SAMN13837103	EnteroBase Qassembly 4.1	71	5177482	229869	2016	0	fimH30	9	Homo sapiens		fecal
ESC_OB8045AA_AS	ESC_TA0289AA	SAMN13837104	EnteroBase Qassembly 4.1	59	5180528	229870	2016	0	fimH30	9	Homo sapiens		fecal
ESC_OB8046AA_AS	ESC_TA0288AA	SAMN13837105	EnteroBase Qassembly 4.1	63	5179049	229873	2016	0	fimH30	9	Homo sapiens		fecal
ESC_OB8047AA_AS	ESC_TA0287AA	SAMN13837106	EnteroBase Qassembly 4.1	66	5178126	229890	2016	0	fimH30	9	Homo sapiens		fecal
ESC_OB8048AA_AS	ESC_TA0286AA	SAMN13837107	EnteroBase Qassembly 4.1	63	5178740	229878	2016	0	fimH30	9	Homo sapiens		fecal
ESC_OB8050AA_AS	ESC_TA0284AA	SAMN13837109	EnteroBase Qassembly 4.1	102	5273789	188275	2016	0	fimH30	2	Homo sapiens		fecal
ESC_OB8051AA_AS	ESC_TA0283AA	SAMN13837110	EnteroBase Qassembly 4.1	100	5271752	188275	2016	0	fimH30	2	Homo sapiens		fecal
ESC_OB7963AA_AS	ESC_TA0371AA	SAMN13837111	EnteroBase Qassembly 4.1	103	5272940	177916	2016	0	fimH30	2	Homo sapiens		fecal
ESC_OB7964AA_AS	ESC_TA0370AA	SAMN13837112	EnteroBase Qassembly 4.1	98	5269910	188271	2016	0	fimH30	2	Homo sapiens		fecal
ESC_OB7965AA_AS	ESC_TA0369AA	SAMN13837113	EnteroBase Qassembly 4.1	99	5212974	191014	2016	0	fimH30	6	Homo sapiens		fecal
ESC_OB7967AA_AS	ESC_TA0367AA	SAMN13837114	EnteroBase Qassembly 4.1	99	5214135	188270	2016	0	fimH30	6	Homo sapiens		fecal
ESC_OB7968AA_AS	ESC_TA0366AA	SAMN13837115	EnteroBase Qassembly 4.1	85	5211517	177712	2016	0	fimH30	6	Homo sapiens		fecal
ESC_OB7969AA_AS	ESC_TA0365AA	SAMN13837116	EnteroBase Qassembly 4.1	93	5213748	191022	2016	0	fimH30	6	Homo sapiens		fecal
ESC_MB2672AA_AS	ESC_RA8096AA	SAMEA6796998	EnteroBase Qassembly 4.1	82	5303460	298053	2016	0	fimH30	14	Homo sapiens		fecal
ESC_MB2683AA_AS	ESC_RA8085AA	SAMEA6797009	EnteroBase Qassembly 4.1	60	5139207	269100	2016	0	fimH30	9	Homo sapiens		fecal
ESC_MB2684AA_AS	ESC_RA8084AA	SAMEA6797010	EnteroBase Qassembly 4.1	62	5139703	217157	2016	0	fimH30	9	Homo sapiens		fecal
ESC_MB2685AA_AS	ESC_RA8083AA	SAMEA6797011	EnteroBase Qassembly 4.1	62	5138625	217157	2016	0	fimH30	9	Homo sapiens		fecal
ESC_MB2686AA_AS	ESC_RA8082AA	SAMEA6797012	EnteroBase Qassembly 4.1	57	5111342	243660	2016	0	fimH30	9	Homo sapiens		fecal
ESC_MB2690AA_AS	ESC_RA8078AA	SAMEA6797016	EnteroBase Qassembly 4.1	62	5140614	217157	2016	0	fimH30	9	Homo sapiens		fecal
ESC_MB2691AA_AS	ESC_RA8077AA	SAMEA6797017	EnteroBase Qassembly 4.1	64	5140078	217157	2016	0	fimH30	9	Homo sapiens		fecal
ESC_MB2677AA_AS	ESC_RA8091AA	SAMEA6797003	EnteroBase Qassembly 4.1	91	5289319	276296	2016	0	fimH30	3	Homo sapiens		fecal
ESC_GB6123AA_AS	ESC_PA1885AA	SAMN09460045	EnteroBase Qassembly 4.1	80	5253536	195763	2017	0	fimH30	5	Homo sapiens	missing	fecal
ESC_GB6089AA_AS	ESC_PA1919AA	SAMN09460050	EnteroBase Qassembly 4.1	94	5236661	209306	2017	0	fimH30	1	Homo sapiens	missing	fecal
ESC_GB9377AA_AS	ESC_PA1904AA	SAMN09460056	EnteroBase Qassembly 4.1	77	5166692	208718	2017	1	fimH41	10	Homo sapiens	missing	fecal
ESC_GB9387AA_AS	ESC_PA1877AA	SAMN09460067	EnteroBase Qassembly 4.1	76	5066063	212319	2017	0	fimH30	1	Homo sapiens	missing	fecal
ESC_GB9394AA_AS	ESC_PA1869AA	SAMN09460069	EnteroBase Qassembly 4.1	64	5012584	247069	2017	0	fimH41	1	Homo sapiens	missing	fecal
ESC_GB9453AA_AS	ESC_PA1912AA	SAMN09460077	EnteroBase Qassembly 4.1	65	5094582	279970	2017	1		1	Homo sapiens	missing	fecal
ESC_GB9379AA_AS	ESC_PA1902AA	SAMN09460098	EnteroBase Qassembly 4.1	76	5101332	216213	2017	0	fimH30	9	Homo sapiens	missing	fecal
ESC_GB9393AA_AS	ESC_PA1872AA	SAMN09460107	EnteroBase Qassembly 4.1	69	4993857	279970	2017	0	fimH41	9	Homo sapiens	missing	fecal
ESC_GB6137AA_AS	ESC_PA1871AA	SAMN09460114	EnteroBase Qassembly 4.1	84	5219836	222568	2017	0	fimH30	1	Homo sapiens	missing	fecal
ESC_GB6129AA_AS	ESC_PA1879AA	SAMN09460115	EnteroBase Qassembly 4.1	77	5310260	209311	2017	1	fimH30	10	Homo sapiens	missing	fecal
ESC_GB6118AA_AS	ESC_PA1890AA	SAMN09460117	EnteroBase Qassembly 4.1	71	5134522	295540	2017	0	fimH41	1	Homo sapiens	missing	fecal
ESC_IB6002AA_AS	ESC_QA3147AA	SAMN11637040	EnteroBase Qassembly 4.1	88	4963026	196231	2017	0	fimH41	1	Homo sapiens	missing	fecal
ESC_ZA2773AA_AS	ESC_MA5779AA	SAMN11637034	EnteroBase Qassembly 4	51	5174534	321546	2017	0	fimH41	10	Homo sapiens	missing	fecal
ESC_ZA1208AA_AS	ESC_MA4892AA	SAMN10506456	EnteroBase Qassembly 4	166	5152871	80335	2017	0	fimH27	5	Homo sapiens	missing	fecal
ESC_VA4666AA_AS	ESC_KA8424AA	SAMN10506465	EnteroBase Qassembly 4	102	5142736	156851	2017	0	fimH30	9	Homo sapiens	missing	fecal
ESC_IB6000AA_AS	ESC_QA3149AA	SAMN11637047	EnteroBase Qassembly 4.1	89	5037001	167422	2017	0	fimH41	10	Homo sapiens	missing	fecal
ESC_ZA2769AA_AS	ESC_MA5781AA	SAMN11636380	EnteroBase Qassembly 4	75	5044986	208664	2017	0	fimH41	10	Homo sapiens	missing	fecal
ESC_ZA2774AA_AS	ESC_MA5778AA	SAMN11637037	EnteroBase Qassembly 4	74	5103804	191375	2017	0	fimH41	10	Homo sapiens	missing	fecal
ESC_OB7937AA_AS	ESC_TA0397AA	SAMN13837141	EnteroBase Qassembly 4.1	88	5160380	227286	2017	1	fimH41	11	Homo sapiens		fecal
ESC_WA1923AA_AS	ESC_LA1541AA	SAMN10878273	EnteroBase Qassembly 4	49	5179039	322791	2017	0	fimH41	10	Homo sapiens	missing	fecal
ESC_VA4671AA_AS	ESC_KA8419AA	SAMN10506433	EnteroBase Qassembly 4	79	5124767	193901	2017	0	fimH30	9	Homo sapiens	missing	fecal
ESC_VA4672AA_AS	ESC_KA8418AA	SAMN10506438	EnteroBase Qassembly 4	68	5182375	283750	2017	0	fimH27	5	Homo sapiens	missing	fecal
ESC_VA4679AA_AS	ESC_KA8411AA	SAMN10506445	EnteroBase Qassembly 4	92	5203087	229883	2017	0	fimH30	7	Homo sapiens	missing	fecal
ESC_ZA2763AA_AS	ESC_MA5786AA	SAMN11636354	EnteroBase Qassembly 4	81	5425471	222566	2017	0	fimH30	13	Homo sapiens	missing	fecal
ESC_VA4670AA_AS	ESC_KA8420AA	SAMN10506428	EnteroBase Qassembly 4	51	5138274	284518	2017	0		4	Homo sapiens	missing	fecal
ESC_MB2682AA_AS	ESC_RA8086AA	SAMEA6797008	EnteroBase Qassembly 4.1	68	5140816	217157	2017	0	fimH30	9	Homo sapiens		fecal
ESC_MB2687AA_AS	ESC_RA8081AA	SAMEA6797013	EnteroBase Qassembly 4.1	58	5107535	217319	2017	0	fimH30	9	Homo sapiens		fecal
ESC_MB2688AA_AS	ESC_RA8080AA	SAMEA6797014	EnteroBase Qassembly 4.1	61	5138655	220188	2017	0	fimH30	9	Homo sapiens		fecal
ESC_MB2689AA_AS	ESC_RA8079AA	SAMEA6797015	EnteroBase Qassembly 4.1	64	5139864	217157	2017	0	fimH30	9	Homo sapiens		fecal
ESC_MB2692AA_AS	ESC_RA8076AA	SAMEA6797018	EnteroBase Qassembly 4.1	62	5140044	269100	2017	0	fimH30	9	Homo sapiens		fecal
ESC_MB2693AA_AS	ESC_RA8075AA	SAMEA6797019	EnteroBase Qassembly 4.1	60	5137277	217157	2017	0	fimH30	9	Homo sapiens		fecal
ESC_MB2675AA_AS	ESC_RA8093AA	SAMEA6797001	EnteroBase Qassembly 4.1	66	5202323	269803	2017	0	fimH30	7	Homo sapiens		fecal
ESC_MB2678AA_AS	ESC_RA8090AA	SAMEA6797004	EnteroBase Qassembly 4.1	83	5145582	209330	2017	0	fimH30	2	Homo sapiens		fecal
ESC_MB2679AA_AS	ESC_RA8089AA	SAMEA6797005	EnteroBase Qassembly 4.1	79	5156839	208791	2017	0	fimH30	3	Homo sapiens		fecal
ESC_VA4684AA_AS	ESC_KA8406AA	SAMN10506459	EnteroBase Qassembly 4	51	5178539	323310	2017	0	fimH41	10	Homo sapiens	missing	fecal
ESC_ZA2758AA_AS	ESC_MA5790AA	SAMN11636340	EnteroBase Qassembly 4	105	5321341	134957	2017	1	fimH30	8	Homo sapiens	missing	fecal
ESC_GB7728AA_AS	ESC_PA0073AA	SAMN11399369	EnteroBase Qassembly 4.1	74	5088934	184056	2017	0	fimH30	7	Homo sapiens	Unknown	fecal
ESC_GB7734AA_AS	ESC_PA0067AA	SAMN11399449	EnteroBase Qassembly 4.1	108	5362531	202818	2017	1	fimH30	7	Homo sapiens	Unknown	fecal
ESC_ZA2957AA_AS	ESC_MA5930AA	SAMN11638199	EnteroBase Qassembly 4	58	4981190	302169	2017	0	fimH41	10	Homo sapiens	carriage	fecal
ESC_TB6041AA_AS	ESC_TA5102AA	SAMD00199041	EnteroBase Qassembly 4.1	104	5158914	209690	2018	0	fimH30	10	Homo sapiens		fecal
ESC_RB1035AA_AS	ESC_TA3003AA	SAMN16895779	EnteroBase Qassembly 4.1	54	5025975	324383	2018	0	fimH41	9	Homo sapiens		fecal
ESC_RB1036AA_AS	ESC_TA3002AA	SAMN16895807	EnteroBase Qassembly 4.1	76	5070885	140195	2018	0	fimH30	8	Homo sapiens		fecal
ESC_RB2243AA_AS	ESC_TA3228AA	SAMN16916289	EnteroBase Qassembly 4.1	106	5383041	222568	2018	0	fimH30	14	Homo sapiens		fecal
ESC_RB8603AA_AS	ESC_TA4019AA	SAMN13829710	EnteroBase Qassembly 4.1	80	5171169	258511	2018	0	fimH41	2	Homo sapiens	No available	fecal
ESC_RB8525AA_AS	ESC_TA4097AA	SAMN13829712	EnteroBase Qassembly 4.1	135	5292364	208335	2018	0	fimH41	2	Homo sapiens	No available	fecal
ESC_RB8530AA_AS	ESC_TA4092AA	SAMN13829716	EnteroBase Qassembly 4.1	90	5075519	208664	2018	0	fimH41	6	Homo sapiens	No available	fecal
ESC_RB8536AA_AS	ESC_TA4086AA	SAMN13829722	EnteroBase Qassembly 4.1	117	5353373	189067	2018	1	fimH30	11	Homo sapiens	No available	fecal
ESC_RB8544AA_AS	ESC_TA4078AA	SAMN13829729	EnteroBase Qassembly 4.1	72	5163282	229903	2018	0	fimH30	9	Homo sapiens	No available	fecal
ESC_RB8643AA_AS	ESC_TA3979AA	SAMN13829732	EnteroBase Qassembly 4.1	93	5180674	208046	2018	0	fimH30	4	Homo sapiens	No available	fecal
ESC_RB8657AA_AS	ESC_TA3965AA	SAMN13829745	EnteroBase Qassembly 4.1	76	5174587	208931	2018	1	fimH30	11	Homo sapiens	No available	fecal
ESC_RB8674AA_AS	ESC_TA3948AA	SAMN13829760	EnteroBase Qassembly 4.1	84	5309459	205273	2018	0	fimH30	6	Homo sapiens	No available	fecal
ESC_RB8687AA_AS	ESC_TA3935AA	SAMN13829772	EnteroBase Qassembly 4.1	119	5206122	295370	2018	0	fimH41	10	Homo sapiens	No available	fecal
ESC_RB9817AA_AS	ESC_TA3934AA	SAMN13829773	EnteroBase Qassembly 4.1	99	5109085	193064	2018	0	fimH30	9	Homo sapiens	No available	fecal
ESC_RB8698AA_AS	ESC_TA3924AA	SAMN13829782	EnteroBase Qassembly 4.1	86	5051757	295258	2018	0	fimH41	10	Homo sapiens	No available	fecal
ESC_RB8549AA_AS	ESC_TA4073AA	SAMN13829790	EnteroBase Qassembly 4.1	101	5070317	238724	2018	0	fimH41	3	Homo sapiens	No available	fecal
ESC_RB8556AA_AS	ESC_TA4066AA	SAMN13829796	EnteroBase Qassembly 4.1	95	5146645	270137	2018	1	fimH41	10	Homo sapiens	No available	fecal
ESC_RB8611AA_AS	ESC_TA4011AA	SAMN13829817	EnteroBase Qassembly 4.1	101	5127748	230091	2018	0	fimH41	9	Homo sapiens	No available	fecal
ESC_RB8613AA_AS	ESC_TA4009AA	SAMN13829819	EnteroBase Qassembly 4.1	98	5070035	153704	2018	0	fimH41	10	Homo sapiens	No available	fecal
ESC_RB8618AA_AS	ESC_TA4004AA	SAMN13829824	EnteroBase Qassembly 4.1	91	5076842	235216	2018	0	fimH41	6	Homo sapiens	No available	fecal
ESC_RB9807AA_AS	ESC_TA4001AA	SAMN13829826	EnteroBase Qassembly 4.1	90	5266526	174062	2018	0	fimH30	6	Homo sapiens	No available	fecal
ESC_RB8628AA_AS	ESC_TA3994AA	SAMN13829833	EnteroBase Qassembly 4.1	128	5271191	192909	2018	0		10	Homo sapiens	No available	fecal
ESC_RB8629AA_AS	ESC_TA3993AA	SAMN13829834	EnteroBase Qassembly 4.1	73	5050694	222568	2018	0	fimH30	5	Homo sapiens	No available	fecal
ESC_RB8704AA_AS	ESC_TA3918AA	SAMN13829847	EnteroBase Qassembly 4.1	112	5476231	218327	2018	0	fimH30	6	Homo sapiens	No available	fecal
ESC_RB8723AA_AS	ESC_TA3899AA	SAMN13829865	EnteroBase Qassembly 4.1	98	5351057	173181	2018	0	fimH30	2	Homo sapiens	No available	fecal
ESC_RB8744AA_AS	ESC_TA3878AA	SAMN13829884	EnteroBase Qassembly 4.1	174	5088099	81787	2018	0	fimH41	6	Homo sapiens	No available	fecal
ESC_RB8761AA_AS	ESC_TA3861AA	SAMN13829898	EnteroBase Qassembly 4.1	101	5120979	214191	2018	0	fimH41	4	Homo sapiens	No available	fecal
ESC_RB8763AA_AS	ESC_TA3859AA	SAMN13829900	EnteroBase Qassembly 4.1	78	5165745	208724	2018	0	fimH42	11	Homo sapiens	No available	fecal
ESC_RB8587AA_AS	ESC_TA4035AA	SAMN13829911	EnteroBase Qassembly 4.1	71	5136858	225647	2018	0	fimH41	11	Homo sapiens	No available	fecal
ESC_RB9801AA_AS	ESC_TA4032AA	SAMN13829914	EnteroBase Qassembly 4.1	82	5139637	191572	2018	0	fimH41	10	Homo sapiens	No available	fecal
ESC_RB8595AA_AS	ESC_TA4027AA	SAMN13829918	EnteroBase Qassembly 4.1	90	5135507	295364	2018	0	fimH41	10	Homo sapiens	No available	fecal
ESC_RB8609AA_AS	ESC_TA4013AA	SAMN13829931	EnteroBase Qassembly 4.1	77	5230886	203494	2018	1	fimH30	13	Homo sapiens	No available	fecal
ESC_RB8514AA_AS	ESC_TA4108AA	SAMN13829932	EnteroBase Qassembly 4.1	92	5346207	183229	2018	1	fimH30	10	Homo sapiens	No available	fecal
ESC_VA6285AA_AS	ESC_KA9069AA	SAMN10715701	EnteroBase Qassembly 4	149	4924879	93841	2018	0	fimH41	5	Homo sapiens	Not applicable	fecal
ESC_VA6286AA_AS	ESC_KA9068AA	SAMN10715703	EnteroBase Qassembly 4	129	4929801	103777	2018	0	fimH41	5	Homo sapiens	Not applicable	fecal
ESC_SA6454AA_AS	ESC_JA3253AA	SAMD00127153	EnteroBase Qassembly 4	73	5281300	240938	2018	0	fimH22	8	Homo sapiens		fecal
ESC_NB8701AA_AS	ESC_SA6842AA	SAMN16340167	EnteroBase Qassembly 4.1	82	5262324	208418	2019	0	fimH30	4	Homo sapiens	not collected	fecal
ESC_PB4149AA_AS	ESC_TA2293AA	SAMN16707770	EnteroBase Qassembly 4.1	80	5112472	209445	2019	0	fimH30	1	Homo sapiens		fecal
ESC_PB4160AA_AS	ESC_TA2282AA	SAMN16707771	EnteroBase Qassembly 4.1	82	5043852	209445	2019	0	fimH30	3	Homo sapiens		fecal
ESC_PB4168AA_AS	ESC_TA2274AA	SAMN16707778	EnteroBase Qassembly 4.1	73	5293017	222568	2019	0	fimH30	9	Homo sapiens		fecal
ESC_PB4153AA_AS	ESC_TA2289AA	SAMN16707782	EnteroBase Qassembly 4.1	72	5293904	222568	2019	0	fimH30	9	Homo sapiens		fecal
ESC_KB9926AA_AS	ESC_RA3469AA	SAMEA6788293	EnteroBase Qassembly 4.1	98	5372609	239931	2019	0	fimH41	13	Homo sapiens		fecal
ESC_LB3449AA_AS	ESC_RA4333AA	SAMN14792066	EnteroBase Qassembly 4.1	84	5240003	209306	2020	0	fimH30	3	Homo sapiens	NA	fecal
ESC_GB7648AA_AS	ESC_PA0153AA	SAMN11335363	EnteroBase Qassembly 4.1	91	5077577	126811	2017	0	fimH30	5	Homo sapiens	Urinary Tract Infection	fecal
ESC_GB7651AA_AS	ESC_PA0150AA	SAMN11335364	EnteroBase Qassembly 4.1	185	5057310	51871	2017	0	fimH30	5	Homo sapiens	Urinary Tract Infection	fecal
ESC_GB7650AA_AS	ESC_PA0151AA	SAMN11335365	EnteroBase Qassembly 4.1	78	5062100	182442	2017	0	fimH30	5	Homo sapiens	Urinary Tract Infection	fecal
ESC_GB7693AA_AS	ESC_PA0108AA	SAMN11335369	EnteroBase Qassembly 4.1	73	5081378	191042	2017	0	fimH30	5	Homo sapiens	Urinary Tract Infection	fecal
ESC_GB7696AA_AS	ESC_PA0105AA	SAMN11335370	EnteroBase Qassembly 4.1	80	5090807	222688	2017	0	fimH30	5	Homo sapiens	Urinary Tract Infection	fecal
ESC_GB7655AA_AS	ESC_PA0146AA	SAMN11335379	EnteroBase Qassembly 4.1	94	5284677	190498	2017	1	fimH30	6	Homo sapiens	Urinary Tract Infection	fecal
ESC_GB7656AA_AS	ESC_PA0145AA	SAMN11335380	EnteroBase Qassembly 4.1	84	5284057	211194	2017	1	fimH30	6	Homo sapiens	Urinary Tract Infection	fecal
ESC_GB7657AA_AS	ESC_PA0144AA	SAMN11335381	EnteroBase Qassembly 4.1	97	5288130	189774	2017	1	fimH30	6	Homo sapiens	Urinary Tract Infection	fecal
ESC_GB7658AA_AS	ESC_PA0143AA	SAMN11335382	EnteroBase Qassembly 4.1	93	5284714	187872	2017	1	fimH30	6	Homo sapiens	Urinary Tract Infection	fecal
ESC_GB7637AA_AS	ESC_PA0163AA	SAMN11335388	EnteroBase Qassembly 4.1	86	5247391	222712	2017	0	fimH30	9	Homo sapiens	Urinary Tract Infection	fecal
ESC_GB7636AA_AS	ESC_PA0164AA	SAMN11335389	EnteroBase Qassembly 4.1	85	5228529	221746	2017	0	fimH30	9	Homo sapiens	Urinary Tract Infection	fecal
ESC_GB7672AA_AS	ESC_PA0129AA	SAMN11335400	EnteroBase Qassembly 4.1	80	5214328	209935	2017	0	fimH30	7	Homo sapiens	Urinary Tract Infection	fecal
ESC_GB7673AA_AS	ESC_PA0128AA	SAMN11335401	EnteroBase Qassembly 4.1	82	5216040	181011	2017	0	fimH30	7	Homo sapiens	Urinary Tract Infection	fecal
ESC_GB7677AA_AS	ESC_PA0124AA	SAMN11335405	EnteroBase Qassembly 4.1	79	5267944	198543	2017	1	fimH30	9	Homo sapiens	Urinary Tract Infection	fecal
ESC_GB7667AA_AS	ESC_PA0134AA	SAMN11335406	EnteroBase Qassembly 4.1	84	5271942	208391	2017	1	fimH30	9	Homo sapiens	Urinary Tract Infection	fecal
ESC_GB7666AA_AS	ESC_PA0135AA	SAMN11335407	EnteroBase Qassembly 4.1	90	5272516	173939	2017	1	fimH30	9	Homo sapiens	Urinary Tract Infection	fecal
ESC_GB7665AA_AS	ESC_PA0136AA	SAMN11335412	EnteroBase Qassembly 4.1	91	5267609	161450	2017	1	fimH30	9	Homo sapiens	Urinary Tract Infection	fecal
ESC_GB7664AA_AS	ESC_PA0137AA	SAMN11335413	EnteroBase Qassembly 4.1	86	5272427	181329	2017	1	fimH30	9	Homo sapiens	Urinary Tract Infection	fecal
ESC_GB7671AA_AS	ESC_PA0130AA	SAMN11335414	EnteroBase Qassembly 4.1	87	5267274	196193	2017	1	fimH30	9	Homo sapiens	Urinary Tract Infection	fecal
ESC_GB7670AA_AS	ESC_PA0131AA	SAMN11335415	EnteroBase Qassembly 4.1	92	5247312	158916	2017	1	fimH30	9	Homo sapiens	Urinary Tract Infection	fecal
ESC_GB7681AA_AS	ESC_PA0120AA	SAMN11335420	EnteroBase Qassembly 4.1	95	5269996	180906	2017	1	fimH30	9	Homo sapiens	Urinary Tract Infection	fecal
ESC_GB7682AA_AS	ESC_PA0119AA	SAMN11335421	EnteroBase Qassembly 4.1	88	5272297	223091	2017	1	fimH30	9	Homo sapiens	Urinary Tract Infection	fecal
ESC_GB7683AA_AS	ESC_PA0118AA	SAMN11335422	EnteroBase Qassembly 4.1	99	5268834	161612	2017	1	fimH30	9	Homo sapiens	Urinary Tract Infection	fecal
ESC_GB7684AA_AS	ESC_PA0117AA	SAMN11335423	EnteroBase Qassembly 4.1	100	5284626	191042	2017	1	fimH30	9	Homo sapiens	Urinary Tract Infection	fecal
ESC_GB7719AA_AS	ESC_PA0082AA	SAMN11335438	EnteroBase Qassembly 4.1	67	5107626	233402	2017	0	fimH30	1	Homo sapiens	Urinary Tract Infection	fecal
ESC_GB7720AA_AS	ESC_PA0081AA	SAMN11335439	EnteroBase Qassembly 4.1	70	5104610	235535	2017	0	fimH30	1	Homo sapiens	Urinary Tract Infection	fecal
ESC_GB7725AA_AS	ESC_PA0076AA	SAMN11335441	EnteroBase Qassembly 4.1	90	5312221	213559	2017	1	fimH30	5	Homo sapiens	Urinary Tract Infection	fecal
ESC_GB7722AA_AS	ESC_PA0079AA	SAMN11335442	EnteroBase Qassembly 4.1	95	5308176	179360	2017	1	fimH30	5	Homo sapiens	Urinary Tract Infection	fecal
ESC_GB7723AA_AS	ESC_PA0078AA	SAMN11335443	EnteroBase Qassembly 4.1	95	5313566	186702	2017	1	fimH30	5	Homo sapiens	Urinary Tract Infection	fecal
ESC_GB7726AA_AS	ESC_PA0075AA	SAMN11335444	EnteroBase Qassembly 4.1	89	5329989	168025	2017	1	fimH30	5	Homo sapiens	Urinary Tract Infection	fecal
ESC_GB7704AA_AS	ESC_PA0097AA	SAMN11335450	EnteroBase Qassembly 4.1	90	4950336	295525	2017	0	fimH41	10	Homo sapiens	Urinary Tract Infection	fecal
ESC_GB7703AA_AS	ESC_PA0098AA	SAMN11335451	EnteroBase Qassembly 4.1	94	4950231	238487	2017	0	fimH41	10	Homo sapiens	Urinary Tract Infection	fecal
ESC_GB7706AA_AS	ESC_PA0095AA	SAMN11335452	EnteroBase Qassembly 4.1	88	4950688	295529	2017	0	fimH41	10	Homo sapiens	Urinary Tract Infection	fecal
ESC_GB7705AA_AS	ESC_PA0096AA	SAMN11335453	EnteroBase Qassembly 4.1	87	4949790	258853	2017	0	fimH41	10	Homo sapiens	Urinary Tract Infection	fecal
ESC_GB7710AA_AS	ESC_PA0091AA	SAMN11335459	EnteroBase Qassembly 4.1	87	4949386	222558	2017	0	fimH41	10	Homo sapiens	Urinary Tract Infection	fecal
ESC_GB7715AA_AS	ESC_PA0086AA	SAMN11335460	EnteroBase Qassembly 4.1	88	4952845	247728	2017	0	fimH41	10	Homo sapiens	Urinary Tract Infection	fecal
ESC_GB7716AA_AS	ESC_PA0085AA	SAMN11335461	EnteroBase Qassembly 4.1	79	4947531	309393	2017	0	fimH41	10	Homo sapiens	Urinary Tract Infection	fecal
ESC_GB7713AA_AS	ESC_PA0088AA	SAMN11335462	EnteroBase Qassembly 4.1	79	4950605	309393	2017	0	fimH41	10	Homo sapiens	Urinary Tract Infection	fecal
ESC_TA7735AA_AS	ESC_KA0765AA	SAMN10039460	EnteroBase Qassembly 4	98	5115844	147527	2010	0	fimH30	1	Homo sapiens	Colonization	groin
ESC_TA7733AA_AS	ESC_KA0767AA	SAMN10039512	EnteroBase Qassembly 4	66	5057230	191062	2010	0	fimH30	10	Homo sapiens	Colonization	groin
ESC_TA7667AA_AS	ESC_KA0829AA	SAMN10039456	EnteroBase Qassembly 4	88	5168290	159638	2010	0	fimH30	10	Homo sapiens	Colonization	groin
ESC_TA7749AA_AS	ESC_KA0751AA	SAMN10039358	EnteroBase Qassembly 4	48	4901329	336299	2011	0	fimH30	1	Homo sapiens	Colonization	groin
ESC_TA7744AA_AS	ESC_KA0756AA	SAMN10039352	EnteroBase Qassembly 4	72	5126745	191062	2011	0	fimH30	2	Homo sapiens	Colonization	groin
ESC_TA7721AA_AS	ESC_KA0779AA	SAMN10039394	EnteroBase Qassembly 4	70	5228622	229892	2011	0	fimH30	8	Homo sapiens	Colonization	groin
ESC_TA7598AA_AS	ESC_KA0897AA	SAMN10039364	EnteroBase Qassembly 4	69	5097057	262899	2011	0	fimH30	10	Homo sapiens	Colonization	groin
ESC_TA7597AA_AS	ESC_KA0898AA	SAMN10039365	EnteroBase Qassembly 4	62	5049620	309731	2011	0	fimH30	10	Homo sapiens	Colonization	groin
ESC_TA7565AA_AS	ESC_KA0929AA	SAMN10039417	EnteroBase Qassembly 4	63	5132172	294789	2012	0	fimH30	1	Homo sapiens	Colonization	groin
ESC_TA7562AA_AS	ESC_KA0932AA	SAMN10039416	EnteroBase Qassembly 4	89	5267852	216214	2012	0	fimH30	1	Homo sapiens	Colonization	groin
ESC_TA7657AA_AS	ESC_KA0839AA	SAMN10039497	EnteroBase Qassembly 4	136	5203941	124744	2015	0	fimH30	1	Homo sapiens	Colonization	hand
ESC_BA5444AA_AS	ESC_CA0122AA	SAMEA1486670	EnteroBase Qassembly 2.2	57	5132217	276076	2010	0	fimH22	0	Homo sapiens		hospital
ESC_YA1507AA_AS	ESC_MA2258AA	SAMEA5075856	EnteroBase Qassembly 4	71	4976937	239859	2014	0	fimH41	2	Homo sapiens		Inguinal swab
ESC_YA1473AA_AS	ESC_MA2292AA	SAMEA5075822	EnteroBase Qassembly 4	117	5328935	149443	2014	0	fimH30	9	Homo sapiens		inguinal swab
ESC_YA1269AA_AS	ESC_MA2470AA	SAMEA5075643	EnteroBase Qassembly 4	124	5279905	151729	2014	1	fimH30	5	Homo sapiens		inguinal swab
ESC_YA1157AA_AS	ESC_MA2531AA	SAMEA5075582	EnteroBase Qassembly 4	110	5333564	158742	2014	0	fimH30	13	Homo sapiens		inguinal swab
ESC_LB1915AA_AS	ESC_RA1933AA	SAMN12250663	EnteroBase Qassembly 4.1	76	5102686	174044	2014	0	fimH30	1	Homo sapiens	Pneumonia	lung
ESC_LB1903AA_AS	ESC_RA1945AA	SAMN12250769	EnteroBase Qassembly 4.1	67	5161642	216668	2015	0	fimH30	6	Homo sapiens	Pneumonia	lung
ESC_LB1904AA_AS	ESC_RA1944AA	SAMN12250770	EnteroBase Qassembly 4.1	68	5171544	276176	2015	0	fimH30	6	Homo sapiens	Pneumonia	lung
ESC_LB1906AA_AS	ESC_RA1942AA	SAMN12250776	EnteroBase Qassembly 4.1	61	5202810	217918	2015	0	fimH30	9	Homo sapiens	Pneumonia	lung
ESC_LB1892AA_AS	ESC_RA1956AA	SAMN12250585	EnteroBase Qassembly 4.1	212	5075629	53487	2016	0	fimH30	9	Homo sapiens	Pneumonia	lung
ESC_LB2586AA_AS	ESC_RA1941AA	SAMN12250600	EnteroBase Qassembly 4.1	82	5121536	252116	2016	0	fimH30	1	Homo sapiens	Pneumonia	lung
ESC_LB1917AA_AS	ESC_RA1931AA	SAMN12250668	EnteroBase Qassembly 4.1	77	4971179	188547	2016	0	fimH30	1	Homo sapiens	Pneumonia	lung
ESC_LB1930AA_AS	ESC_RA1918AA	SAMN12250728	EnteroBase Qassembly 4.1	65	5221122	221310	2016	0	fimH30	1	Homo sapiens	Pneumonia	lung
ESC_LB1896AA_AS	ESC_RA1952AA	SAMN12250810	EnteroBase Qassembly 4.1	68	5017560	221758	2016	0	fimH30	9	Homo sapiens	Pneumonia	lung
ESC_JB8321AA_AS	ESC_QA8307AA	SAMN14395451	EnteroBase Qassembly 4.1	73	5201753	198388	2012	1	fimH30	5	Homo sapiens	Extraintestinal infection	missing
ESC_WA7136AA_AS	ESC_LA3598AA	SAMN09521142	EnteroBase Qassembly 4	82	5209141	278496	2013	0	fimH30	10	Homo sapiens	ExPEC infection	missing
ESC_GB2715AA_AS	ESC_OA7160AA	SAMN11127569	EnteroBase Qassembly 4.1	69	5126530	202455	2018	0	fimH30	9	Homo sapiens	STEC_foodborne_diseases	missing
ESC_TA7694AA_AS	ESC_KA0802AA	SAMN10039479	EnteroBase Qassembly 4	61	5198199	277773	2010	0	fimH30	1	Homo sapiens	Colonization	other
ESC_TA7652AA_AS	ESC_KA0844AA	SAMN10039490	EnteroBase Qassembly 4	108	5251701	188602	2010	0	fimH30	5	Homo sapiens	Colonization	other
ESC_TA7621AA_AS	ESC_KA0874AA	SAMN10039378	EnteroBase Qassembly 4	68	5218112	191062	2010	0	fimH30	9	Homo sapiens	Colonization	other
ESC_TA7609AA_AS	ESC_KA0886AA	SAMN10039467	EnteroBase Qassembly 4	64	5198576	253299	2010	0	fimH30	1	Homo sapiens	Colonization	other
ESC_TA7577AA_AS	ESC_KA0918AA	SAMN10039504	EnteroBase Qassembly 4	84	5171133	175992	2010	0	fimH30	0	Homo sapiens	Colonization	other
ESC_TA7576AA_AS	ESC_KA0919AA	SAMN10039503	EnteroBase Qassembly 4	91	5303874	191062	2010	0	fimH30	9	Homo sapiens	Colonization	other
ESC_TA7557AA_AS	ESC_KA0937AA	SAMN10039411	EnteroBase Qassembly 4	76	5216385	175604	2010	0	fimH30	9	Homo sapiens	Colonization	other
ESC_TA7748AA_AS	ESC_KA0752AA	SAMN10039357	EnteroBase Qassembly 4	77	5106561	191838	2011	0	fimH30	8	Homo sapiens	Colonization	other
ESC_TA7742AA_AS	ESC_KA0758AA	SAMN10039350	EnteroBase Qassembly 4	157	5105349	66459	2011	0	fimH30	8	Homo sapiens	Colonization	other
ESC_TA7739AA_AS	ESC_KA0761AA	SAMN10039354	EnteroBase Qassembly 4	71	5137722	229896	2011	0	fimH30	5	Homo sapiens	Colonization	other
ESC_TA7714AA_AS	ESC_KA0782AA	SAMN10039391	EnteroBase Qassembly 4	73	5279602	209445	2011	1	fimH30	1	Homo sapiens	Colonization	other
ESC_TA7680AA_AS	ESC_KA0816AA	SAMN10039387	EnteroBase Qassembly 4	101	5153970	209445	2011	0	fimH30	1	Homo sapiens	Colonization	other
ESC_TA7679AA_AS	ESC_KA0817AA	SAMN10039388	EnteroBase Qassembly 4	117	5162632	170104	2011	0	fimH30	1	Homo sapiens	Colonization	other
ESC_TA7674AA_AS	ESC_KA0822AA	SAMN10039385	EnteroBase Qassembly 4	91	5356845	208694	2011	1	fimH30	8	Homo sapiens	Colonization	other
ESC_TA7716AA_AS	ESC_KA0848AA	SAMN10039334	EnteroBase Qassembly 4	53	5226011	241085	2011	0	fimH30	1	Homo sapiens	Colonization	other
ESC_TA7638AA_AS	ESC_KA0857AA	SAMN10039325	EnteroBase Qassembly 4	59	5277152	217131	2011	0	fimH30	6	Homo sapiens	Colonization	other
ESC_TA7596AA_AS	ESC_KA0899AA	SAMN10039366	EnteroBase Qassembly 4	69	5268579	229907	2011	0	fimH30	9	Homo sapiens	Colonization	other
ESC_TA7623AA_AS	ESC_KA0872AA	SAMN10039419	EnteroBase Qassembly 4	78	5317337	209445	2012	1	fimH30	10	Homo sapiens	Colonization	other
ESC_TA8740AA_AS	ESC_KA0927AA	SAMN10039406	EnteroBase Qassembly 4	96	5260390	268361	2012	0	fimH30	10	Homo sapiens	Colonization	other
ESC_TA7564AA_AS	ESC_KA0930AA	SAMN10039414	EnteroBase Qassembly 4	100	5048532	114059	2012	0	fimH30	0	Homo sapiens	Colonization	other
ESC_TA7555AA_AS	ESC_KA0939AA	SAMN10039438	EnteroBase Qassembly 4	52	5116637	335447	2013	0	fimH30	7	Homo sapiens	Colonization	other
ESC_TA7552AA_AS	ESC_KA0942AA	SAMN10039435	EnteroBase Qassembly 4	73	5146879	191296	2013	0	fimH30	1	Homo sapiens	Colonization	other
ESC_TA7736AA_AS	ESC_KA0764AA	SAMN10039343	EnteroBase Qassembly 4	126	5280956	134387	2014	0	fimH30	10	Homo sapiens	Colonization	other
ESC_TA7725AA_AS	ESC_KA0775AA	SAMN10039398	EnteroBase Qassembly 4	129	5244754	98242	2014	0	fimH30	10	Homo sapiens	Colonization	other
ESC_TA7640AA_AS	ESC_KA0855AA	SAMN10039323	EnteroBase Qassembly 4	85	5181251	190708	2014	0	fimH30	14	Homo sapiens	Colonization	other
ESC_TA7613AA_AS	ESC_KA0882AA	SAMN10039373	EnteroBase Qassembly 4	75	5262456	216128	2014	0	fimH30	6	Homo sapiens	Colonization	other
ESC_TA7711AA_AS	ESC_KA0785AA	SAMN10039448	EnteroBase Qassembly 4	92	5276352	190281	2015	0	fimH30	11	Homo sapiens	Colonization	other
ESC_TA7668AA_AS	ESC_KA0828AA	SAMN10039455	EnteroBase Qassembly 4	117	5192471	76299	2015	0	fimH30	2	Homo sapiens	Colonization	other
ESC_TA7580AA_AS	ESC_KA0915AA	SAMN10039499	EnteroBase Qassembly 4	85	5202244	191062	2015	0	fimH30	14	Homo sapiens	Colonization	other
ESC_RB8575AA_AS	ESC_TA4047AA	SAMN13829814	EnteroBase Qassembly 4.1	140	5198690	138058	2018	0	fimH41	4	Homo sapiens	No available	Peritoneal fluid
ESC_RB8599AA_AS	ESC_TA4023AA	SAMN13829922	EnteroBase Qassembly 4.1	92	5122106	191062	2018	0	fimH30	1	Homo sapiens	No available	Peritoneal fluid
ESC_NB5428AA_AS	ESC_SA5437AA	SAMN12220336	EnteroBase Qassembly 4.1	94	5280776	161478	2018	1	fimH30	10	Homo sapiens	not collected	Peritoneal fluid
ESC_HB7187AA_AS	ESC_PA5981AA	SAMN13622045	EnteroBase Qassembly 4.1	101	5236736	191127	2018	0	fimH30	14	Homo sapiens	not collected	Peritoneal Fluid
ESC_YA1553AA_AS	ESC_MA2212AA	SAMEA5075902	EnteroBase Qassembly 4	116	5146323	129563	2014	0	fimH30	9	Homo sapiens		Pharyngeal swab
ESC_HA5824AA_AS	ESC_DA4582AA	SAMN04273133	EnteroBase Qassembly 3.41	103	5249921	275112	2005	0	fimH30	11	Homo sapiens	asymptomatic	pleural fluid
ESC_FA7912AA_AS	ESC_CA4483AA	SAMN04159631	EnteroBase Qassembly 3.32	72	5158925	216213	2007	0	fimH30	10	Homo sapiens	Escherichia coli [E. coli] as the cause of diseases classified elsewhere	pus
ESC_HA5799AA_AS	ESC_DA4607AA	SAMN04273108	EnteroBase Qassembly 3.41	104	5182826	274711	2011	0	fimH30	3	Homo sapiens	asymptomatic	pus
ESC_NB4316AA_AS	ESC_SA4776AA	SAMN14490887	EnteroBase Qassembly 4.1	95	5239903	186832	2010	1	fimH30	5	Homo sapiens	missing	Renal calculi
ESC_LB0925AA_AS	ESC_RA2431AA	SAMN13267960	EnteroBase Qassembly 4.1	162	5127920	64929	2006	0	fimH30	9	Homo sapiens		respiratory
ESC_FB9399AA_AS	ESC_OA5144AA	SAMN12731271	EnteroBase Qassembly 4.1	59	5175143	276427	2007	0	fimH30	11	Homo sapiens	not collected	respiratory
ESC_FB2087AA_AS	ESC_OA0473AA	SAMN12731310	EnteroBase Qassembly 4.1	72	5326407	228158	2007	1	fimH30	6	Homo sapiens	not collected	respiratory
ESC_FB3091AA_AS	ESC_OA0497AA	SAMN12731330	EnteroBase Qassembly 4.1	55	5099643	290990	2008	0	fimH30	6	Homo sapiens	not collected	respiratory
ESC_LB2561AA_AS	ESC_RA2406AA	SAMN13267991	EnteroBase Qassembly 4.1	85	5086433	159189	2008	0	fimH30	2	Homo sapiens		respiratory
ESC_FA8148AA_AS	ESC_CA4721AA	SAMN03733637	EnteroBase Qassembly 3.32	67	5045569	276325	2008	0	fimH30	10	Homo sapiens	missing	respiratory
ESC_GB3525AA_AS	ESC_OA7850AA	SAMN12731370	EnteroBase Qassembly 4.1	58	5148989	191062	2009	0	fimH30	11	Homo sapiens	not collected	respiratory
ESC_FB4054AA_AS	ESC_OA2131AA	SAMN12731373	EnteroBase Qassembly 4.1	78	5279085	202171	2009	0	fimH30	17	Homo sapiens	not collected	respiratory
ESC_GB3802AA_AS	ESC_OA7573AA	SAMN12731386	EnteroBase Qassembly 4.1	57	5186203	191062	2009	0	fimH30	11	Homo sapiens	not collected	respiratory
ESC_GB3795AA_AS	ESC_OA7580AA	SAMN12731399	EnteroBase Qassembly 4.1	59	5121190	309301	2009	0	fimH41	11	Homo sapiens	not collected	respiratory
ESC_LB0943AA_AS	ESC_RA2413AA	SAMN13267985	EnteroBase Qassembly 4.1	109	5206912	163088	2009	0	fimH30	10	Homo sapiens		respiratory
ESC_LB0977AA_AS	ESC_RA2401AA	SAMN13267965	EnteroBase Qassembly 4.1	161	5074133	74039	2009	0	fimH30	13	Homo sapiens		respiratory
ESC_LB0978AA_AS	ESC_RA2400AA	SAMN13267966	EnteroBase Qassembly 4.1	151	5064029	72127	2009	0	fimH30	13	Homo sapiens		respiratory
ESC_RA4828AA_AS	ESC_IA3859AA	SAMN08513249	EnteroBase Qassembly 3.61	101	5183097	222846	2009	0	fimH41	10	Homo sapiens	not collected	respiratory
ESC_GB4139AA_AS	ESC_OA7577AA	SAMN12731414	EnteroBase Qassembly 4.1	45	4865828	263276	2010	0	fimH41	5	Homo sapiens	not collected	respiratory
ESC_GB3797AA_AS	ESC_OA7578AA	SAMN12731415	EnteroBase Qassembly 4.1	71	5225691	276427	2010	0	fimH30	10	Homo sapiens	not collected	respiratory
ESC_GB3804AA_AS	ESC_OA7571AA	SAMN12731427	EnteroBase Qassembly 4.1	66	5323211	222568	2010	0	fimH30	6	Homo sapiens	not collected	respiratory
ESC_LB0944AA_AS	ESC_RA2412AA	SAMN13267986	EnteroBase Qassembly 4.1	116	5193827	153042	2010	0	fimH30	9	Homo sapiens		respiratory
ESC_LB0979AA_AS	ESC_RA2399AA	SAMN13267967	EnteroBase Qassembly 4.1	180	5070119	56054	2010	0	fimH30	13	Homo sapiens		respiratory
ESC_FB5760AA_AS	ESC_OA2973AA	SAMN12731442	EnteroBase Qassembly 4.1	59	5197265	226095	2011	1	fimH30	5	Homo sapiens	not collected	respiratory
ESC_GB3807AA_AS	ESC_OA7568AA	SAMN12731446	EnteroBase Qassembly 4.1	71	5111182	222568	2011	0	fimH30	9	Homo sapiens	not collected	respiratory
ESC_FB5764AA_AS	ESC_OA2969AA	SAMN12731447	EnteroBase Qassembly 4.1	53	5120217	326421	2011	0	fimH30	9	Homo sapiens	not collected	respiratory
ESC_FB5766AA_AS	ESC_OA2967AA	SAMN12731454	EnteroBase Qassembly 4.1	68	5246677	205906	2011	0	fimH30	10	Homo sapiens	not collected	respiratory
ESC_GB3846AA_AS	ESC_OA7529AA	SAMN12731476	EnteroBase Qassembly 4.1	57	5181230	230116	2011	0	fimH30	9	Homo sapiens	not collected	respiratory
ESC_RA4824AA_AS	ESC_IA3863AA	SAMN08513238	EnteroBase Qassembly 3.61	68	5096074	229891	2011	0	fimH30	2	Homo sapiens	not collected	respiratory
ESC_RA4832AA_AS	ESC_IA3855AA	SAMN08513243	EnteroBase Qassembly 3.61	89	5298015	229926	2011	0	fimH30	8	Homo sapiens	not collected	respiratory
ESC_RA4816AA_AS	ESC_IA3871AA	SAMN08513252	EnteroBase Qassembly 3.61	76	5202281	220850	2011	1	fimH30	5	Homo sapiens	not collected	respiratory
ESC_FB6521AA_AS	ESC_OA3371AA	SAMN12731492	EnteroBase Qassembly 4.1	76	5225804	353601	2012	0	fimH35	7	Homo sapiens	not collected	respiratory
ESC_GB3849AA_AS	ESC_OA7526AA	SAMN12731496	EnteroBase Qassembly 4.1	74	5209860	177590	2012	1	fimH1201	3	Homo sapiens	not collected	respiratory
ESC_FB7563AA_AS	ESC_OA3999AA	SAMN12731507	EnteroBase Qassembly 4.1	61	5246606	218397	2012	0	fimH30	8	Homo sapiens	not collected	respiratory
ESC_LB0946AA_AS	ESC_RA2410AA	SAMN13267988	EnteroBase Qassembly 4.1	69	5175882	209445	2012	0	fimH30	9	Homo sapiens		respiratory
ESC_LB2562AA_AS	ESC_RA2405AA	SAMN13267992	EnteroBase Qassembly 4.1	78	5072886	150128	2012	0	fimH30	0	Homo sapiens		respiratory
ESC_FA7894AA_AS	ESC_CA4465AA	SAMN04159648	EnteroBase Qassembly 3.32	110	5322894	124367	2012	0	fimH22	5	Homo sapiens	Escherichia coli [E. coli] as the cause of diseases classified elsewhere	respiratory
ESC_RA4799AA_AS	ESC_IA3888AA	SAMN08513230	EnteroBase Qassembly 3.61	89	5076279	129864	2012	0	fimH30	3	Homo sapiens	not collected	respiratory
ESC_FB7644AA_AS	ESC_OA4041AA	SAMN12731526	EnteroBase Qassembly 4.1	71	5361907	222496	2013	1	fimH30	9	Homo sapiens	not collected	respiratory
ESC_FB7657AA_AS	ESC_OA4028AA	SAMN12731529	EnteroBase Qassembly 4.1	59	5161301	233330	2013	0	fimH30	12	Homo sapiens	not collected	respiratory
ESC_FB7663AA_AS	ESC_OA4022AA	SAMN12731537	EnteroBase Qassembly 4.1	48	5197684	285956	2013	0	fimH322	3	Homo sapiens	not collected	respiratory
ESC_GB3903AA_AS	ESC_OA7472AA	SAMN12731545	EnteroBase Qassembly 4.1	56	5036949	243760	2013	0	fimH30	8	Homo sapiens	not collected	respiratory
ESC_FB7726AA_AS	ESC_OA4156AA	SAMN12731546	EnteroBase Qassembly 4.1	68	5250454	302558	2013	0	fimH30	10	Homo sapiens	not collected	respiratory
ESC_FB7733AA_AS	ESC_OA4149AA	SAMN12731548	EnteroBase Qassembly 4.1	62	5230177	336307	2013	0	fimH30	9	Homo sapiens	not collected	respiratory
ESC_GB4181AA_AS	ESC_OA8204AA	SAMN12731554	EnteroBase Qassembly 4.1	77	5141783	222568	2013	0	fimH30	9	Homo sapiens	not collected	respiratory
ESC_GB4178AA_AS	ESC_OA8207AA	SAMN12731569	EnteroBase Qassembly 4.1	58	5046805	230108	2013	0	fimH30	1	Homo sapiens	not collected	respiratory
ESC_GB4184AA_AS	ESC_OA8201AA	SAMN12731570	EnteroBase Qassembly 4.1	58	5025191	222655	2013	0	fimH30	9	Homo sapiens	not collected	respiratory
ESC_GB4179AA_AS	ESC_OA8206AA	SAMN12731571	EnteroBase Qassembly 4.1	57	5035685	216213	2013	0	fimH30	8	Homo sapiens	not collected	respiratory
ESC_FB7742AA_AS	ESC_OA4140AA	SAMN12731572	EnteroBase Qassembly 4.1	61	5241297	269405	2013	1	fimH30	6	Homo sapiens	not collected	respiratory
ESC_FB7748AA_AS	ESC_OA4134AA	SAMN12731574	EnteroBase Qassembly 4.1	76	5307957	227438	2013	0	fimH30	10	Homo sapiens	not collected	respiratory
ESC_FB7745AA_AS	ESC_OA4137AA	SAMN12731575	EnteroBase Qassembly 4.1	83	5304347	202819	2013	0	fimH30	11	Homo sapiens	not collected	respiratory
ESC_LB0926AA_AS	ESC_RA2430AA	SAMN13267961	EnteroBase Qassembly 4.1	138	5058801	72809	2013	0	fimH30	8	Homo sapiens		respiratory
ESC_LB0937AA_AS	ESC_RA2419AA	SAMN13267962	EnteroBase Qassembly 4.1	166	5043701	60425	2013	0	fimH30	8	Homo sapiens		respiratory
ESC_LB0947AA_AS	ESC_RA2409AA	SAMN13267989	EnteroBase Qassembly 4.1	70	5122219	222568	2013	0	fimH30	9	Homo sapiens		respiratory
ESC_NB5899AA_AS	ESC_SA4989AA	SAMN13619438	EnteroBase Qassembly 4.1	86	5354560	191062	2013	0	fimH30	5	Homo sapiens	not collected	respiratory
ESC_FB7753AA_AS	ESC_OA4129AA	SAMN12731589	EnteroBase Qassembly 4.1	59	5260061	222439	2014	1	fimH30	5	Homo sapiens	not collected	respiratory
ESC_FB7779AA_AS	ESC_OA4103AA	SAMN12731602	EnteroBase Qassembly 4.1	59	5194270	276427	2014	0	fimH35	2	Homo sapiens	not collected	respiratory
ESC_FB7778AA_AS	ESC_OA4104AA	SAMN12731604	EnteroBase Qassembly 4.1	73	5236906	282482	2014	0	fimH30	5	Homo sapiens	not collected	respiratory
ESC_FB7771AA_AS	ESC_OA4111AA	SAMN12731605	EnteroBase Qassembly 4.1	79	5425206	211692	2014	0	fimH30	11	Homo sapiens	not collected	respiratory
ESC_FB7772AA_AS	ESC_OA4110AA	SAMN12731606	EnteroBase Qassembly 4.1	66	5235747	217157	2014	0	fimH30	5	Homo sapiens	not collected	respiratory
ESC_GB3931AA_AS	ESC_OA8070AA	SAMN12731619	EnteroBase Qassembly 4.1	87	5412628	209478	2014	1	fimH30	3	Homo sapiens	not collected	respiratory
ESC_FB7825AA_AS	ESC_OA4181AA	SAMN12731620	EnteroBase Qassembly 4.1	64	5259213	209439	2014	1	fimH30	10	Homo sapiens	not collected	respiratory
ESC_FB7832AA_AS	ESC_OA4174AA	SAMN12731621	EnteroBase Qassembly 4.1	53	5078387	336307	2014	0	fimH30	8	Homo sapiens	not collected	respiratory
ESC_FB7833AA_AS	ESC_OA4173AA	SAMN12731623	EnteroBase Qassembly 4.1	90	5349462	206298	2014	1	fimH30	2	Homo sapiens	not collected	respiratory
ESC_GB3941AA_AS	ESC_OA8060AA	SAMN12731633	EnteroBase Qassembly 4.1	88	5354691	263017	2014	0	fimH30	9	Homo sapiens	not collected	respiratory
ESC_FB7861AA_AS	ESC_OA4221AA	SAMN12731634	EnteroBase Qassembly 4.1	59	5182390	226110	2014	1	fimH30	6	Homo sapiens	not collected	respiratory
ESC_FB7853AA_AS	ESC_OA4229AA	SAMN12731643	EnteroBase Qassembly 4.1	75	5211600	218397	2014	0	fimH30	6	Homo sapiens	not collected	respiratory
ESC_LB2560AA_AS	ESC_RA2414AA	SAMN13267984	EnteroBase Qassembly 4.1	69	5054334	190448	2014	0	fimH30	1	Homo sapiens		respiratory
ESC_LB0948AA_AS	ESC_RA2408AA	SAMN13267963	EnteroBase Qassembly 4.1	104	5059923	145292	2014	0	fimH30	8	Homo sapiens		respiratory
ESC_LB1807AA_AS	ESC_RA2411AA	SAMN13267987	EnteroBase Qassembly 4.1	106	5197683	191062	2014	0	fimH30	10	Homo sapiens		respiratory
ESC_FB9033AA_AS	ESC_OA5483AA	SAMN12731670	EnteroBase Qassembly 4.1	53	5076391	230137	2015	0	fimH30	9	Homo sapiens	not collected	respiratory
ESC_FB9032AA_AS	ESC_OA5484AA	SAMN12731672	EnteroBase Qassembly 4.1	69	5149160	315318	2015	0	fimH30	8	Homo sapiens	not collected	respiratory
ESC_FB9091AA_AS	ESC_OA5425AA	SAMN12731678	EnteroBase Qassembly 4.1	65	5294324	227035	2015	1	fimH30	5	Homo sapiens	not collected	respiratory
ESC_FB9472AA_AS	ESC_OA5421AA	SAMN12731679	EnteroBase Qassembly 4.1	73	5260526	209297	2015	0	fimH30	13	Homo sapiens	not collected	respiratory
ESC_FB9203AA_AS	ESC_OA5313AA	SAMN12731684	EnteroBase Qassembly 4.1	71	5217736	222437	2015	0	fimH30	6	Homo sapiens	not collected	respiratory
ESC_FB9209AA_AS	ESC_OA5307AA	SAMN12731686	EnteroBase Qassembly 4.1	80	5297365	230147	2015	1	fimH30	9	Homo sapiens	not collected	respiratory
ESC_FB9205AA_AS	ESC_OA5311AA	SAMN12731687	EnteroBase Qassembly 4.1	57	5192546	375952	2015	0	fimH30	8	Homo sapiens	not collected	respiratory
ESC_FB9210AA_AS	ESC_OA5306AA	SAMN12731688	EnteroBase Qassembly 4.1	79	5195644	212982	2015	0	fimH30	9	Homo sapiens	not collected	respiratory
ESC_FB9208AA_AS	ESC_OA5308AA	SAMN12731689	EnteroBase Qassembly 4.1	69	5233943	230138	2015	0	fimH30	9	Homo sapiens	not collected	respiratory
ESC_FB9220AA_AS	ESC_OA5296AA	SAMN12731691	EnteroBase Qassembly 4.1	70	5219521	218397	2015	0	fimH30	9	Homo sapiens	not collected	respiratory
ESC_FB9214AA_AS	ESC_OA5302AA	SAMN12731696	EnteroBase Qassembly 4.1	63	5235452	276391	2015	1	fimH30	6	Homo sapiens	not collected	respiratory
ESC_FB9218AA_AS	ESC_OA5298AA	SAMN12731699	EnteroBase Qassembly 4.1	47	5106012	314804	2015	0	fimH22	1	Homo sapiens	not collected	respiratory
ESC_FB9370AA_AS	ESC_OA5171AA	SAMN12731719	EnteroBase Qassembly 4.1	75	5076882	191062	2015	0	fimH30	9	Homo sapiens	not collected	respiratory
ESC_FB9368AA_AS	ESC_OA5173AA	SAMN12731721	EnteroBase Qassembly 4.1	66	5196391	206298	2015	0	fimH30	2	Homo sapiens	not collected	respiratory
ESC_FB9367AA_AS	ESC_OA5174AA	SAMN12731722	EnteroBase Qassembly 4.1	47	5035633	277873	2015	0	fimH30	5	Homo sapiens	not collected	respiratory
ESC_LB0940AA_AS	ESC_RA2416AA	SAMN13267982	EnteroBase Qassembly 4.1	71	5026150	159234	2015	0	fimH30	0	Homo sapiens		respiratory
ESC_LB0949AA_AS	ESC_RA2407AA	SAMN13267990	EnteroBase Qassembly 4.1	40	4911265	274596	2015	0	fimH30	0	Homo sapiens		respiratory
ESC_IA2664AA_AS	ESC_EA6197AA	SAMN05774080	EnteroBase Qassembly 3.51	81	5350684	175963	2016	1	fimH30	5	Homo sapiens	Missing	respiratory
ESC_QA0007AA_AS	ESC_HA4870AA	SAMN07775515	EnteroBase Qassembly 3.61	60	5160167	336299	2016	0	fimH30	2	Homo sapiens	Missing	respiratory
ESC_LB0941AA_AS	ESC_RA2415AA	SAMN13267983	EnteroBase Qassembly 4.1	71	5017243	173243	2016	0	fimH30	0	Homo sapiens		respiratory
ESC_GB9765AA_AS	ESC_PA3775AA	SAMN12731739	EnteroBase Qassembly 4.1	76	5172296	218836	2016	0	fimH30	8	Homo sapiens	not collected	respiratory
ESC_GB9819AA_AS	ESC_PA3721AA	SAMN12731750	EnteroBase Qassembly 4.1	80	5183282	191062	2016	0	fimH30	7	Homo sapiens	not collected	respiratory
ESC_GB9912AA_AS	ESC_PA3629AA	SAMN12731766	EnteroBase Qassembly 4.1	73	5126135	222566	2016	1	fimH30	12	Homo sapiens	not collected	respiratory
ESC_GB9908AA_AS	ESC_PA3633AA	SAMN12731767	EnteroBase Qassembly 4.1	65	5153960	233338	2016	0	fimH30	12	Homo sapiens	not collected	respiratory
ESC_LB3312AA_AS	ESC_RA3908AA	SAMN12731778	EnteroBase Qassembly 4.1	69	5202268	230119	2016	0	fimH30	9	Homo sapiens	not collected	respiratory
ESC_LB3310AA_AS	ESC_RA3910AA	SAMN12731780	EnteroBase Qassembly 4.1	68	5188368	308915	2016	0	fimH30	6	Homo sapiens	not collected	respiratory
ESC_LB3324AA_AS	ESC_RA3896AA	SAMN12731791	EnteroBase Qassembly 4.1	90	5301637	150167	2016	1	fimH30	11	Homo sapiens	not collected	respiratory
ESC_LB3344AA_AS	ESC_RA3876AA	SAMN12731798	EnteroBase Qassembly 4.1	73	5127742	191062	2017	0	fimH30	8	Homo sapiens	not collected	respiratory
ESC_LB3359AA_AS	ESC_RA3861AA	SAMN12731812	EnteroBase Qassembly 4.1	118	5241290	135056	2017	0	fimH30	9	Homo sapiens	not collected	respiratory
ESC_LB3369AA_AS	ESC_RA3851AA	SAMN12731817	EnteroBase Qassembly 4.1	77	5246556	203134	2017	1	fimH30	2	Homo sapiens	not collected	respiratory
ESC_LB3365AA_AS	ESC_RA3855AA	SAMN12731823	EnteroBase Qassembly 4.1	74	5172927	229916	2017	0	fimH30	1	Homo sapiens	not collected	respiratory
ESC_LB3391AA_AS	ESC_RA3829AA	SAMN12731836	EnteroBase Qassembly 4.1	73	5022716	203245	2017	0		9	Homo sapiens	not collected	respiratory
ESC_LB3397AA_AS	ESC_RA3822AA	SAMN12731841	EnteroBase Qassembly 4.1	94	5281415	129296	2017	0	fimH30	5	Homo sapiens	not collected	respiratory
ESC_LB3424AA_AS	ESC_RA4360AA	SAMN12731851	EnteroBase Qassembly 4.1	115	5373770	142780	2017	1	fimH30	2	Homo sapiens	not collected	respiratory
ESC_LB3420AA_AS	ESC_RA4364AA	SAMN12731852	EnteroBase Qassembly 4.1	72	5164867	217157	2017	0	fimH30	9	Homo sapiens	not collected	respiratory
ESC_LB3478AA_AS	ESC_RA4304AA	SAMN12731862	EnteroBase Qassembly 4.1	66	5068485	222310	2017	0	fimH30	11	Homo sapiens	not collected	respiratory
ESC_LB3474AA_AS	ESC_RA4308AA	SAMN12731863	EnteroBase Qassembly 4.1	71	5193152	191062	2017	0	fimH30	6	Homo sapiens	not collected	respiratory
ESC_LB3511AA_AS	ESC_RA4271AA	SAMN12731877	EnteroBase Qassembly 4.1	61	5140356	191062	2018	0	fimH30	6	Homo sapiens	not collected	respiratory
ESC_LB3512AA_AS	ESC_RA4270AA	SAMN12731878	EnteroBase Qassembly 4.1	75	5227939	197547	2018	1	fimH41	3	Homo sapiens	not collected	respiratory
ESC_LB3514AA_AS	ESC_RA4268AA	SAMN12731883	EnteroBase Qassembly 4.1	99	5212082	258769	2018	0	fimH30	9	Homo sapiens	not collected	respiratory
ESC_LB3515AA_AS	ESC_RA4267AA	SAMN12731884	EnteroBase Qassembly 4.1	66	4968041	199213	2018	0	fimH30	9	Homo sapiens	not collected	respiratory
ESC_LB3518AA_AS	ESC_RA4264AA	SAMN12731885	EnteroBase Qassembly 4.1	67	5205834	229881	2018	0	fimH30	9	Homo sapiens	not collected	respiratory
ESC_LB4121AA_AS	ESC_RA4434AA	SAMN12731886	EnteroBase Qassembly 4.1	67	5058923	222048	2018	0	fimH30	6	Homo sapiens	not collected	respiratory
ESC_LB4123AA_AS	ESC_RA4432AA	SAMN12731887	EnteroBase Qassembly 4.1	68	5061586	222538	2018	0	fimH41	6	Homo sapiens	not collected	respiratory
ESC_LB3904AA_AS	ESC_RA4646AA	SAMN12731902	EnteroBase Qassembly 4.1	75	5066408	228175	2018	0	fimH41	6	Homo sapiens	not collected	respiratory
ESC_LB3907AA_AS	ESC_RA4643AA	SAMN12731903	EnteroBase Qassembly 4.1	93	5210424	259443	2018	0	fimH30	9	Homo sapiens	not collected	respiratory
ESC_LB3905AA_AS	ESC_RA4645AA	SAMN12731904	EnteroBase Qassembly 4.1	75	5063948	229770	2018	0	fimH41	6	Homo sapiens	not collected	respiratory
ESC_LB4013AA_AS	ESC_RA4537AA	SAMN12731917	EnteroBase Qassembly 4.1	65	5190221	233811	2018	0	fimH30	9	Homo sapiens	not collected	respiratory
ESC_LB4015AA_AS	ESC_RA4535AA	SAMN12731918	EnteroBase Qassembly 4.1	80	5235058	222532	2018	0	fimH30	1	Homo sapiens	not collected	respiratory
ESC_PB0044AA_AS	ESC_TA1599AA	SAMN16624235	EnteroBase Qassembly 4.1	63	5369339	288784	2019	0	fimH30	4	Homo sapiens	not provided	respiratory
ESC_IB6663AA_AS	ESC_QA4827AA	SAMN10735138	EnteroBase Qassembly 4.1	242	5137868	44343	2012	0	fimH30	13	Homo sapiens		sputum
ESC_IB6674AA_AS	ESC_QA4816AA	SAMN10735142	EnteroBase Qassembly 4.1	228	4945338	40773	2012	0	fimH30	7	Homo sapiens		sputum
ESC_JB8314AA_AS	ESC_QA8314AA	SAMN14395444	EnteroBase Qassembly 4.1	132	5394587	191062	2012	1	fimH30	6	Homo sapiens	Extraintestinal infection	sputum
ESC_LA8467AA_AS	ESC_GA0976AA	SAMN06645559	EnteroBase Qassembly 3.61	99	5214269	159190	2012	0	fimH30	12	Homo sapiens	Tracheal colonization	sputum
ESC_LA8537AA_AS	ESC_GA0977AA	SAMN06645560	EnteroBase Qassembly 3.61	99	5213817	127054	2012	0	fimH30	12	Homo sapiens	Tracheal colonization	sputum
ESC_IB6653AA_AS	ESC_QA4837AA	SAMN10735130	EnteroBase Qassembly 4.1	216	5047181	45274	2013	0	fimH30	12	Homo sapiens		sputum
ESC_IB6655AA_AS	ESC_QA4835AA	SAMN10735124	EnteroBase Qassembly 4.1	212	5095472	61470	2013	0	fimH30	10	Homo sapiens		sputum
ESC_IB6630AA_AS	ESC_QA4860AA	SAMN10735150	EnteroBase Qassembly 4.1	254	5106167	45247	2013	0	fimH30	13	Homo sapiens		sputum
ESC_IB6662AA_AS	ESC_QA4828AA	SAMN10735154	EnteroBase Qassembly 4.1	201	5107657	52374	2013	0	fimH30	12	Homo sapiens		sputum
ESC_IB6631AA_AS	ESC_QA4859AA	SAMN10735155	EnteroBase Qassembly 4.1	249	5079787	40923	2013	0	fimH30	11	Homo sapiens		sputum
ESC_IB6670AA_AS	ESC_QA4820AA	SAMN10735135	EnteroBase Qassembly 4.1	257	5117388	40617	2013	0	fimH30	13	Homo sapiens		sputum
ESC_WA7147AA_AS	ESC_LA3587AA	SAMN09521179	EnteroBase Qassembly 4	55	5108832	278275	2013	0	fimH30	10	Homo sapiens	ExPEC infection	sputum
ESC_WA7158AA_AS	ESC_LA3576AA	SAMN09521175	EnteroBase Qassembly 4	92	5328533	210973	2014	0	fimH30	7	Homo sapiens	ExPEC infection	sputum
ESC_YA1477AA_AS	ESC_MA2288AA	SAMEA5075826	EnteroBase Qassembly 4	158	5244848	83763	2014	0	fimH30	10	Homo sapiens		sputum
ESC_FA8287AA_AS	ESC_CA4853AA	SAMN04022942	EnteroBase Qassembly 3.32	86	5038631	174183	2015	0	fimH30	1	Homo sapiens	Missing	sputum
ESC_WA3362AA_AS	ESC_LA7408AA	SAMN06702077	EnteroBase Qassembly 4	72	5087873	229846	2015	0	fimH30	6	Homo sapiens	ecoli infection	sputum
ESC_IA8019AA_AS	ESC_EA8720AA	SAMN05806175	EnteroBase Qassembly 3.51	98	5200462	209517	2016	0	fimH30	10	Homo sapiens	Missing	sputum
ESC_OA0026AA_AS	ESC_GA6971AA	SAMN07203015	EnteroBase Qassembly 3.61	66	5229148	191062	2016	1	fimH30	5	Homo sapiens	Unknown	sputum
ESC_GB6011AA_AS	ESC_PA1998AA	SAMN09400800	EnteroBase Qassembly 4.1	81	5087649	201997	2017	0	fimH30	1	Homo sapiens	not collected	sputum
ESC_GB6007AA_AS	ESC_PA2002AA	SAMN09400808	EnteroBase Qassembly 4.1	92	5212727	214488	2017	0	fimH30	1	Homo sapiens	not collected	sputum
ESC_GB5987AA_AS	ESC_PA2022AA	SAMN09400818	EnteroBase Qassembly 4.1	118	5311799	150168	2017	0	fimH30	9	Homo sapiens	not collected	sputum
ESC_GB6060AA_AS	ESC_PA1949AA	SAMN09400821	EnteroBase Qassembly 4.1	101	5162611	177463	2017	0	fimH30	2	Homo sapiens	not collected	sputum
ESC_GB6019AA_AS	ESC_PA1990AA	SAMN09400859	EnteroBase Qassembly 4.1	104	5272807	159507	2017	1	fimH30	10	Homo sapiens	not collected	sputum
ESC_GB6017AA_AS	ESC_PA1992AA	SAMN09400861	EnteroBase Qassembly 4.1	68	5162380	253672	2017	0	fimH30	5	Homo sapiens	not collected	sputum
ESC_GB6018AA_AS	ESC_PA1991AA	SAMN09400862	EnteroBase Qassembly 4.1	106	5383011	170801	2017	1	fimH30	5	Homo sapiens	not collected	sputum
ESC_GB6006AA_AS	ESC_PA2003AA	SAMN09400872	EnteroBase Qassembly 4.1	75	5048907	173935	2017	0	fimH30	10	Homo sapiens	not collected	sputum
ESC_GB7008AA_AS	ESC_PA0916AA	SAMN10435679	EnteroBase Qassembly 4.1	89	5083945	159196	2018	0	fimH30	10	Homo sapiens	not collected	sputum
ESC_GB7011AA_AS	ESC_PA0913AA	SAMN10435687	EnteroBase Qassembly 4.1	104	5293238	191046	2018	1	fimH30	6	Homo sapiens	not collected	sputum
ESC_NB4481AA_AS	ESC_SA6404AA	SAMN11285024	EnteroBase Qassembly 4.1	84	5205062	268091	2018	0	fimH30	5	Homo sapiens	not collected	sputum
ESC_NB5427AA_AS	ESC_SA5438AA	SAMN12220335	EnteroBase Qassembly 4.1	107	5158432	162139	2018	0	fimH30	9	Homo sapiens	not collected	sputum
ESC_NB5405AA_AS	ESC_SA5460AA	SAMN12220339	EnteroBase Qassembly 4.1	89	5125412	159507	2018	0	fimH30	5	Homo sapiens	not collected	sputum
ESC_NB5417AA_AS	ESC_SA5448AA	SAMN12220350	EnteroBase Qassembly 4.1	97	5351744	197758	2018	1	fimH30	3	Homo sapiens	not collected	sputum
ESC_HB7181AA_AS	ESC_PA5987AA	SAMN13622039	EnteroBase Qassembly 4.1	80	5203308	229859	2018	0	fimH30	9	Homo sapiens	not collected	sputum
ESC_HB7182AA_AS	ESC_PA5986AA	SAMN13622040	EnteroBase Qassembly 4.1	86	5137182	259425	2018	0	fimH30	9	Homo sapiens	not collected	sputum
ESC_HB7189AA_AS	ESC_PA5979AA	SAMN13622047	EnteroBase Qassembly 4.1	78	5059904	139080	2018	0	fimH30	9	Homo sapiens	not collected	sputum
ESC_HB7193AA_AS	ESC_PA5975AA	SAMN13622051	EnteroBase Qassembly 4.1	101	5090607	137510	2018	0	fimH30	1	Homo sapiens	not collected	sputum
ESC_NB8661AA_AS	ESC_SA6882AA	SAMN16340127	EnteroBase Qassembly 4.1	126	5415806	188475	2018	1	fimH30	11	Homo sapiens	not collected	sputum
ESC_NB8665AA_AS	ESC_SA6878AA	SAMN16340131	EnteroBase Qassembly 4.1	83	5151308	182204	2019	0	fimH30	8	Homo sapiens	not collected	sputum
ESC_NB8687AA_AS	ESC_SA6856AA	SAMN16340153	EnteroBase Qassembly 4.1	110	5371414	170883	2019	1	fimH30	10	Homo sapiens	not collected	sputum
ESC_NB8711AA_AS	ESC_SA6832AA	SAMN16340177	EnteroBase Qassembly 4.1	93	5378848	222540	2019	1	fimH30	10	Homo sapiens	not collected	sputum
ESC_JB8320AA_AS	ESC_QA8308AA	SAMN14395450	EnteroBase Qassembly 4.1	85	5343922	191062	2012	1	fimH30	6	Homo sapiens	Extraintestinal infection	throat
ESC_YA3501AA_AS	ESC_MA3284AA	SAMN11319255	EnteroBase Qassembly 4	124	5196305	185167	2012	0	fimH41	5	Homo sapiens	not applicable	tissue
ESC_YA1566AA_AS	ESC_MA2199AA	SAMEA5075915	EnteroBase Qassembly 4	278	5131939	48153	2014	0	fimH30	9	Homo sapiens		Tissue
ESC_GB6999AA_AS	ESC_PA0925AA	SAMN10435688	EnteroBase Qassembly 4.1	95	5396639	172208	2018	1	fimH30	2	Homo sapiens	not collected	tissue
ESC_YA3448AA_AS	ESC_MA3337AA	SAMN11319222	EnteroBase Qassembly 4	83	5235383	190501	2012	0	fimH30	3	Homo sapiens	not applicable	tracheal secret
ESC_PA0543AA_AS	ESC_GA9115AA	SAMN07450847	EnteroBase Qassembly 3.61	84	5060087	208724	2017	0	fimH41	9	Homo sapiens	Missing	umbilicus
ESC_WA8507AA_AS	ESC_LA9040AA	SAMEA5187707	EnteroBase Qassembly 4	96	5312880	211585	2003	0	fimH30	10	Homo sapiens		unclear
ESC_LA1579AA_AS	ESC_FA7813AA	SAMN06245874	EnteroBase Qassembly 3.61	100	5184279	191558	2014	0	fimH30	11	Homo sapiens		unclear
ESC_LA1578AA_AS	ESC_FA7814AA	SAMN06245875	EnteroBase Qassembly 3.61	94	5185728	203660	2014	0	fimH30	11	Homo sapiens		unclear
ESC_LA1577AA_AS	ESC_FA7815AA	SAMN06245876	EnteroBase Qassembly 3.61	94	5184415	204199	2014	0	fimH30	11	Homo sapiens		unclear
ESC_LA1576AA_AS	ESC_FA7816AA	SAMN06245877	EnteroBase Qassembly 3.61	97	5185216	204277	2014	0	fimH30	11	Homo sapiens		unclear
ESC_LA1575AA_AS	ESC_FA7817AA	SAMN06245878	EnteroBase Qassembly 3.61	95	5184685	203660	2014	0	fimH30	11	Homo sapiens		unclear
ESC_LA1574AA_AS	ESC_FA7818AA	SAMN06245879	EnteroBase Qassembly 3.61	97	5185876	191558	2014	0	fimH30	11	Homo sapiens		unclear
ESC_LA1573AA_AS	ESC_FA7819AA	SAMN06245880	EnteroBase Qassembly 3.61	97	5184402	267593	2014	0	fimH30	11	Homo sapiens		unclear
ESC_LA1572AA_AS	ESC_FA7820AA	SAMN06245881	EnteroBase Qassembly 3.61	97	5184512	267391	2014	0	fimH30	11	Homo sapiens		unclear
ESC_LA1571AA_AS	ESC_FA7821AA	SAMN06245882	EnteroBase Qassembly 3.61	94	5185488	204634	2014	0	fimH30	11	Homo sapiens		unclear
ESC_MA2712AA_AS	ESC_FA9487AA	SAMEA100686418	EnteroBase Qassembly 3.61	78	5101049	158302	2014	1	fimH30	11	Homo sapiens		unclear
ESC_KB8515AA_AS	ESC_RA1364AA	SAMEA6658639	EnteroBase Qassembly 4.1	67	5121629	222568	2016	0	fimH30	9	Homo sapiens		unclear
ESC_KB8496AA_AS	ESC_RA1381AA	SAMEA6658672	EnteroBase Qassembly 4.1	87	5177658	182124	2016	0	fimH41	9	Homo sapiens		unclear
ESC_KB8522AA_AS	ESC_RA1357AA	SAMEA6658705	EnteroBase Qassembly 4.1	143	5132925	86912	2016	1	fimH30	5	Homo sapiens		unclear
ESC_RA4424AA_AS	ESC_IA3349AA	SAMN08470716	EnteroBase Qassembly 3.61	84	5264745	149605	2017	0	fimH30	7	Homo sapiens		unclear
ESC_FB3465AA_AS	ESC_OA1643AA	SAMEA5949519	EnteroBase Qassembly 4.1	71	5267861	231953	2017	0	fimH22	1	Homo sapiens		unclear
ESC_LB2616AA_AS	ESC_RA1878AA	SAMN14048688	EnteroBase Qassembly 4.1	54	5090051	277632	2017	0		0	Homo sapiens		unclear
ESC_LB2663AA_AS	ESC_RA1831AA	SAMN14048959	EnteroBase Qassembly 4.1	73	5222315	263963	2017	0	fimH22	1	Homo sapiens		unclear
ESC_LB2619AA_AS	ESC_RA1875AA	SAMN14048685	EnteroBase Qassembly 4.1	68	5164715	331060	2017	0	fimH22	0	Homo sapiens		unclear
ESC_LB2654AA_AS	ESC_RA1840AA	SAMN14048949	EnteroBase Qassembly 4.1	79	5106079	158954	2017	0	fimH30	0	Homo sapiens		unclear
ESC_JB5783AA_AS	ESC_QA7503AA	SAMN14345050	EnteroBase Qassembly 4.1	55	5229625	228158	2017	1	fimH30	13	Homo sapiens		unclear
ESC_LB2818AA_AS	ESC_RA1676AA	SAMN14048947	EnteroBase Qassembly 4.1	80	5065246	213004	2017	0	fimH41	2	Homo sapiens		unclear
ESC_LB2625AA_AS	ESC_RA1869AA	SAMN14048677	EnteroBase Qassembly 4.1	54	5046845	309419	2017	0	fimH41	9	Homo sapiens		unclear
ESC_LB2807AA_AS	ESC_RA1687AA	SAMN14048935	EnteroBase Qassembly 4.1	78	5217172	189822	2017	1	fimH30	3	Homo sapiens		unclear
ESC_NB5831AA_AS	ESC_SA5056AA	SAMN13422978	EnteroBase Qassembly 4.1	62	5325845	246272	1995	0	fimH22	3	Homo sapiens	Pyelonephritis	urine/UTI
ESC_WA7114AA_AS	ESC_LA3619AA	SAMN09405759	EnteroBase Qassembly 4	54	5136310	228886	1998	1	fimH22	5	Homo sapiens	Cystitis	urine/UTI
ESC_WA7112AA_AS	ESC_LA3621AA	SAMN09405757	EnteroBase Qassembly 4	61	5091206	202715	1999	0	fimH22	1	Homo sapiens	Cystitis	urine/UTI
ESC_WA7111AA_AS	ESC_LA3622AA	SAMN09405758	EnteroBase Qassembly 4	62	5238473	284094	1999	0	fimH22	0	Homo sapiens	Cystitis	urine/UTI
ESC_CA3727AA_AS	ESC_CA0060AA	SAMEA1486669	EnteroBase Qassembly 2.2	98	5197358	276253	2000	0	fimH30	7	Homo sapiens		urine/UTI
ESC_CA1569AA_AS	ESC_CA0058AA	SAMEA1486635	EnteroBase Qassembly 2.2	101	5283378	233941	2001	0	fimH30	7	Homo sapiens		urine/UTI
ESC_BA0944AA_AS	ESC_CA0055AA	SAMEA1486594	EnteroBase Qassembly 2.2	81	5152783	273555	2002	0	fimH30	1	Homo sapiens		urine/UTI
ESC_CA4425AA_AS	ESC_CA0054AA	SAMEA1486619	EnteroBase Qassembly 2.2	71	5100372	275883	2002	0	fimH30	9	Homo sapiens		urine/UTI
ESC_CA4333AA_AS	ESC_CA0050AA	SAMEA1486655	EnteroBase Qassembly 2.2	82	5216902	181325	2002	0	fimH30	9	Homo sapiens		urine/UTI
ESC_BA7700AA_AS	ESC_CA0059AA	SAMEA1486638	EnteroBase Qassembly 2.2	90	5307917	266469	2003	0	fimH30	11	Homo sapiens		urine/UTI
ESC_CA5510AA_AS	ESC_CA0057AA	SAMEA1486656	EnteroBase Qassembly 2.2	102	5292202	191543	2003	1	fimH30	11	Homo sapiens		urine/UTI
ESC_BA6920AA_AS	ESC_CA0052AA	SAMEA1486654	EnteroBase Qassembly 2.2	118	5400055	175528	2004	1	fimH30	15	Homo sapiens		urine/UTI
ESC_BA4887AA_AS	ESC_CA0051AA	SAMEA1486595	EnteroBase Qassembly 2.2	80	5265065	319752	2004	0	fimH30	11	Homo sapiens		urine/UTI
ESC_BA1729AA_AS	ESC_CA0145AA	SAMEA1486639	EnteroBase Qassembly 2.2	86	5164304	276249	2005	0	fimH30	2	Homo sapiens		urine/UTI
ESC_BA7706AA_AS	ESC_CA0143AA	SAMEA1486598	EnteroBase Qassembly 2.2	97	5278125	175528	2005	0	fimH30	9	Homo sapiens		urine/UTI
ESC_FA7789AA_AS	ESC_CA4360AA	SAMN04159539	EnteroBase Qassembly 3.32	96	5203974	201477	2005	0	fimH30	11	Homo sapiens	Escherichia coli [E. coli] as the cause of diseases classified elsewhere	urine/UTI
ESC_FA7892AA_AS	ESC_CA4463AA	SAMN04159542	EnteroBase Qassembly 3.32	89	5242585	199655	2005	0	fimH30	16	Homo sapiens	Escherichia coli [E. coli] as the cause of diseases classified elsewhere	urine/UTI
ESC_FA7914AA_AS	ESC_CA4485AA	SAMN04159540	EnteroBase Qassembly 3.32	98	5261341	202898	2005	0	fimH30	11	Homo sapiens	Escherichia coli [E. coli] as the cause of diseases classified elsewhere	urine/UTI
ESC_QA7439AA_AS	ESC_HA9631AA	SAMD00076977	EnteroBase Qassembly 3.61	82	5223451	145487	2006	0	fimH22	5	Homo sapiens		urine/UTI
ESC_HA1971AA_AS	ESC_DA9449AA	SAMEA2500547	EnteroBase Qassembly 3.41	103	5287063	187575	2006	0	fimH30	10	Homo sapiens		urine/UTI
ESC_NB7761AA_AS	ESC_RA7441AA	SAMN14547716	EnteroBase Qassembly 4.1	57	5133855	319792	2006	0	fimH30	5	Homo sapiens	cystitis	urine/UTI
ESC_NB7705AA_AS	ESC_RA7497AA	SAMN14547727	EnteroBase Qassembly 4.1	73	5129780	261443	2006	0	fimH30	4	Homo sapiens	cystitis	urine/UTI
ESC_NB7729AA_AS	ESC_RA7473AA	SAMN14547752	EnteroBase Qassembly 4.1	59	5083928	229010	2006	0	fimH30	4	Homo sapiens	pyelonephritis	urine/UTI
ESC_NB7732AA_AS	ESC_RA7470AA	SAMN14547755	EnteroBase Qassembly 4.1	81	5215070	227632	2006	0	fimH30	12	Homo sapiens	pyelonephritis	urine/UTI
ESC_NB7734AA_AS	ESC_RA7468AA	SAMN14547757	EnteroBase Qassembly 4.1	82	5234510	200789	2006	0	fimH30	12	Homo sapiens	cystitis	urine/UTI
ESC_NB7735AA_AS	ESC_RA7467AA	SAMN14547758	EnteroBase Qassembly 4.1	84	5212420	196315	2006	0	fimH30	12	Homo sapiens	cystitis	urine/UTI
ESC_HA5821AA_AS	ESC_DA4585AA	SAMN04273130	EnteroBase Qassembly 3.41	97	5204403	191068	2006	0	fimH30	3	Homo sapiens	Urinary infection	urine/UTI
ESC_FB9391AA_AS	ESC_OA5150AA	SAMN12731258	EnteroBase Qassembly 4.1	47	5111612	334260	2007	0	fimH30	4	Homo sapiens	not collected	urine/UTI
ESC_FB1913AA_AS	ESC_OA0321AA	SAMN12731263	EnteroBase Qassembly 4.1	48	5328339	336307	2007	0	fimH30	5	Homo sapiens	not collected	urine/UTI
ESC_FB1912AA_AS	ESC_OA0322AA	SAMN12731265	EnteroBase Qassembly 4.1	52	5143751	319833	2007	0	fimH30	4	Homo sapiens	not collected	urine/UTI
ESC_FB9390AA_AS	ESC_OA5151AA	SAMN12731267	EnteroBase Qassembly 4.1	71	5372028	219874	2007	1	fimH30	11	Homo sapiens	not collected	urine/UTI
ESC_FB1910AA_AS	ESC_OA0324AA	SAMN12731273	EnteroBase Qassembly 4.1	65	5221600	336307	2007	0	fimH30	9	Homo sapiens	not collected	urine/UTI
ESC_FB9415AA_AS	ESC_OA5128AA	SAMN12731275	EnteroBase Qassembly 4.1	62	5185158	276427	2007	0	fimH30	11	Homo sapiens	not collected	urine/UTI
ESC_FB1907AA_AS	ESC_OA0327AA	SAMN12731278	EnteroBase Qassembly 4.1	60	5182975	230131	2007	0	fimH30	9	Homo sapiens	not collected	urine/UTI
ESC_FB1909AA_AS	ESC_OA0325AA	SAMN12731279	EnteroBase Qassembly 4.1	41	5119922	342364	2007	0	fimH30	5	Homo sapiens	not collected	urine/UTI
ESC_FA7906AA_AS	ESC_CA4477AA	SAMN04159637	EnteroBase Qassembly 3.32	190	5168638	56670	2007	0	fimH30	9	Homo sapiens	Escherichia coli [E. coli] as the cause of diseases classified elsewhere	urine/UTI
ESC_FA7907AA_AS	ESC_CA4478AA	SAMN04159636	EnteroBase Qassembly 3.32	190	4928301	50693	2007	0	fimH41	1	Homo sapiens	Escherichia coli [E. coli] as the cause of diseases classified elsewhere	urine/UTI
ESC_HB7658AA_AS	ESC_PA6197AA	SAMN13659120	EnteroBase Qassembly 4.1	83	5098387	190362	2007	0	fimH30	4	Homo sapiens	not collected	urine/UTI
ESC_HA1970AA_AS	ESC_DA9450AA	SAMEA2500545	EnteroBase Qassembly 3.41	90	5150349	167039	2007	0	fimH30	9	Homo sapiens		urine/UTI
ESC_NB7706AA_AS	ESC_RA7496AA	SAMN14547728	EnteroBase Qassembly 4.1	57	5053427	202718	2007	0	fimH30	4	Homo sapiens	urosepsis	urine/UTI
ESC_NB7707AA_AS	ESC_RA7495AA	SAMN14547729	EnteroBase Qassembly 4.1	55	5248081	300209	2007	0	fimH30	4	Homo sapiens	urosepsis	urine/UTI
ESC_NB7708AA_AS	ESC_RA7494AA	SAMN14547730	EnteroBase Qassembly 4.1	55	5055312	254475	2007	0	fimH30	4	Homo sapiens	urosepsis	urine/UTI
ESC_NB7711AA_AS	ESC_RA7491AA	SAMN14547734	EnteroBase Qassembly 4.1	71	5230034	224749	2007	0	fimH30	12	Homo sapiens	cystitis	urine/UTI
ESC_NB7712AA_AS	ESC_RA7490AA	SAMN14547735	EnteroBase Qassembly 4.1	84	5229860	170560	2007	0	fimH30	12	Homo sapiens	cystitis	urine/UTI
ESC_NB7736AA_AS	ESC_RA7466AA	SAMN14547759	EnteroBase Qassembly 4.1	126	5180417	87685	2007	0	fimH30	6	Homo sapiens	pyelonephritis	urine/UTI
ESC_NB7743AA_AS	ESC_RA7459AA	SAMN14547765	EnteroBase Qassembly 4.1	84	5225892	191602	2007	0	fimH30	12	Homo sapiens	pyelonephritis	urine/UTI
ESC_NB7744AA_AS	ESC_RA7458AA	SAMN14547766	EnteroBase Qassembly 4.1	75	5231188	239080	2007	0	fimH30	12	Homo sapiens	cystitis	urine/UTI
ESC_NB7747AA_AS	ESC_RA7455AA	SAMN14547769	EnteroBase Qassembly 4.1	79	5228112	254050	2007	0	fimH30	12	Homo sapiens	pyelonephritis	urine/UTI
ESC_NB7750AA_AS	ESC_RA7452AA	SAMN14547772	EnteroBase Qassembly 4.1	87	5259395	208701	2007	0	fimH30	12	Homo sapiens	cystitis	urine/UTI
ESC_NB7751AA_AS	ESC_RA7451AA	SAMN14547773	EnteroBase Qassembly 4.1	78	5230335	221722	2007	0	fimH30	12	Homo sapiens	cystitis	urine/UTI
ESC_FA7915AA_AS	ESC_CA4486AA	SAMN04159531	EnteroBase Qassembly 3.32	89	5275318	191483	2007	1	fimH30	11	Homo sapiens	Escherichia coli [E. coli] as the cause of diseases classified elsewhere	urine/UTI
ESC_FA7833AA_AS	ESC_CA4404AA	SAMN04159534	EnteroBase Qassembly 3.32	111	5219817	189725	2007	0	fimH30	1	Homo sapiens	Escherichia coli [E. coli] as the cause of diseases classified elsewhere	urine/UTI
ESC_FA7844AA_AS	ESC_CA4415AA	SAMN04159533	EnteroBase Qassembly 3.32	86	5025879	247981	2007	0	fimH41	11	Homo sapiens	Escherichia coli [E. coli] as the cause of diseases classified elsewhere	urine/UTI
ESC_BA4929AA_AS	ESC_CA0110AA	SAMEA1486597	EnteroBase Qassembly 2.2	99	5160616	199412	2007	0	fimH30	7	Homo sapiens		urine/UTI
ESC_CA3659AA_AS	ESC_CA0109AA	SAMEA1486620	EnteroBase Qassembly 2.2	77	4970292	180892	2007	0	fimH234	1	Homo sapiens		urine/UTI
ESC_BA4275AA_AS	ESC_CA0098AA	SAMEA1486634	EnteroBase Qassembly 2.2	89	5176500	204504	2007	0	fimH30	7	Homo sapiens		urine/UTI
ESC_CA4283AA_AS	ESC_CA0140AA	SAMEA1486624	EnteroBase Qassembly 2.2	82	4979069	294101	2007	0	fimH41	3	Homo sapiens		urine/UTI
ESC_BA7194AA_AS	ESC_CA0139AA	SAMEA1486601	EnteroBase Qassembly 2.2	52	5115265	279854	2007	0	fimH22	0	Homo sapiens		urine/UTI
ESC_BA1344AA_AS	ESC_CA0108AA	SAMEA1486632	EnteroBase Qassembly 2.2	77	5040920	294102	2007	0	fimH41	9	Homo sapiens		urine/UTI
ESC_BA9834AA_AS	ESC_CA0141AA	SAMEA1486662	EnteroBase Qassembly 2.2	76	5249839	247519	2007	0	fimH22	6	Homo sapiens		urine/UTI
ESC_FB1981AA_AS	ESC_OA0354AA	SAMN12731305	EnteroBase Qassembly 4.1	60	5193389	308349	2008	0	fimH30	9	Homo sapiens	not collected	urine/UTI
ESC_FB1977AA_AS	ESC_OA0358AA	SAMN12731307	EnteroBase Qassembly 4.1	47	5199385	334254	2008	0	fimH35	7	Homo sapiens	not collected	urine/UTI
ESC_FB1980AA_AS	ESC_OA0355AA	SAMN12731308	EnteroBase Qassembly 4.1	72	5367425	222496	2008	1	fimH30	10	Homo sapiens	not collected	urine/UTI
ESC_FB1978AA_AS	ESC_OA0357AA	SAMN12731309	EnteroBase Qassembly 4.1	50	5136211	400103	2008	0	fimH30	7	Homo sapiens	not collected	urine/UTI
ESC_FB2093AA_AS	ESC_OA0467AA	SAMN12731322	EnteroBase Qassembly 4.1	60	5286303	336308	2008	0	fimH30	7	Homo sapiens	not collected	urine/UTI
ESC_FB3092AA_AS	ESC_OA0496AA	SAMN12731324	EnteroBase Qassembly 4.1	61	5128205	252537	2008	0	fimH30	6	Homo sapiens	not collected	urine/UTI
ESC_FB9440AA_AS	ESC_OA5106AA	SAMN12731328	EnteroBase Qassembly 4.1	61	5227813	270211	2008	0	fimH30	11	Homo sapiens	not collected	urine/UTI
ESC_FB3099AA_AS	ESC_OA0489AA	SAMN12731331	EnteroBase Qassembly 4.1	99	5281412	184848	2008	1	fimH30	14	Homo sapiens	not collected	urine/UTI
ESC_FB9435AA_AS	ESC_OA5111AA	SAMN12731337	EnteroBase Qassembly 4.1	62	5275621	284520	2008	0	fimH22	5	Homo sapiens	not collected	urine/UTI
ESC_FB3098AA_AS	ESC_OA0490AA	SAMN12731340	EnteroBase Qassembly 4.1	77	5399330	222568	2008	0	fimH30	7	Homo sapiens	not collected	urine/UTI
ESC_FB3537AA_AS	ESC_OA1900AA	SAMN12731348	EnteroBase Qassembly 4.1	86	5332942	228158	2008	1	fimH30	9	Homo sapiens	not collected	urine/UTI
ESC_FB3536AA_AS	ESC_OA1901AA	SAMN12731352	EnteroBase Qassembly 4.1	74	5268780	265247	2008	1	fimH30	7	Homo sapiens	not collected	urine/UTI
ESC_FA7808AA_AS	ESC_CA4379AA	SAMN04159602	EnteroBase Qassembly 3.32	105	5673990	151508	2008	0	fimH5	18	Homo sapiens	Escherichia coli [E. coli] as the cause of diseases classified elsewhere	urine/UTI
ESC_FA7810AA_AS	ESC_CA4381AA	SAMN04159600	EnteroBase Qassembly 3.32	93	5024171	293666	2008	0	fimH41	11	Homo sapiens	Escherichia coli [E. coli] as the cause of diseases classified elsewhere	urine/UTI
ESC_PA8077AA_AS	ESC_HA3407AA	SAMN05212795	EnteroBase Qassembly 3.61	72	5277055	291486	2008	0	fimH30	7	Homo sapiens	Urinary tract infection	urine/UTI
ESC_HA1972AA_AS	ESC_DA9448AA	SAMEA2500546	EnteroBase Qassembly 3.41	123	5226276	190930	2008	0	fimH30	11	Homo sapiens		urine/UTI
ESC_NB7718AA_AS	ESC_RA7484AA	SAMN14547741	EnteroBase Qassembly 4.1	82	5310285	141707	2008	1	fimH27	3	Homo sapiens	cystitis	urine/UTI
ESC_NB7754AA_AS	ESC_RA7448AA	SAMN14547776	EnteroBase Qassembly 4.1	87	5231586	191026	2008	0	fimH30	12	Homo sapiens	pyelonephritis	urine/UTI
ESC_FA7780AA_AS	ESC_CA4351AA	SAMN04159628	EnteroBase Qassembly 3.32	149	5173274	72440	2008	0	fimH30	9	Homo sapiens	Escherichia coli [E. coli] as the cause of diseases classified elsewhere	urine/UTI
ESC_FA7822AA_AS	ESC_CA4393AA	SAMN04159536	EnteroBase Qassembly 3.32	88	5132592	191356	2008	1	fimH30	3	Homo sapiens	Escherichia coli [E. coli] as the cause of diseases classified elsewhere	urine/UTI
ESC_FA7855AA_AS	ESC_CA4426AA	SAMN04159532	EnteroBase Qassembly 3.32	99	5411549	159054	2008	1	fimH30	13	Homo sapiens	Escherichia coli [E. coli] as the cause of diseases classified elsewhere	urine/UTI
ESC_FA7811AA_AS	ESC_CA4382AA	SAMN04159537	EnteroBase Qassembly 3.32	91	5197949	150566	2008	1	fimH30	9	Homo sapiens	Escherichia coli [E. coli] as the cause of diseases classified elsewhere	urine/UTI
ESC_BA7612AA_AS	ESC_CA0077AA	SAMEA1486667	EnteroBase Qassembly 2.2	57	5133778	300000	2008	0	fimH22	0	Homo sapiens		urine/UTI
ESC_BA5889AA_AS	ESC_CA0076AA	SAMEA1486587	EnteroBase Qassembly 2.2	65	5086235	191260	2008	0	fimH22	0	Homo sapiens		urine/UTI
ESC_FB4050AA_AS	ESC_OA2135AA	SAMN12731368	EnteroBase Qassembly 4.1	45	5192801	336346	2009	0	fimH30	5	Homo sapiens	not collected	urine/UTI
ESC_FB4049AA_AS	ESC_OA2136AA	SAMN12731371	EnteroBase Qassembly 4.1	74	5409421	222567	2009	1	fimH30	9	Homo sapiens	not collected	urine/UTI
ESC_FB4047AA_AS	ESC_OA2138AA	SAMN12731374	EnteroBase Qassembly 4.1	64	5224503	209517	2009	0	fimH30	9	Homo sapiens	not collected	urine/UTI
ESC_FB4048AA_AS	ESC_OA2137AA	SAMN12731375	EnteroBase Qassembly 4.1	73	5399569	227036	2009	1	fimH30	10	Homo sapiens	not collected	urine/UTI
ESC_FB4052AA_AS	ESC_OA2133AA	SAMN12731376	EnteroBase Qassembly 4.1	59	5168618	283415	2009	0	fimH30	1	Homo sapiens	not collected	urine/UTI
ESC_GB4166AA_AS	ESC_OA7846AA	SAMN12731377	EnteroBase Qassembly 4.1	104	5312533	219802	2009	0	fimH30	11	Homo sapiens	not collected	urine/UTI
ESC_FB4111AA_AS	ESC_OA2163AA	SAMN12731381	EnteroBase Qassembly 4.1	65	5388805	336306	2009	0	fimH30	3	Homo sapiens	not collected	urine/UTI
ESC_FB4118AA_AS	ESC_OA2156AA	SAMN12731384	EnteroBase Qassembly 4.1	67	5192223	336307	2009	0	fimH30	9	Homo sapiens	not collected	urine/UTI
ESC_FB4116AA_AS	ESC_OA2158AA	SAMN12731385	EnteroBase Qassembly 4.1	72	5283795	272340	2009	0	fimH30	6	Homo sapiens	not collected	urine/UTI
ESC_FB4119AA_AS	ESC_OA2155AA	SAMN12731390	EnteroBase Qassembly 4.1	52	5267132	276488	2009	0	fimH30	2	Homo sapiens	not collected	urine/UTI
ESC_FA7803AA_AS	ESC_CA4374AA	SAMN04159607	EnteroBase Qassembly 3.32	78	5235068	203438	2009	0	fimH30	12	Homo sapiens	Escherichia coli [E. coli] as the cause of diseases classified elsewhere	urine/UTI
ESC_FA7798AA_AS	ESC_CA4369AA	SAMN04159611	EnteroBase Qassembly 3.32	75	5234863	275113	2009	0	fimH30	12	Homo sapiens	Escherichia coli [E. coli] as the cause of diseases classified elsewhere	urine/UTI
ESC_FA7797AA_AS	ESC_CA4368AA	SAMN04159612	EnteroBase Qassembly 3.32	95	5359000	203715	2009	1	fimH30	12	Homo sapiens	Escherichia coli [E. coli] as the cause of diseases classified elsewhere	urine/UTI
ESC_VA3131AA_AS	ESC_KA7849AA	SAMN10525367	EnteroBase Qassembly 4	102	5393777	209080	2009	0	fimH22	12	Homo sapiens		urine/UTI
ESC_FA7790AA_AS	ESC_CA4361AA	SAMN04159619	EnteroBase Qassembly 3.32	102	5347621	171181	2009	1	fimH30	11	Homo sapiens	Escherichia coli [E. coli] as the cause of diseases classified elsewhere	urine/UTI
ESC_FA7787AA_AS	ESC_CA4358AA	SAMN04159621	EnteroBase Qassembly 3.32	107	5361198	195075	2009	1	fimH298	12	Homo sapiens	Escherichia coli [E. coli] as the cause of diseases classified elsewhere	urine/UTI
ESC_FA7779AA_AS	ESC_CA4350AA	SAMN04159629	EnteroBase Qassembly 3.32	95	5212100	142617	2009	0	fimH30	14	Homo sapiens	Escherichia coli [E. coli] as the cause of diseases classified elsewhere	urine/UTI
ESC_CA2624AA_AS	ESC_CA0107AA	SAMEA1486642	EnteroBase Qassembly 2.2	73	5123064	231065	2009	0	fimH30	9	Homo sapiens		urine/UTI
ESC_BA2841AA_AS	ESC_CA0072AA	SAMEA1486668	EnteroBase Qassembly 2.2	85	5231188	242494	2009	0	fimH30	7	Homo sapiens		urine/UTI
ESC_BA9633AA_AS	ESC_CA0106AA	SAMEA1486664	EnteroBase Qassembly 2.2	93	5176198	199951	2009	0	fimH30	10	Homo sapiens		urine/UTI
ESC_CA2165AA_AS	ESC_CA0071AA	SAMEA1486658	EnteroBase Qassembly 2.2	88	5095318	159172	2009	0	fimH30	12	Homo sapiens		urine/UTI
ESC_BA3155AA_AS	ESC_CA0070AA	SAMEA1486637	EnteroBase Qassembly 2.2	68	5198374	274732	2009	0	fimH30	10	Homo sapiens		urine/UTI
ESC_AA8174AA_AS	ESC_CA0069AA	SAMEA1486640	EnteroBase Qassembly 2.2	98	5134915	174430	2009	0	fimH30	11	Homo sapiens		urine/UTI
ESC_BA8416AA_AS	ESC_CA0105AA	SAMEA1486596	EnteroBase Qassembly 2.2	77	5134478	204203	2009	0	fimH30	9	Homo sapiens		urine/UTI
ESC_CA2094AA_AS	ESC_CA0104AA	SAMEA1486602	EnteroBase Qassembly 2.2	100	5170526	202986	2009	0	fimH30	10	Homo sapiens		urine/UTI
ESC_BA2553AA_AS	ESC_CA0103AA	SAMEA1486631	EnteroBase Qassembly 2.2	87	5312519	211212	2009	0	fimH22	5	Homo sapiens		urine/UTI
ESC_CA3077AA_AS	ESC_CA0102AA	SAMEA1486650	EnteroBase Qassembly 2.2	82	5186241	275695	2009	0	fimH22	6	Homo sapiens		urine/UTI
ESC_AA9754AA_AS	ESC_CA0101AA	SAMEA1486633	EnteroBase Qassembly 2.2	69	5127683	276178	2009	0	fimH22	0	Homo sapiens		urine/UTI
ESC_BA6984AA_AS	ESC_CA0100AA	SAMEA1486588	EnteroBase Qassembly 2.2	62	5132948	276178	2009	0	fimH22	0	Homo sapiens		urine/UTI
ESC_CA5729AA_AS	ESC_CA0099AA	SAMEA1486608	EnteroBase Qassembly 2.2	87	4876180	224855	2009	0	fimH41	5	Homo sapiens		urine/UTI
ESC_BA5891AA_AS	ESC_CA0097AA	SAMEA1486652	EnteroBase Qassembly 2.2	92	5224432	191293	2009	0	fimH41	9	Homo sapiens		urine/UTI
ESC_BA1336AA_AS	ESC_CA0138AA	SAMEA1486599	EnteroBase Qassembly 2.2	122	5091061	149756	2009	0	fimH41	8	Homo sapiens		urine/UTI
ESC_BA5951AA_AS	ESC_CA0137AA	SAMEA1486581	EnteroBase Qassembly 2.2	106	5270214	191608	2009	1	fimH30	2	Homo sapiens		urine/UTI
ESC_BA0117AA_AS	ESC_CA0135AA	SAMEA1486627	EnteroBase Qassembly 2.2	97	5285217	243155	2009	0	fimH22	1	Homo sapiens		urine/UTI
ESC_FB5375AA_AS	ESC_OA2809AA	SAMN12731412	EnteroBase Qassembly 4.1	80	5260531	217158	2010	0	fimH30	8	Homo sapiens	not collected	urine/UTI
ESC_GB3801AA_AS	ESC_OA7574AA	SAMN12731419	EnteroBase Qassembly 4.1	62	5288849	259431	2010	0	fimH30	11	Homo sapiens	not collected	urine/UTI
ESC_FB5377AA_AS	ESC_OA2807AA	SAMN12731420	EnteroBase Qassembly 4.1	68	5230057	222568	2010	0	fimH30	10	Homo sapiens	not collected	urine/UTI
ESC_FB5371AA_AS	ESC_OA2813AA	SAMN12731422	EnteroBase Qassembly 4.1	61	5228686	342363	2010	0	fimH30	6	Homo sapiens	not collected	urine/UTI
ESC_FB5379AA_AS	ESC_OA2805AA	SAMN12731423	EnteroBase Qassembly 4.1	55	5177555	331493	2010	0	fimH35	7	Homo sapiens	not collected	urine/UTI
ESC_FB5374AA_AS	ESC_OA2810AA	SAMN12731424	EnteroBase Qassembly 4.1	72	5345949	204839	2010	1	fimH30	9	Homo sapiens	not collected	urine/UTI
ESC_FB5394AA_AS	ESC_OA2933AA	SAMN12731433	EnteroBase Qassembly 4.1	76	5345601	222348	2010	1	fimH30	10	Homo sapiens	not collected	urine/UTI
ESC_FB5386AA_AS	ESC_OA2941AA	SAMN12731434	EnteroBase Qassembly 4.1	71	5297157	204839	2010	1	fimH30	5	Homo sapiens	not collected	urine/UTI
ESC_BA4016AA_AS	ESC_CA0132AA	SAMEA1486674	EnteroBase Qassembly 2.2	104	5278156	508334	2010	0	fimH298	2	Homo sapiens		urine/UTI
ESC_BA2222AA_AS	ESC_CA0125AA	SAMEA1486672	EnteroBase Qassembly 2.2	66	5082438	277924	2010	0	fimH22	2	Homo sapiens		urine/UTI
ESC_CA1939AA_AS	ESC_CA0123AA	SAMEA1486607	EnteroBase Qassembly 2.2	119	5446932	191185	2010	0	fimH30	10	Homo sapiens		urine/UTI
ESC_BA2034AA_AS	ESC_CA0115AA	SAMEA1486663	EnteroBase Qassembly 2.2	83	5212078	277934	2010	0	fimH22	7	Homo sapiens		urine/UTI
ESC_CA2153AA_AS	ESC_CA0118AA	SAMEA1486586	EnteroBase Qassembly 2.2	114	5222520	169233	2010	0	fimH30	9	Homo sapiens		urine/UTI
ESC_CA2265AA_AS	ESC_CA0112AA	SAMEA1486643	EnteroBase Qassembly 2.2	107	5290324	170539	2010	1	fimH30	5	Homo sapiens		urine/UTI
ESC_BA4120AA_AS	ESC_CA0111AA	SAMEA1486675	EnteroBase Qassembly 2.2	74	5054776	229931	2010	0	fimH30	9	Homo sapiens		urine/UTI
ESC_FA7828AA_AS	ESC_CA4399AA	SAMN04159584	EnteroBase Qassembly 3.32	80	5317818	319664	2010	1	fimH30	8	Homo sapiens	Escherichia coli [E. coli] as the cause of diseases classified elsewhere	urine/UTI
ESC_FA7827AA_AS	ESC_CA4398AA	SAMN04159585	EnteroBase Qassembly 3.32	84	5316211	252322	2010	1	fimH30	8	Homo sapiens	Escherichia coli [E. coli] as the cause of diseases classified elsewhere	urine/UTI
ESC_FA7814AA_AS	ESC_CA4385AA	SAMN04159597	EnteroBase Qassembly 3.32	134	5354799	172990	2010	1	fimH30	12	Homo sapiens	Escherichia coli [E. coli] as the cause of diseases classified elsewhere	urine/UTI
ESC_FA7826AA_AS	ESC_CA4397AA	SAMN04159586	EnteroBase Qassembly 3.32	104	5274205	163830	2010	1	fimH27	11	Homo sapiens	Escherichia coli [E. coli] as the cause of diseases classified elsewhere	urine/UTI
ESC_FA7825AA_AS	ESC_CA4396AA	SAMN04159587	EnteroBase Qassembly 3.32	108	5374285	170535	2010	1	fimH30	10	Homo sapiens	Escherichia coli [E. coli] as the cause of diseases classified elsewhere	urine/UTI
ESC_FA7895AA_AS	ESC_CA4466AA	SAMN04159647	EnteroBase Qassembly 3.32	77	5057326	319748	2010	0	fimH30	10	Homo sapiens	Escherichia coli [E. coli] as the cause of diseases classified elsewhere	urine/UTI
ESC_YA3550AA_AS	ESC_MA3235AA	SAMN11319166	EnteroBase Qassembly 4	89	4938782	190313	2010	0	fimH41	2	Homo sapiens	not applicable	urine/UTI
ESC_FA7809AA_AS	ESC_CA4380AA	SAMN04159601	EnteroBase Qassembly 3.32	111	5477940	202147	2010	1	fimH298	11	Homo sapiens	Escherichia coli [E. coli] as the cause of diseases classified elsewhere	urine/UTI
ESC_FA7788AA_AS	ESC_CA4359AA	SAMN04159620	EnteroBase Qassembly 3.32	90	5303934	196065	2010	1	fimH298	10	Homo sapiens	Escherichia coli [E. coli] as the cause of diseases classified elsewhere	urine/UTI
ESC_YA4614AA_AS	ESC_MA3412AA	SAMN11319444	EnteroBase Qassembly 4	87	5180990	186969	2010	1	fimH30	11	Homo sapiens	not applicable	urine/UTI
ESC_AA9415AA_AS	ESC_CA0079AA	SAMEA1486606	EnteroBase Qassembly 2.2	107	5114094	154196	2010	0	fimH30	4	Homo sapiens		urine/UTI
ESC_BA2529AA_AS	ESC_CA0078AA	SAMEA1486630	EnteroBase Qassembly 2.2	110	5270447	173993	2010	0	fimH30	2	Homo sapiens		urine/UTI
ESC_CA2906AA_AS	ESC_CA0074AA	SAMEA1486616	EnteroBase Qassembly 2.2	91	5080308	186625	2010	0	fimH30	9	Homo sapiens		urine/UTI
ESC_CA6269AA_AS	ESC_CA0136AA	SAMEA1486657	EnteroBase Qassembly 2.2	74	5343903	211189	2010	1		6	Homo sapiens		urine/UTI
ESC_KB3741AA_AS	ESC_RA0505AA	SAMN13082298	EnteroBase Qassembly 4.1	98	5278507	219898	2010	1	fimH30	6	Homo sapiens	Extrainestinal E. coli infection	urine/UTI
ESC_KB3728AA_AS	ESC_RA0518AA	SAMN13082286	EnteroBase Qassembly 4.1	71	5105191	202692	2010	0	fimH30	9	Homo sapiens	Extrainestinal E. coli infection	urine/UTI
ESC_KB3727AA_AS	ESC_RA0519AA	SAMN13082285	EnteroBase Qassembly 4.1	63	5056413	216213	2010	0	fimH30	5	Homo sapiens	Extrainestinal E. coli infection	urine/UTI
ESC_HA0242AA_AS	ESC_DA3297AA	SAMEA3920429	EnteroBase Qassembly 3.41	76	5265482	173832	2010	0	fimH30	6	Homo sapiens		urine/UTI
ESC_YA3523AA_AS	ESC_MA3262AA	SAMN11319189	EnteroBase Qassembly 4	45	5114884	300346	2010	0	fimH30	0	Homo sapiens	not applicable	urine/UTI
ESC_YA3656AA_AS	ESC_MA3129AA	SAMN11319494	EnteroBase Qassembly 4	72	5427309	191623	2010	1	fimH30	9	Homo sapiens	not applicable	urine/UTI
ESC_FA7881AA_AS	ESC_CA4452AA	SAMN04159543	EnteroBase Qassembly 3.32	95	5160879	204774	2010	0	fimH30	9	Homo sapiens	Escherichia coli [E. coli] as the cause of diseases classified elsewhere	urine/UTI
ESC_QA9412AA_AS	ESC_HA8884AA	SAMD00077724	EnteroBase Qassembly 3.61	97	4989547	159137	2011	0	fimH41	2	Homo sapiens		urine/UTI
ESC_QA6983AA_AS	ESC_HA8887AA	SAMD00077721	EnteroBase Qassembly 3.61	143	5288608	90638	2011	1	fimH30	10	Homo sapiens		urine/UTI
ESC_HA5768AA_AS	ESC_DA4638AA	SAMN04273059	EnteroBase Qassembly 3.41	56	5151105	319890	2011	0	fimH30	9	Homo sapiens	Urinary infection	urine/UTI
ESC_HA5769AA_AS	ESC_DA4637AA	SAMN04273060	EnteroBase Qassembly 3.41	74	5237175	276253	2011	0	fimH30	1	Homo sapiens	Urinary infection	urine/UTI
ESC_HA5751AA_AS	ESC_DA4655AA	SAMN04273061	EnteroBase Qassembly 3.41	50	5094287	278996	2011	0	fimH22	1	Homo sapiens	Urinary infection	urine/UTI
ESC_HA5752AA_AS	ESC_DA4654AA	SAMN04273062	EnteroBase Qassembly 3.41	77	5112587	191375	2011	0	fimH30	6	Homo sapiens	Urinary infection	urine/UTI
ESC_HA5753AA_AS	ESC_DA4653AA	SAMN04273063	EnteroBase Qassembly 3.41	73	5110019	314620	2011	0	fimH30	7	Homo sapiens	Urinary infection	urine/UTI
ESC_HA5754AA_AS	ESC_DA4652AA	SAMN04273064	EnteroBase Qassembly 3.41	62	5082572	319750	2011	0	fimH1198	0	Homo sapiens	Urinary infection	urine/UTI
ESC_HA5755AA_AS	ESC_DA4651AA	SAMN04273065	EnteroBase Qassembly 3.41	78	5088629	201335	2011	0	fimH30	10	Homo sapiens	Urinary infection	urine/UTI
ESC_HA5756AA_AS	ESC_DA4650AA	SAMN04273066	EnteroBase Qassembly 3.41	44	5029716	306059	2011	0	fimH22	0	Homo sapiens	Urinary infection	urine/UTI
ESC_HA5757AA_AS	ESC_DA4649AA	SAMN04273067	EnteroBase Qassembly 3.41	57	5139171	284329	2011	0	fimH22	0	Homo sapiens	Urinary infection	urine/UTI
ESC_HA5758AA_AS	ESC_DA4648AA	SAMN04273068	EnteroBase Qassembly 3.41	79	5172623	206262	2011	0	fimH30	5	Homo sapiens	Urinary infection	urine/UTI
ESC_HA5759AA_AS	ESC_DA4647AA	SAMN04273069	EnteroBase Qassembly 3.41	135	5410314	190986	2011	1	fimH30	6	Homo sapiens	Urinary infection	urine/UTI
ESC_HA5760AA_AS	ESC_DA4646AA	SAMN04273070	EnteroBase Qassembly 3.41	72	5109903	276253	2011	0	fimH30	7	Homo sapiens	Urinary infection	urine/UTI
ESC_HA5761AA_AS	ESC_DA4645AA	SAMN04273071	EnteroBase Qassembly 3.41	79	5136828	216082	2011	0	fimH30	1	Homo sapiens	Urinary infection	urine/UTI
ESC_HA5763AA_AS	ESC_DA4643AA	SAMN04273073	EnteroBase Qassembly 3.41	63	5134146	340453	2011	0	fimH22	4	Homo sapiens	Urinary infection	urine/UTI
ESC_HA5764AA_AS	ESC_DA4642AA	SAMN04273074	EnteroBase Qassembly 3.41	52	5198981	284697	2011	0	fimH22	2	Homo sapiens	Urinary infection	urine/UTI
ESC_HA5765AA_AS	ESC_DA4641AA	SAMN04273075	EnteroBase Qassembly 3.41	71	5087567	192074	2011	0	fimH30	1	Homo sapiens	Urinary infection	urine/UTI
ESC_HA5766AA_AS	ESC_DA4640AA	SAMN04273076	EnteroBase Qassembly 3.41	69	5080467	276209	2011	0	fimH30	4	Homo sapiens	Urinary infection	urine/UTI
ESC_HA5767AA_AS	ESC_DA4639AA	SAMN04273077	EnteroBase Qassembly 3.41	103	5228200	210801	2011	0	fimH30	10	Homo sapiens	Urinary infection	urine/UTI
ESC_FB5765AA_AS	ESC_OA2968AA	SAMN12731443	EnteroBase Qassembly 4.1	58	5131023	326101	2011	0	fimH30	6	Homo sapiens	not collected	urine/UTI
ESC_FB5761AA_AS	ESC_OA2972AA	SAMN12731450	EnteroBase Qassembly 4.1	64	5132643	308892	2011	0	fimH30	1	Homo sapiens	not collected	urine/UTI
ESC_FB5757AA_AS	ESC_OA2976AA	SAMN12731451	EnteroBase Qassembly 4.1	67	5198797	190448	2011	0	fimH30	9	Homo sapiens	not collected	urine/UTI
ESC_GB3808AA_AS	ESC_OA7567AA	SAMN12731463	EnteroBase Qassembly 4.1	69	5143871	182367	2011	0	fimH30	5	Homo sapiens	not collected	urine/UTI
ESC_FB6256AA_AS	ESC_OA3240AA	SAMN12731464	EnteroBase Qassembly 4.1	80	5406490	222496	2011	1	fimH30	10	Homo sapiens	not collected	urine/UTI
ESC_GB3809AA_AS	ESC_OA7566AA	SAMN12731466	EnteroBase Qassembly 4.1	62	5061861	209445	2011	0	fimH30	3	Homo sapiens	not collected	urine/UTI
ESC_FB6508AA_AS	ESC_OA3384AA	SAMN12731468	EnteroBase Qassembly 4.1	64	5289670	262810	2011	0	fimH30	1	Homo sapiens	not collected	urine/UTI
ESC_FB6506AA_AS	ESC_OA3386AA	SAMN12731470	EnteroBase Qassembly 4.1	72	5168530	319828	2011	0	fimH30	9	Homo sapiens	not collected	urine/UTI
ESC_GB3845AA_AS	ESC_OA7530AA	SAMN12731472	EnteroBase Qassembly 4.1	72	5152721	222568	2011	0	fimH30	9	Homo sapiens	not collected	urine/UTI
ESC_FB6505AA_AS	ESC_OA3387AA	SAMN12731473	EnteroBase Qassembly 4.1	69	5246467	202171	2011	0	fimH30	11	Homo sapiens	not collected	urine/UTI
ESC_FB6509AA_AS	ESC_OA3383AA	SAMN12731474	EnteroBase Qassembly 4.1	68	5202520	191421	2011	0	fimH30	10	Homo sapiens	not collected	urine/UTI
ESC_FA7824AA_AS	ESC_CA4395AA	SAMN04159588	EnteroBase Qassembly 3.32	112	5505091	178369	2011	1	fimH30	11	Homo sapiens	Escherichia coli [E. coli] as the cause of diseases classified elsewhere	urine/UTI
ESC_FA7823AA_AS	ESC_CA4394AA	SAMN04159589	EnteroBase Qassembly 3.32	84	5342892	236212	2011	1	fimH30	6	Homo sapiens	Escherichia coli [E. coli] as the cause of diseases classified elsewhere	urine/UTI
ESC_FA7821AA_AS	ESC_CA4392AA	SAMN04159590	EnteroBase Qassembly 3.32	97	5118644	179680	2011	0	fimH30	9	Homo sapiens	Escherichia coli [E. coli] as the cause of diseases classified elsewhere	urine/UTI
ESC_FA7820AA_AS	ESC_CA4391AA	SAMN04159591	EnteroBase Qassembly 3.32	107	5083432	180264	2011	0	fimH41	10	Homo sapiens	Escherichia coli [E. coli] as the cause of diseases classified elsewhere	urine/UTI
ESC_FA7818AA_AS	ESC_CA4389AA	SAMN04159593	EnteroBase Qassembly 3.32	111	5282060	149049	2011	0	fimH5	7	Homo sapiens	Escherichia coli [E. coli] as the cause of diseases classified elsewhere	urine/UTI
ESC_FA7816AA_AS	ESC_CA4387AA	SAMN04159595	EnteroBase Qassembly 3.32	90	5245321	164981	2011	1	fimH27	10	Homo sapiens	Escherichia coli [E. coli] as the cause of diseases classified elsewhere	urine/UTI
ESC_FA7815AA_AS	ESC_CA4386AA	SAMN04159596	EnteroBase Qassembly 3.32	94	5354077	208397	2011	0	fimH30	13	Homo sapiens	Escherichia coli [E. coli] as the cause of diseases classified elsewhere	urine/UTI
ESC_YA3629AA_AS	ESC_MA3156AA	SAMN11319282	EnteroBase Qassembly 4	133	5228015	166635	2011	0	fimH41	9	Homo sapiens	not applicable	urine/UTI
ESC_YA3631AA_AS	ESC_MA3154AA	SAMN11319168	EnteroBase Qassembly 4	48	5152784	284496	2011	0	fimH30	0	Homo sapiens	not applicable	urine/UTI
ESC_FA7786AA_AS	ESC_CA4357AA	SAMN04159622	EnteroBase Qassembly 3.32	77	5260335	319664	2011	0	fimH30	10	Homo sapiens	Escherichia coli [E. coli] as the cause of diseases classified elsewhere	urine/UTI
ESC_FA7785AA_AS	ESC_CA4356AA	SAMN04159623	EnteroBase Qassembly 3.32	79	4992201	242106	2011	0	fimH41	9	Homo sapiens	Escherichia coli [E. coli] as the cause of diseases classified elsewhere	urine/UTI
ESC_YA3709AA_AS	ESC_MA3080AA	SAMN11319381	EnteroBase Qassembly 4	64	5063442	321683	2011	0	fimH41	10	Homo sapiens	not applicable	urine/UTI
ESC_YA3486AA_AS	ESC_MA3299AA	SAMN11319386	EnteroBase Qassembly 4	49	4999711	309404	2011	0	fimH41	2	Homo sapiens	not applicable	urine/UTI
ESC_YA3479AA_AS	ESC_MA3306AA	SAMN11319389	EnteroBase Qassembly 4	216	4933629	50284	2011	0	fimH41	0	Homo sapiens	not applicable	urine/UTI
ESC_YA3645AA_AS	ESC_MA3140AA	SAMN11319182	EnteroBase Qassembly 4	94	5148084	158908	2011	0	fimH30	9	Homo sapiens	not applicable	urine/UTI
ESC_HA5804AA_AS	ESC_DA4602AA	SAMN04273113	EnteroBase Qassembly 3.41	67	4854176	218347	2011	0	fimH41	0	Homo sapiens	Urinary infection	urine/UTI
ESC_JB8316AA_AS	ESC_QA8312AA	SAMN14395446	EnteroBase Qassembly 4.1	81	5278216	237514	2011	0	fimH30	2	Homo sapiens	Extraintestinal infection	urine/UTI
ESC_JB8318AA_AS	ESC_QA8310AA	SAMN14395448	EnteroBase Qassembly 4.1	78	5343959	228162	2011	1	fimH30	6	Homo sapiens	Extraintestinal infection	urine/UTI
ESC_HA5808AA_AS	ESC_DA4598AA	SAMN04273117	EnteroBase Qassembly 3.41	83	5225518	274476	2011	0	fimH30	12	Homo sapiens	asymptomatic	urine/UTI
ESC_NB5846AA_AS	ESC_SA5041AA	SAMN13422992	EnteroBase Qassembly 4.1	53	5113281	229757	2011	0	fimH22	1	Homo sapiens	Asymptomatic bacteriuria	urine/UTI
ESC_NB5848AA_AS	ESC_SA5039AA	SAMN13422994	EnteroBase Qassembly 4.1	133	5270382	96775	2011	0	fimH30	10	Homo sapiens	Asymptomatic bacteriuria	urine/UTI
ESC_NB5854AA_AS	ESC_SA5033AA	SAMN13422999	EnteroBase Qassembly 4.1	78	5119127	190448	2011	0	fimH30	1	Homo sapiens	Asymptomatic bacteriuria	urine/UTI
ESC_NB5855AA_AS	ESC_SA5032AA	SAMN13423000	EnteroBase Qassembly 4.1	65	5178723	255605	2011	0	fimH30	6	Homo sapiens	Asymptomatic bacteriuria	urine/UTI
ESC_NB5860AA_AS	ESC_SA5027AA	SAMN13423005	EnteroBase Qassembly 4.1	82	5204088	208842	2011	0	fimH30	1	Homo sapiens	Asymptomatic bacteriuria	urine/UTI
ESC_NB5861AA_AS	ESC_SA5026AA	SAMN13423006	EnteroBase Qassembly 4.1	124	5074298	92148	2011	0	fimH30	0	Homo sapiens	Asymptomatic bacteriuria	urine/UTI
ESC_NB5709AA_AS	ESC_SA5178AA	SAMN13423020	EnteroBase Qassembly 4.1	97	5076753	185106	2011	0	fimH30	1	Homo sapiens	Asymptomatic bacteriuria	urine/UTI
ESC_NB5710AA_AS	ESC_SA5177AA	SAMN13423021	EnteroBase Qassembly 4.1	152	5164038	99388	2011	0	fimH30	8	Homo sapiens	Asymptomatic bacteriuria	urine/UTI
ESC_NB5713AA_AS	ESC_SA5174AA	SAMN13423024	EnteroBase Qassembly 4.1	133	5031753	84757	2011	0	fimH30	1	Homo sapiens	Asymptomatic bacteriuria	urine/UTI
ESC_NB5715AA_AS	ESC_SA5172AA	SAMN13423026	EnteroBase Qassembly 4.1	88	5047544	130953	2011	0	fimH30	0	Homo sapiens	Asymptomatic bacteriuria	urine/UTI
ESC_RA4822AA_AS	ESC_IA3865AA	SAMN08513236	EnteroBase Qassembly 3.61	78	5006029	174922	2011	0	fimH30	2	Homo sapiens	not collected	urine/UTI
ESC_RA4825AA_AS	ESC_IA3862AA	SAMN08513237	EnteroBase Qassembly 3.61	77	5163512	275844	2011	0	fimH30	10	Homo sapiens	not collected	urine/UTI
ESC_RA4827AA_AS	ESC_IA3860AA	SAMN08513239	EnteroBase Qassembly 3.61	67	5079829	211807	2011	0	fimH30	10	Homo sapiens	not collected	urine/UTI
ESC_CA0719AA_AS	ESC_CA0067AA	SAMEA1486661	EnteroBase Qassembly 2.2	55	5060381	289104	2011	0	fimH22	0	Homo sapiens		urine/UTI
ESC_CA5436AA_AS	ESC_CA0066AA	SAMEA1486593	EnteroBase Qassembly 2.2	97	5344015	203441	2011	1	fimH30	9	Homo sapiens		urine/UTI
ESC_BA4737AA_AS	ESC_CA0063AA	SAMEA1486628	EnteroBase Qassembly 2.2	96	5298467	191559	2011	1	fimH30	10	Homo sapiens		urine/UTI
ESC_MA2658AA_AS	ESC_GA0972AA	SAMN06645555	EnteroBase Qassembly 3.61	97	5122057	157723	2011	0	fimH30	10	Homo sapiens	Asymptomatic bacteriuria	urine/UTI
ESC_TA7633AA_AS	ESC_KA0862AA	SAMN10039328	EnteroBase Qassembly 4	63	5276233	282342	2011	0	fimH30	6	Homo sapiens	Colonization	urine/UTI
ESC_TA7632AA_AS	ESC_KA0863AA	SAMN10039327	EnteroBase Qassembly 4	69	5277510	217131	2011	0	fimH30	6	Homo sapiens	Colonization	urine/UTI
ESC_KB3744AA_AS	ESC_RA0502AA	SAMN13082300	EnteroBase Qassembly 4.1	99	5288181	193018	2011	1	fimH30	6	Homo sapiens	Extrainestinal E. coli infection	urine/UTI
ESC_KB3652AA_AS	ESC_RA0594AA	SAMN13082358	EnteroBase Qassembly 4.1	67	5315371	225695	2011	0	fimH30	8	Homo sapiens	Extrainestinal E. coli infection	urine/UTI
ESC_HA0245AA_AS	ESC_DA3294AA	SAMEA3920432	EnteroBase Qassembly 3.41	96	5308053	142569	2011	0	fimH30	8	Homo sapiens		urine/UTI
ESC_BA2958AA_AS	ESC_BA5279AA	SAMN02801918	EnteroBase Qassembly 2.2	87	5046406	159565	2011	0	fimH30	1	Homo sapiens	urinary tract infection	urine/UTI
ESC_CA3489AA_AS	ESC_BA5274AA	SAMN02801921	EnteroBase Qassembly 2.2	67	5113536	274276	2011	0	fimH22	0	Homo sapiens	urinary tract infection	urine/UTI
ESC_CA3590AA_AS	ESC_BA5242AA	SAMN02801937	EnteroBase Qassembly 2.2	96	5104928	186599	2011	0	fimH30	10	Homo sapiens	urinary tract infection	urine/UTI
ESC_BA3487AA_AS	ESC_BA5229AA	SAMN02801947	EnteroBase Qassembly 2.2	96	4989198	200175	2011	0	fimH41	10	Homo sapiens	urinary tract infection	urine/UTI
ESC_CA0953AA_AS	ESC_BA5220AA	SAMN02801956	EnteroBase Qassembly 2.2	129	5247296	106326	2011	0	fimH30	0	Homo sapiens	urinary tract infection	urine/UTI
ESC_CA3515AA_AS	ESC_BA5219AA	SAMN02801957	EnteroBase Qassembly 2.2	82	5151677	309433	2011	0	fimH30	7	Homo sapiens	urinary tract infection	urine/UTI
ESC_CA2563AA_AS	ESC_BA5214AA	SAMN02801962	EnteroBase Qassembly 2.2	145	5216567	105888	2011	0	fimH30	12	Homo sapiens	urinary tract infection	urine/UTI
ESC_BA4065AA_AS	ESC_BA5212AA	SAMN02801964	EnteroBase Qassembly 2.2	96	5025226	157965	2011	0	fimH30	1	Homo sapiens	urinary tract infection	urine/UTI
ESC_CA3564AA_AS	ESC_BA5202AA	SAMN02801974	EnteroBase Qassembly 2.2	97	5204340	185662	2011	0	fimH30	0	Homo sapiens	urinary tract infection	urine/UTI
ESC_BA5514AA_AS	ESC_BA5198AA	SAMN02801978	EnteroBase Qassembly 2.2	98	5196484	159188	2011	0	fimH30	2	Homo sapiens	urinary tract infection	urine/UTI
ESC_BA4427AA_AS	ESC_BA5183AA	SAMN02801993	EnteroBase Qassembly 2.2	89	5192805	186599	2011	0	fimH30	9	Homo sapiens	urinary tract infection	urine/UTI
ESC_BA4216AA_AS	ESC_BA5182AA	SAMN02801994	EnteroBase Qassembly 2.2	63	5103134	276915	2011	0	fimH30	1	Homo sapiens	urinary tract infection	urine/UTI
ESC_BA6701AA_AS	ESC_BA5169AA	SAMN02802007	EnteroBase Qassembly 2.2	197	4825399	42684	2011	0	fimH30	7	Homo sapiens	urinary tract infection	urine/UTI
ESC_CA5848AA_AS	ESC_BA5142AA	SAMN02802034	EnteroBase Qassembly 2.2	82	5052638	181084	2011	0	fimH30	1	Homo sapiens	urinary tract infection	urine/UTI
ESC_CA2053AA_AS	ESC_BA5133AA	SAMN02802043	EnteroBase Qassembly 2.2	100	5203167	173597	2011	0	fimH30	10	Homo sapiens	urinary tract infection	urine/UTI
ESC_EA6185AA_AS	ESC_BA5103AA	SAMN02802073	EnteroBase Qassembly 2.2	103	5258221	216568	2011	0	fimH30	2	Homo sapiens	urinary tract infection	urine/UTI
ESC_AA8258AA_AS	ESC_BA5030AA	SAMN02802118	EnteroBase Qassembly 2.2	89	4807028	129362	2011	0	fimH41	2	Homo sapiens	urinary tract infection	urine/UTI
ESC_BA9967AA_AS	ESC_BA4983AA	SAMN02802142	EnteroBase Qassembly 2.2	93	5375323	190954	2011	0	fimH30	1	Homo sapiens	urinary tract infection	urine/UTI
ESC_CA3836AA_AS	ESC_BA4975AA	SAMN02802146	EnteroBase Qassembly 2.2	105	5274352	146023	2011	1	fimH27	2	Homo sapiens	urinary tract infection	urine/UTI
ESC_BA6165AA_AS	ESC_BA4928AA	SAMN02802168	EnteroBase Qassembly 2.2	95	5091122	186703	2011	0	fimH30	9	Homo sapiens	urinary tract infection	urine/UTI
ESC_BA8458AA_AS	ESC_BA4898AA	SAMN02802183	EnteroBase Qassembly 2.2	110	5164452	159710	2011	0	fimH41	5	Homo sapiens	urinary tract infection	urine/UTI
ESC_AA9690AA_AS	ESC_BA4892AA	SAMN02802186	EnteroBase Qassembly 2.2	149	5233673	124227	2011	0	fimH30	5	Homo sapiens	urinary tract infection	urine/UTI
ESC_CA6573AA_AS	ESC_BA4879AA	SAMN02802193	EnteroBase Qassembly 2.2	78	5232784	203312	2011	0	fimH30	10	Homo sapiens	urinary tract infection	urine/UTI
ESC_FB6518AA_AS	ESC_OA3374AA	SAMN12731494	EnteroBase Qassembly 4.1	57	5110002	257352	2012	0	fimH30	2	Homo sapiens	not collected	urine/UTI
ESC_FB7566AA_AS	ESC_OA3996AA	SAMN12731499	EnteroBase Qassembly 4.1	70	5381475	204506	2012	1	fimH30	10	Homo sapiens	not collected	urine/UTI
ESC_YA3531AA_AS	ESC_MA3254AA	SAMN11319228	EnteroBase Qassembly 4	172	5061866	62582	2012	0	fimH35	2	Homo sapiens	not applicable	urine/UTI
ESC_YA3678AA_AS	ESC_MA3107AA	SAMN11319238	EnteroBase Qassembly 4	43	5124445	530569	2012	0	fimH22	2	Homo sapiens	not applicable	urine/UTI
ESC_HA5776AA_AS	ESC_DA4630AA	SAMN04273084	EnteroBase Qassembly 3.41	105	5326792	184741	2012	1	fimH30	7	Homo sapiens	Urinary infection	urine/UTI
ESC_IB7672AA_AS	ESC_QA4469AA	SAMN10821348	EnteroBase Qassembly 4.1	117	5212133	124267	2012	0	fimH30	2	Homo sapiens	Urinary_Tract_Infection	urine/UTI
ESC_YA3685AA_AS	ESC_MA3100AA	SAMN11319305	EnteroBase Qassembly 4	95	5375398	319828	2012	0	fimH22	0	Homo sapiens	not applicable	urine/UTI
ESC_HA8133AA_AS	ESC_EA2247AA	SAMN05170070	EnteroBase Qassembly 3.51	82	5234242	182789	2012	0	fimH30	9	Homo sapiens	NA	urine/UTI
ESC_HA8134AA_AS	ESC_EA2246AA	SAMN05170071	EnteroBase Qassembly 3.51	59	5224315	383139	2012	1	fimH22	6	Homo sapiens	NA	urine/UTI
ESC_IB6664AA_AS	ESC_QA4826AA	SAMN10735149	EnteroBase Qassembly 4.1	231	5143089	47216	2012	0	fimH30	13	Homo sapiens		urine/UTI
ESC_IB7671AA_AS	ESC_QA4470AA	SAMN10821349	EnteroBase Qassembly 4.1	61	4867377	243713	2012	0		10	Homo sapiens	Urinary_Tract_Infection	urine/UTI
ESC_XA7386AA_AS	ESC_MA1581AA	SAMEA5317468	EnteroBase Qassembly 4	73	5038650	235214	2012	0	fimH41	10	Homo sapiens		urine/UTI
ESC_IB7513AA_AS	ESC_QA4628AA	SAMN10821315	EnteroBase Qassembly 4.1	62	5128182	222309	2012	0		7	Homo sapiens	Urinary_Tract_Infection	urine/UTI
ESC_IB7399AA_AS	ESC_QA4742AA	SAMN10821337	EnteroBase Qassembly 4.1	218	5260122	69220	2012	0	fimH41	8	Homo sapiens	Urinary_Tract_Infection	urine/UTI
ESC_IB7397AA_AS	ESC_QA4744AA	SAMN10821335	EnteroBase Qassembly 4.1	84	5007523	220980	2012	0	fimH41	9	Homo sapiens	Urinary_Tract_Infection	urine/UTI
ESC_JB8315AA_AS	ESC_QA8313AA	SAMN14395445	EnteroBase Qassembly 4.1	84	5340394	227035	2012	1	fimH30	6	Homo sapiens	Extraintestinal infection	urine/UTI
ESC_JB8317AA_AS	ESC_QA8311AA	SAMN14395447	EnteroBase Qassembly 4.1	190	4993706	59762	2012	0	fimH30	5	Homo sapiens	Extraintestinal infection	urine/UTI
ESC_JB8319AA_AS	ESC_QA8309AA	SAMN14395449	EnteroBase Qassembly 4.1	68	5114335	191062	2012	1	fimH30	5	Homo sapiens	Extraintestinal infection	urine/UTI
ESC_JB8341AA_AS	ESC_QA8287AA	SAMN14395469	EnteroBase Qassembly 4.1	133	5234340	279559	2012	0	fimH41	10	Homo sapiens	Extraintestinal infection	urine/UTI
ESC_JB8431AA_AS	ESC_QA8286AA	SAMN14395470	EnteroBase Qassembly 4.1	58	4988633	208585	2012	0	fimH41	1	Homo sapiens	Extraintestinal infection	urine/UTI
ESC_JB8343AA_AS	ESC_QA8285AA	SAMN14395471	EnteroBase Qassembly 4.1	90	4901480	169871	2012	0	fimH41	5	Homo sapiens	Extraintestinal infection	urine/UTI
ESC_HA5809AA_AS	ESC_DA4597AA	SAMN04273118	EnteroBase Qassembly 3.41	112	5345224	189747	2012	1	fimH27	3	Homo sapiens	asymptomatic	urine/UTI
ESC_HA5810AA_AS	ESC_DA4596AA	SAMN04273119	EnteroBase Qassembly 3.41	76	5121751	222625	2012	0	fimH30	1	Homo sapiens	asymptomatic	urine/UTI
ESC_HA5811AA_AS	ESC_DA4595AA	SAMN04273120	EnteroBase Qassembly 3.41	84	5190619	274699	2012	0	fimH30	8	Homo sapiens	asymptomatic	urine/UTI
ESC_HA5812AA_AS	ESC_DA4594AA	SAMN04273121	EnteroBase Qassembly 3.41	64	5150972	275112	2012	0	fimH22	7	Homo sapiens	asymptomatic	urine/UTI
ESC_HA5813AA_AS	ESC_DA4593AA	SAMN04273122	EnteroBase Qassembly 3.41	80	5057663	170527	2012	0	fimH30	9	Homo sapiens	asymptomatic	urine/UTI
ESC_HA8580AA_AS	ESC_EA2491AA	SAMN05439503	EnteroBase Qassembly 3.51	167	5109996	58998	2012	0	fimH30	3	Homo sapiens	missing	urine/UTI
ESC_TA8718AA_AS	ESC_KA1772AA	SAMN10093648	EnteroBase Qassembly 4	71	5290916	229822	2012	0	fimH22	1	Homo sapiens	missing	urine/UTI
ESC_TA8836AA_AS	ESC_KA1776AA	SAMN10093631	EnteroBase Qassembly 4	79	4963525	191375	2012	0	fimH41	0	Homo sapiens	missing	urine/UTI
ESC_TA8661AA_AS	ESC_KA1853AA	SAMN10093575	EnteroBase Qassembly 4	60	5233976	229938	2012	0	fimH30	0	Homo sapiens	missing	urine/UTI
ESC_TA8678AA_AS	ESC_KA1835AA	SAMN10093577	EnteroBase Qassembly 4	75	4993457	152519	2012	0	fimH30	4	Homo sapiens	missing	urine/UTI
ESC_RA4802AA_AS	ESC_IA3885AA	SAMN08513221	EnteroBase Qassembly 3.61	45	5149517	524533	2012	0	fimH22	0	Homo sapiens	not collected	urine/UTI
ESC_RA4800AA_AS	ESC_IA3887AA	SAMN08513229	EnteroBase Qassembly 3.61	81	5039471	147643	2012	0	fimH30	4	Homo sapiens	not collected	urine/UTI
ESC_RA4819AA_AS	ESC_IA3868AA	SAMN08513231	EnteroBase Qassembly 3.61	80	5176456	268158	2012	0	fimH30	9	Homo sapiens	not collected	urine/UTI
ESC_RA4818AA_AS	ESC_IA3869AA	SAMN08513232	EnteroBase Qassembly 3.61	75	5198772	216752	2012	0	fimH30	0	Homo sapiens	not collected	urine/UTI
ESC_TA8665AA_AS	ESC_KA1848AA	SAMN10093594	EnteroBase Qassembly 4	78	5286414	221907	2012	1	fimH30	2	Homo sapiens	missing	urine/UTI
ESC_KB3765AA_AS	ESC_RA0481AA	SAMN13082323	EnteroBase Qassembly 4.1	77	5192501	205250	2012	0	fimH30	10	Homo sapiens	Extrainestinal E. coli infection	urine/UTI
ESC_KB3764AA_AS	ESC_RA0482AA	SAMN13082322	EnteroBase Qassembly 4.1	74	5193759	207033	2012	0	fimH30	10	Homo sapiens	Extrainestinal E. coli infection	urine/UTI
ESC_KB3752AA_AS	ESC_RA0494AA	SAMN13082308	EnteroBase Qassembly 4.1	83	5172913	191062	2012	0	fimH30	10	Homo sapiens	Extrainestinal E. coli infection	urine/UTI
ESC_KB3751AA_AS	ESC_RA0495AA	SAMN13082307	EnteroBase Qassembly 4.1	73	5180123	173941	2012	0	fimH30	9	Homo sapiens	Extrainestinal E. coli infection	urine/UTI
ESC_KB3715AA_AS	ESC_RA0531AA	SAMN13082271	EnteroBase Qassembly 4.1	77	5357555	202819	2012	1	fimH30	10	Homo sapiens	Extrainestinal E. coli infection	urine/UTI
ESC_KB3714AA_AS	ESC_RA0532AA	SAMN13082270	EnteroBase Qassembly 4.1	86	5358819	182912	2012	1	fimH30	10	Homo sapiens	Extrainestinal E. coli infection	urine/UTI
ESC_KB3707AA_AS	ESC_RA0539AA	SAMN13082232	EnteroBase Qassembly 4.1	93	5257159	163738	2012	1	fimH30	5	Homo sapiens	Extrainestinal E. coli infection	urine/UTI
ESC_KB3706AA_AS	ESC_RA0540AA	SAMN13082257	EnteroBase Qassembly 4.1	97	5181881	222524	2012	0	fimH30	10	Homo sapiens	Extrainestinal E. coli infection	urine/UTI
ESC_KB3681AA_AS	ESC_RA0565AA	SAMN13082390	EnteroBase Qassembly 4.1	74	5302975	202819	2012	1	fimH30	1	Homo sapiens	Extrainestinal E. coli infection	urine/UTI
ESC_KB3680AA_AS	ESC_RA0566AA	SAMN13082389	EnteroBase Qassembly 4.1	72	5306877	227035	2012	1	fimH30	1	Homo sapiens	Extrainestinal E. coli infection	urine/UTI
ESC_KB3677AA_AS	ESC_RA0569AA	SAMN13082385	EnteroBase Qassembly 4.1	66	5186486	254827	2012	0	fimH30	7	Homo sapiens	Extrainestinal E. coli infection	urine/UTI
ESC_KB3657AA_AS	ESC_RA0589AA	SAMN13082362	EnteroBase Qassembly 4.1	85	5280174	191062	2012	1	fimH30	15	Homo sapiens	Extrainestinal E. coli infection	urine/UTI
ESC_KB3630AA_AS	ESC_RA0616AA	SAMN13082337	EnteroBase Qassembly 4.1	87	5103335	182363	2012	0	fimH30	1	Homo sapiens	Extrainestinal E. coli infection	urine/UTI
ESC_KB3627AA_AS	ESC_RA0619AA	SAMN13082333	EnteroBase Qassembly 4.1	76	5050872	216213	2012	0	fimH30	1	Homo sapiens	Extrainestinal E. coli infection	urine/UTI
ESC_KB4579AA_AS	ESC_RA0684AA	SAMN13082259	EnteroBase Qassembly 4.1	81	5104844	237570	2012	0	fimH30	10	Homo sapiens	Extrainestinal E. coli infection	urine/UTI
ESC_KB4571AA_AS	ESC_RA0692AA	SAMN13082231	EnteroBase Qassembly 4.1	101	5256907	171626	2012	1	fimH30	5	Homo sapiens	Extrainestinal E. coli infection	urine/UTI
ESC_HA5814AA_AS	ESC_DA4592AA	SAMN04273123	EnteroBase Qassembly 3.41	45	5101889	284329	2012	0	fimH22	0	Homo sapiens	Urinary infection	urine/UTI
ESC_HA5815AA_AS	ESC_DA4591AA	SAMN04273124	EnteroBase Qassembly 3.41	95	5210792	164990	2012	0	fimH30	10	Homo sapiens	Urinary infection	urine/UTI
ESC_HA5816AA_AS	ESC_DA4590AA	SAMN04273125	EnteroBase Qassembly 3.41	83	5188326	191553	2012	0	fimH30	1	Homo sapiens	Urinary infection	urine/UTI
ESC_HA5817AA_AS	ESC_DA4589AA	SAMN04273126	EnteroBase Qassembly 3.41	88	5270974	185347	2012	0	fimH22	2	Homo sapiens	Urinary infection	urine/UTI
ESC_HA5818AA_AS	ESC_DA4588AA	SAMN04273127	EnteroBase Qassembly 3.41	74	4935885	355701	2012	0	fimH41	1	Homo sapiens	Urinary infection	urine/UTI
ESC_HA5819AA_AS	ESC_DA4587AA	SAMN04273128	EnteroBase Qassembly 3.41	96	5292447	225191	2012	0	fimH30	5	Homo sapiens	Urinary infection	urine/UTI
ESC_CA1741AA_AS	ESC_BA5091AA	SAMN02802085	EnteroBase Qassembly 2.2	73	5055812	183448	2012	0	fimH30	2	Homo sapiens	urinary tract infection	urine/UTI
ESC_AA8306AA_AS	ESC_BA5068AA	SAMN02802099	EnteroBase Qassembly 2.2	74	5056096	248004	2012	0	fimH41	10	Homo sapiens	urinary tract infection	urine/UTI
ESC_BA2812AA_AS	ESC_BA5048AA	SAMN02802109	EnteroBase Qassembly 2.2	76	5266162	190962	2012	0	fimH30	2	Homo sapiens	urinary tract infection	urine/UTI
ESC_FB7654AA_AS	ESC_OA4031AA	SAMN12731530	EnteroBase Qassembly 4.1	88	5365376	276433	2013	0	fimH30	8	Homo sapiens	not collected	urine/UTI
ESC_FB7661AA_AS	ESC_OA4024AA	SAMN12731535	EnteroBase Qassembly 4.1	68	5231330	209517	2013	0	fimH30	9	Homo sapiens	not collected	urine/UTI
ESC_FB7660AA_AS	ESC_OA4025AA	SAMN12731536	EnteroBase Qassembly 4.1	59	5147658	209340	2013	0	fimH30	6	Homo sapiens	not collected	urine/UTI
ESC_FB7732AA_AS	ESC_OA4150AA	SAMN12731541	EnteroBase Qassembly 4.1	62	5242640	254539	2013	0	fimH30	5	Homo sapiens	not collected	urine/UTI
ESC_FB7740AA_AS	ESC_OA4142AA	SAMN12731564	EnteroBase Qassembly 4.1	75	5266825	342364	2013	1	fimH30	11	Homo sapiens	not collected	urine/UTI
ESC_RA4867AA_AS	ESC_IA3820AA	SAMN08513432	EnteroBase Qassembly 3.61	86	5317303	191062	2013	0	fimH30	9	Homo sapiens	Unknown	urine/UTI
ESC_IB7425AA_AS	ESC_QA4716AA	SAMN10821437	EnteroBase Qassembly 4.1	103	5348174	135073	2013	1	fimH27	7	Homo sapiens	Urinary_Tract_Infection	urine/UTI
ESC_CA5460AA_AS	ESC_BA8371AA	SAMN02581291	EnteroBase Qassembly 2.2	72	5103862	223133	2013	0	fimH30	5	Homo sapiens		urine/UTI
ESC_CA6211AA_AS	ESC_BA8367AA	SAMN02581296	EnteroBase Qassembly 2.2	104	5112921	213667	2013	0	fimH30	10	Homo sapiens		urine/UTI
ESC_FA7211AA_AS	ESC_BA8375AA	SAMN02581297	EnteroBase Qassembly 2.2	58	4988504	245810	2013	0	fimH30	1	Homo sapiens		urine/UTI
ESC_FA7185AA_AS	ESC_BA8374AA	SAMN02581300	EnteroBase Qassembly 2.2	112	5160617	149669	2013	0	fimH30	9	Homo sapiens		urine/UTI
ESC_IB7522AA_AS	ESC_QA4619AA	SAMN10821446	EnteroBase Qassembly 4.1	62	5043325	191424	2013	0	fimH30	1	Homo sapiens	Urinary_Tract_Infection	urine/UTI
ESC_FA7278AA_AS	ESC_BA8253AA	SAMN02581371	EnteroBase Qassembly 2.2	86	5271853	185984	2013	1	fimH30	11	Homo sapiens		urine/UTI
ESC_YA3633AA_AS	ESC_MA3152AA	SAMN11319313	EnteroBase Qassembly 4	66	5087819	190708	2013	0	fimH30	1	Homo sapiens	not applicable	urine/UTI
ESC_YA3788AA_AS	ESC_MA3423AA	SAMN11319316	EnteroBase Qassembly 4	50	4856518	321546	2013	0	fimH41	5	Homo sapiens	not applicable	urine/UTI
ESC_YA3564AA_AS	ESC_MA3221AA	SAMN11319169	EnteroBase Qassembly 4	89	5102921	191274	2013	0	fimH30	0	Homo sapiens	not applicable	urine/UTI
ESC_YA3566AA_AS	ESC_MA3219AA	SAMN11319321	EnteroBase Qassembly 4	78	5341660	208114	2013	1	fimH30	10	Homo sapiens	not applicable	urine/UTI
ESC_YA3731AA_AS	ESC_MA3058AA	SAMN11319335	EnteroBase Qassembly 4	70	5031651	224634	2013	0	fimH41	10	Homo sapiens	not applicable	urine/UTI
ESC_YA3732AA_AS	ESC_MA3057AA	SAMN11319340	EnteroBase Qassembly 4	82	5088651	279970	2013	0	fimH41	10	Homo sapiens	not applicable	urine/UTI
ESC_YA3733AA_AS	ESC_MA3056AA	SAMN11319341	EnteroBase Qassembly 4	35	5075533	443664	2013	0	fimH22	2	Homo sapiens	not applicable	urine/UTI
ESC_HA8136AA_AS	ESC_EA2244AA	SAMN05170083	EnteroBase Qassembly 3.51	51	5146520	360622	2013	0	fimH30	4	Homo sapiens	NA	urine/UTI
ESC_HA8137AA_AS	ESC_EA2243AA	SAMN05170085	EnteroBase Qassembly 3.51	120	5232968	160196	2013	0	fimH30	2	Homo sapiens	NA	urine/UTI
ESC_HA9155AA_AS	ESC_EA2949AA	SAMN05170126	EnteroBase Qassembly 3.51	61	5074584	258935	2013	0	fimH30	6	Homo sapiens	NA	urine/UTI
ESC_HA9158AA_AS	ESC_EA2946AA	SAMN05170142	EnteroBase Qassembly 3.51	91	5299262	213015	2013	0	fimH30	8	Homo sapiens	NA	urine/UTI
ESC_HA9303AA_AS	ESC_EA3545AA	SAMN05170159	EnteroBase Qassembly 3.51	91	5219392	211405	2013	0	fimH30	11	Homo sapiens	NA	urine/UTI
ESC_IB6652AA_AS	ESC_QA4838AA	SAMN10735129	EnteroBase Qassembly 4.1	186	4988489	69491	2013	0	fimH30	10	Homo sapiens		urine/UTI
ESC_IB6643AA_AS	ESC_QA4847AA	SAMN10735158	EnteroBase Qassembly 4.1	178	5035058	66645	2013	0	fimH30	10	Homo sapiens		urine/UTI
ESC_IB9158AA_AS	ESC_QA4535AA	SAMN10821408	EnteroBase Qassembly 4.1	68	5085348	209517	2013	0	fimH30	1	Homo sapiens	Urinary_Tract_Infection	urine/UTI
ESC_XA7296AA_AS	ESC_MA1652AA	SAMEA5317397	EnteroBase Qassembly 4	88	5351252	209378	2013	1	fimH30	10	Homo sapiens		urine/UTI
ESC_XA7360AA_AS	ESC_MA1607AA	SAMEA5317442	EnteroBase Qassembly 4	108	5069863	133731	2013	0	fimH30	9	Homo sapiens		urine/UTI
ESC_XA7361AA_AS	ESC_MA1606AA	SAMEA5317443	EnteroBase Qassembly 4	113	5278923	154768	2013	0	fimH30	10	Homo sapiens		urine/UTI
ESC_XA7368AA_AS	ESC_MA1599AA	SAMEA5317450	EnteroBase Qassembly 4	95	5260731	229982	2013	0	fimH30	14	Homo sapiens		urine/UTI
ESC_XA7369AA_AS	ESC_MA1598AA	SAMEA5317451	EnteroBase Qassembly 4	80	5311914	218327	2013	0	fimH30	6	Homo sapiens		urine/UTI
ESC_XA7370AA_AS	ESC_MA1597AA	SAMEA5317452	EnteroBase Qassembly 4	143	5119314	89848	2013	1	fimH30	5	Homo sapiens		urine/UTI
ESC_XA7373AA_AS	ESC_MA1594AA	SAMEA5317455	EnteroBase Qassembly 4	87	5108176	279970	2013	0	fimH41	11	Homo sapiens		urine/UTI
ESC_XA7381AA_AS	ESC_MA1586AA	SAMEA5317463	EnteroBase Qassembly 4	106	5128792	191572	2013	0	fimH41	2	Homo sapiens		urine/UTI
ESC_XA7384AA_AS	ESC_MA1583AA	SAMEA5317466	EnteroBase Qassembly 4	71	5070918	222568	2013	0	fimH30	5	Homo sapiens		urine/UTI
ESC_XA7394AA_AS	ESC_MA1573AA	SAMEA5317476	EnteroBase Qassembly 4	128	4988692	113121	2013	0	fimH41	3	Homo sapiens		urine/UTI
ESC_XA7395AA_AS	ESC_MA1572AA	SAMEA5317477	EnteroBase Qassembly 4	78	5182853	216213	2013	0	fimH418	9	Homo sapiens		urine/UTI
ESC_IB7450AA_AS	ESC_QA4691AA	SAMN10821365	EnteroBase Qassembly 4.1	42	5114714	293072	2013	0	fimH22	0	Homo sapiens	Urinary_Tract_Infection	urine/UTI
ESC_IB7424AA_AS	ESC_QA4717AA	SAMN10821436	EnteroBase Qassembly 4.1	56	5137696	266968	2013	0	fimH22	0	Homo sapiens	Urinary_Tract_Infection	urine/UTI
ESC_IB7371AA_AS	ESC_QA4770AA	SAMN10821411	EnteroBase Qassembly 4.1	43	5082991	271247	2013	0	fimH30	0	Homo sapiens	Urinary_Tract_Infection	urine/UTI
ESC_IB7680AA_AS	ESC_QA4461AA	SAMN10821493	EnteroBase Qassembly 4.1	65	5210266	218813	2013	0	fimH22	0	Homo sapiens	Urinary_Tract_Infection	urine/UTI
ESC_WA5521AA_AS	ESC_LA5271AA	SAMN08328811	EnteroBase Qassembly 4	155	5222259	75319	2013	0	fimH30	9	Homo sapiens	not collected	urine/UTI
ESC_IB7524AA_AS	ESC_QA4617AA	SAMN10821444	EnteroBase Qassembly 4.1	48	4954246	307802	2013	0	fimH41	1	Homo sapiens	Urinary_Tract_Infection	urine/UTI
ESC_IB7505AA_AS	ESC_QA4636AA	SAMN10821395	EnteroBase Qassembly 4.1	83	5127211	191062	2013	0	fimH22	5	Homo sapiens	Urinary_Tract_Infection	urine/UTI
ESC_IB6640AA_AS	ESC_QA4850AA	SAMN10735163	EnteroBase Qassembly 4.1	263	5095101	40637	2013	0	fimH30	13	Homo sapiens		urine/UTI
ESC_TA8426AA_AS	ESC_KA1855AA	SAMN10093579	EnteroBase Qassembly 4	100	5242524	229931	2013	0	fimH22	1	Homo sapiens	missing	urine/UTI
ESC_TA8670AA_AS	ESC_KA1843AA	SAMN10093603	EnteroBase Qassembly 4	64	5045329	279969	2013	0	fimH30	10	Homo sapiens	missing	urine/UTI
ESC_TA8425AA_AS	ESC_KA1856AA	SAMN10093604	EnteroBase Qassembly 4	69	5042226	230060	2013	0	fimH30	10	Homo sapiens	missing	urine/UTI
ESC_TA8736AA_AS	ESC_KA1785AA	SAMN10093608	EnteroBase Qassembly 4	77	5173323	188749	2013	0	fimH30	9	Homo sapiens	missing	urine/UTI
ESC_TA8662AA_AS	ESC_KA1851AA	SAMN10093580	EnteroBase Qassembly 4	73	5100016	229811	2013	0	fimH22	0	Homo sapiens	missing	urine/UTI
ESC_TA8672AA_AS	ESC_KA1841AA	SAMN10093595	EnteroBase Qassembly 4	81	5191161	175868	2013	0	fimH30	7	Homo sapiens	missing	urine/UTI
ESC_WA7141AA_AS	ESC_LA3593AA	SAMN09521139	EnteroBase Qassembly 4	77	5319640	228158	2013	1	fimH30	9	Homo sapiens	ExPEC infection	urine/UTI
ESC_WA7135AA_AS	ESC_LA3599AA	SAMN09521141	EnteroBase Qassembly 4	102	5320841	209370	2013	1	fimH30	8	Homo sapiens	ExPEC infection	urine/UTI
ESC_WA7137AA_AS	ESC_LA3597AA	SAMN09521143	EnteroBase Qassembly 4	62	5265169	276327	2013	0	fimH30	5	Homo sapiens	ExPEC infection	urine/UTI
ESC_WA7144AA_AS	ESC_LA3590AA	SAMN09521146	EnteroBase Qassembly 4	66	5115660	225916	2013	0	fimH30	4	Homo sapiens	ExPEC infection	urine/UTI
ESC_WA7131AA_AS	ESC_LA3603AA	SAMN09521147	EnteroBase Qassembly 4	97	5311586	209480	2013	1	fimH30	9	Homo sapiens	ExPEC infection	urine/UTI
ESC_GB4273AA_AS	ESC_OA8537AA	SAMN12429496	EnteroBase Qassembly 4.1	83	5166979	249394	2013	0	fimH41	2	Homo sapiens	bacteriuria	urine/UTI
ESC_KB3754AA_AS	ESC_RA0492AA	SAMN13082309	EnteroBase Qassembly 4.1	86	5132688	208945	2013	0	fimH30	10	Homo sapiens	Extrainestinal E. coli infection	urine/UTI
ESC_KB3709AA_AS	ESC_RA0537AA	SAMN13082264	EnteroBase Qassembly 4.1	76	5187559	191063	2013	0	fimH30	9	Homo sapiens	Extrainestinal E. coli infection	urine/UTI
ESC_KB3694AA_AS	ESC_RA0552AA	SAMN13082406	EnteroBase Qassembly 4.1	78	5346548	197016	2013	1	fimH30	8	Homo sapiens	Extrainestinal E. coli infection	urine/UTI
ESC_KB3635AA_AS	ESC_RA0611AA	SAMN13082341	EnteroBase Qassembly 4.1	99	5208723	221556	2013	0	fimH30	9	Homo sapiens	Extrainestinal E. coli infection	urine/UTI
ESC_KB3634AA_AS	ESC_RA0612AA	SAMN13082340	EnteroBase Qassembly 4.1	97	5207901	209016	2013	0	fimH30	9	Homo sapiens	Extrainestinal E. coli infection	urine/UTI
ESC_KB3631AA_AS	ESC_RA0615AA	SAMN13082338	EnteroBase Qassembly 4.1	101	5277860	182363	2013	0	fimH30	10	Homo sapiens	Extrainestinal E. coli infection	urine/UTI
ESC_KB4586AA_AS	ESC_RA0677AA	SAMN13082325	EnteroBase Qassembly 4.1	78	5190564	205558	2013	0	fimH30	10	Homo sapiens	Extrainestinal E. coli infection	urine/UTI
ESC_KB4585AA_AS	ESC_RA0678AA	SAMN13082324	EnteroBase Qassembly 4.1	75	5188704	213201	2013	0	fimH30	10	Homo sapiens	Extrainestinal E. coli infection	urine/UTI
ESC_KB4570AA_AS	ESC_RA0693AA	SAMN13082419	EnteroBase Qassembly 4.1	81	5333510	177218	2013	1	fimH30	11	Homo sapiens	Extrainestinal E. coli infection	urine/UTI
ESC_KB4565AA_AS	ESC_RA0698AA	SAMN13082407	EnteroBase Qassembly 4.1	77	5306877	188737	2013	1	fimH30	4	Homo sapiens	Extrainestinal E. coli infection	urine/UTI
ESC_KB4559AA_AS	ESC_RA0704AA	SAMN13082386	EnteroBase Qassembly 4.1	61	5187811	254853	2013	0	fimH30	7	Homo sapiens	Extrainestinal E. coli infection	urine/UTI
ESC_GB5372AA_AS	ESC_OA8434AA	SAMN12429513	EnteroBase Qassembly 4.1	107	5319983	226936	2013	0	fimH41	8	Homo sapiens	bacteriuria	urine/UTI
ESC_GB5338AA_AS	ESC_OA8468AA	SAMN12429492	EnteroBase Qassembly 4.1	93	5237198	173181	2013	0	fimH30	9	Homo sapiens	bacteriuria	urine/UTI
ESC_GB5335AA_AS	ESC_OA8471AA	SAMN12429489	EnteroBase Qassembly 4.1	87	5294900	190448	2013	1	fimH30	11	Homo sapiens	bacteriuria	urine/UTI
ESC_GB5334AA_AS	ESC_OA8472AA	SAMN12429490	EnteroBase Qassembly 4.1	83	5164802	239931	2013	0	fimH41	2	Homo sapiens	bacteriuria	urine/UTI
ESC_GB5332AA_AS	ESC_OA8474AA	SAMN12429484	EnteroBase Qassembly 4.1	87	5281091	197127	2013	1	fimH30	8	Homo sapiens	bacteriuria	urine/UTI
ESC_GB5331AA_AS	ESC_OA8475AA	SAMN12429485	EnteroBase Qassembly 4.1	119	5317987	222567	2013	0	fimH41	11	Homo sapiens	bacteriuria	urine/UTI
ESC_GB5330AA_AS	ESC_OA8476AA	SAMN12429486	EnteroBase Qassembly 4.1	62	5173882	208254	2013	1	fimH30	11	Homo sapiens	bacteriuria	urine/UTI
ESC_GB4291AA_AS	ESC_OA8519AA	SAMN12429509	EnteroBase Qassembly 4.1	100	5404756	191062	2013	1	fimH30	9	Homo sapiens	bacteriuria	urine/UTI
ESC_GB4268AA_AS	ESC_OA8542AA	SAMN12429499	EnteroBase Qassembly 4.1	63	5071554	212936	2013	0	fimH30	3	Homo sapiens	bacteriuria	urine/UTI
ESC_GB4267AA_AS	ESC_OA8543AA	SAMN12429498	EnteroBase Qassembly 4.1	102	5374823	217294	2013	1	fimH30	6	Homo sapiens	bacteriuria	urine/UTI
ESC_GB4266AA_AS	ESC_OA8544AA	SAMN12429497	EnteroBase Qassembly 4.1	137	5558139	134559	2013	1	fimH30	12	Homo sapiens	bacteriuria	urine/UTI
ESC_GB5373AA_AS	ESC_OA8433AA	SAMN12429514	EnteroBase Qassembly 4.1	62	4985853	229482	2013	0	fimH30	1	Homo sapiens	bacteriuria	urine/UTI
ESC_GB4285AA_AS	ESC_OA8525AA	SAMN12429511	EnteroBase Qassembly 4.1	74	5123121	214824	2013	0	fimH41	9	Homo sapiens	bacteriuria	urine/UTI
ESC_GB4264AA_AS	ESC_OA8546AA	SAMN12429501	EnteroBase Qassembly 4.1	78	5079695	208914	2013	0	fimH30	9	Homo sapiens	bacteriuria	urine/UTI
ESC_WA2336AA_AS	ESC_LA1508AA	SAMN10817700	HGAP v2.3.0	7	5300616	5061273	2013	0	fimH30	9	Homo sapiens	not applicable	urine/UTI
ESC_CA6176AA_AS	ESC_BA8363AA	SAMN02581257	EnteroBase Qassembly 2.2	100	5263691	170098	2013	0	fimH30	14	Homo sapiens		urine/UTI
ESC_GB5972AA_AS	ESC_PA2037AA	SAMN09274370	EnteroBase Qassembly 4.1	77	5314856	191062	2013	1	fimH30	13	Homo sapiens	Urinary Tract Infection	urine/UTI
ESC_FB7757AA_AS	ESC_OA4125AA	SAMN12731588	EnteroBase Qassembly 4.1	61	5232677	241118	2014	1	fimH30	11	Homo sapiens	not collected	urine/UTI
ESC_FB7754AA_AS	ESC_OA4128AA	SAMN12731590	EnteroBase Qassembly 4.1	76	5308878	226195	2014	1	fimH54	9	Homo sapiens	not collected	urine/UTI
ESC_GB3929AA_AS	ESC_OA8072AA	SAMN12731594	EnteroBase Qassembly 4.1	61	5178672	220448	2014	0	fimH30	9	Homo sapiens	not collected	urine/UTI
ESC_FB7780AA_AS	ESC_OA4102AA	SAMN12731595	EnteroBase Qassembly 4.1	80	5235781	314332	2014	0	fimH35	7	Homo sapiens	not collected	urine/UTI
ESC_FB7770AA_AS	ESC_OA4112AA	SAMN12731596	EnteroBase Qassembly 4.1	70	5235343	237098	2014	0	fimH30	1	Homo sapiens	not collected	urine/UTI
ESC_FB7775AA_AS	ESC_OA4107AA	SAMN12731597	EnteroBase Qassembly 4.1	83	5330242	222347	2014	1	fimH30	15	Homo sapiens	not collected	urine/UTI
ESC_GB3930AA_AS	ESC_OA8071AA	SAMN12731603	EnteroBase Qassembly 4.1	83	5205281	159112	2014	1	fimH1201	2	Homo sapiens	not collected	urine/UTI
ESC_FB7777AA_AS	ESC_OA4105AA	SAMN12731609	EnteroBase Qassembly 4.1	62	5217887	343434	2014	1	fimH30	5	Homo sapiens	not collected	urine/UTI
ESC_FB7830AA_AS	ESC_OA4176AA	SAMN12731610	EnteroBase Qassembly 4.1	75	5295810	222496	2014	1	fimH30	4	Homo sapiens	not collected	urine/UTI
ESC_FB7826AA_AS	ESC_OA4180AA	SAMN12731611	EnteroBase Qassembly 4.1	78	5213386	209517	2014	0	fimH30	9	Homo sapiens	not collected	urine/UTI
ESC_GB3937AA_AS	ESC_OA8064AA	SAMN12731613	EnteroBase Qassembly 4.1	53	5015497	243760	2014	0	fimH30	9	Homo sapiens	not collected	urine/UTI
ESC_FB7831AA_AS	ESC_OA4175AA	SAMN12731614	EnteroBase Qassembly 4.1	62	5184960	230146	2014	0	fimH30	9	Homo sapiens	not collected	urine/UTI
ESC_GB3935AA_AS	ESC_OA8066AA	SAMN12731615	EnteroBase Qassembly 4.1	59	5136872	222568	2014	0	fimH30	1	Homo sapiens	not collected	urine/UTI
ESC_FB7829AA_AS	ESC_OA4177AA	SAMN12731616	EnteroBase Qassembly 4.1	75	5201851	209514	2014	0	fimH30	9	Homo sapiens	not collected	urine/UTI
ESC_FB7834AA_AS	ESC_OA4172AA	SAMN12731617	EnteroBase Qassembly 4.1	82	5255245	202819	2014	0	fimH30	13	Homo sapiens	not collected	urine/UTI
ESC_OB3614AA_AS	ESC_SA9121AA	SAMN16558017	EnteroBase Qassembly 4.1	85	5193787	259257	2014	0	fimH35	6	Homo sapiens		urine/UTI
ESC_RA5015AA_AS	ESC_IA4159AA	SAMEA104407469	EnteroBase Qassembly 3.61	112	5302845	155084	2014	0	fimH22	1	Homo sapiens		urine/UTI
ESC_LB5930AA_AS	ESC_RA5306AA	SAMN15052502	EnteroBase Qassembly 4.1	83	5005299	173411	2014	0	fimH30	0	Homo sapiens	missing	urine/UTI
ESC_IB9185AA_AS	ESC_QA4493AA	SAMN10821527	EnteroBase Qassembly 4.1	126	5196218	98475	2014	0	fimH30	5	Homo sapiens	Urinary_Tract_Infection	urine/UTI
[truncated: 1,609 more rows]
