# Supplementary material for: Convergence of virulence and antimicrobial resistance in increasingly prevalent Escherichia coli ST131 papGII+ sublineages
Source: Commun Biol. 2022 Jul 28;5:752. doi: 10.1038/s42003-022-03660-x (PMC9334617; doi:10.1038/s42003-022-03660-x)
Supplement: Supplementary file 6 — Supplementary Data 4 [file 42003_2022_3660_MOESM6_ESM.xlsx]

## Sheet: table1
Isolate	Amino acid change caused by QRDR mutation	Mutation
A17EC0155	gyrA p.S83L	TCG -> TTG
	parE p.I529L	ATT -> CTT
AR_0055	gyrA p.S83L	TCG -> TTG
	gyrA p.D87N	GAC -> AAC
	parC p.S80I	AGC -> ATT
	parC p.E84V	GAA -> GTA
	parE p.I529L	ATT -> CTT
AR_0058	gyrA p.S83L	TCG -> TTG
	gyrA p.D87N	GAC -> AAC
	parC p.S80I	AGC -> ATT
	parC p.E84V	GAA -> GTA
	parE p.I529L	ATT -> CTT
AR_0081	gyrA p.S83L	TCG -> TTG
	gyrA p.D87N	GAC -> AAC
	parC p.S80I	AGC -> ATT
	parC p.E84V	GAA -> GTA
	parE p.I529L	ATT -> CTT
AR_0086	gyrA p.S83L	TCG -> TTG
	gyrA p.D87N	GAC -> AAC
	parC p.S80I	AGC -> ATT
	parC p.E84V	GAA -> GTA
	parE p.I529L	ATT -> CTT
AR_0089	no mutation in QRDR
AR_0104	gyrA p.S83L	TCG -> TTG
	gyrA p.D87N	GAC -> AAC
	parC p.S80I	AGC -> ATT
	parC p.E84V	GAA -> GTA
	parE p.I529L	ATT -> CTT
AR_0378	gyrA p.S83L	TCG -> TTG
	gyrA p.D87N	GAC -> AAC
	parC p.S80I	AGC -> ATT
	parC p.E84V	GAA -> GTA
	parE p.I529L	ATT -> CTT
AR_0451	gyrA p.S83L	TCG -> TTG
	gyrA p.D87N	GAC -> AAC
	parC p.S80I	AGC -> ATT
	parC p.E84V	GAA -> GTA
	parE p.I529L	ATT -> CTT
B1017-PB	gyrA p.S83L	TCG -> TTG
	gyrA p.D87N	GAC -> AAC
	parC p.S80I	AGC -> ATT
	parC p.E84V	GAA -> GTA
	parE p.I529L	ATT -> CTT
B1033-PB	gyrA p.S83L	TCG -> TTG
	gyrA p.D87N	GAC -> AAC
	parC p.S80I	AGC -> ATT
	parC p.E84V	GAA -> GTA
	parE p.I529L	ATT -> CTT
B1041-PB	gyrA p.S83L	TCG -> TTG
	gyrA p.D87N	GAC -> AAC
	parC p.S80I	AGC -> ATT
	parC p.E84V	GAA -> GTA
	parE p.I529L	ATT -> CTT
B1117-PB	gyrA p.S83L	TCG -> TTG
	parE p.I529L	ATT -> CTT
B1118-PB	gyrA p.S83L	TCG -> TTG
	gyrA p.D87N	GAC -> AAC
	parC p.S80I	AGC -> ATT
	parC p.E84V	GAA -> GTA
	parE p.I529L	ATT -> CTT
B1131-PB	gyrA p.S83L	TCG -> TTG
	gyrA p.D87N	GAC -> AAC
	parC p.S80I	AGC -> ATT
	parC p.E84V	GAA -> GTA
	parE p.I529L	ATT -> CTT
B1137-PB	gyrA p.S83L	TCG -> TTG
	gyrA p.D87N	GAC -> AAC
	parC p.S80I	AGC -> ATT
	parC p.E84V	GAA -> GTA
	parE p.I529L	ATT -> CTT
B1194-PB	gyrA p.S83L	TCG -> TTG
	gyrA p.D87N	GAC -> AAC
	parC p.S80I	AGC -> ATT
	parC p.E84V	GAA -> GTA
	parE p.I529L	ATT -> CTT
B1212-PB	gyrA p.S83L	TCG -> TTG
	gyrA p.D87N	GAC -> AAC
	parC p.S80I	AGC -> ATT
	parC p.E84V	GAA -> GTA
	parE p.I529L	ATT -> CTT
B1250-PB	gyrA p.S83L	TCG -> TTG
	gyrA p.D87N	GAC -> AAC
	parC p.S80I	AGC -> ATT
	parC p.E84V	GAA -> GTA
	parE p.I529L	ATT -> CTT
B1316-PB	gyrA p.S83L	TCG -> TTG
	gyrA p.D87N	GAC -> AAC
	parC p.S80I	AGC -> ATT
	parC p.E84V	GAA -> GTA
	parE p.I529L	ATT -> CTT
B1320-PB	gyrA p.S83L	TCG -> TTG
	gyrA p.D87N	GAC -> AAC
	parC p.S80I	AGC -> ATT
	parC p.E84V	GAA -> GTA
	parE p.I529L	ATT -> CTT
B1323-PB	gyrA p.S83L	TCG -> TTG
	gyrA p.D87N	GAC -> AAC
	parC p.S80I	AGC -> ATT
	parC p.E84V	GAA -> GTA
	parE p.I529L	ATT -> CTT
B1351-PB	gyrA p.S83L	TCG -> TTG
	gyrA p.D87N	GAC -> AAC
	parC p.S80I	AGC -> ATT
	parC p.E84V	GAA -> GTA
	parE p.I529L	ATT -> CTT
B1360-PB	gyrA p.S83L	TCG -> TTG
	gyrA p.D87N	GAC -> AAC
	parC p.S80I	AGC -> ATT
	parC p.E84V	GAA -> GTA
	parE p.I529L	ATT -> CTT
B1370-PB	gyrA p.S83L	TCG -> TTG
	gyrA p.D87N	GAC -> AAC
	parC p.S80I	AGC -> ATT
	parC p.E84V	GAA -> GTA
	parE p.I529L	ATT -> CTT
B1439-PB	gyrA p.S83L	TCG -> TTG
	gyrA p.D87N	GAC -> AAC
	parC p.S80I	AGC -> ATT
	parC p.E84V	GAA -> GTA
	parE p.I529L	ATT -> CTT
B1483-PB	gyrA p.S83L	TCG -> TTG
	gyrA p.D87N	GAC -> AAC
	parC p.S80I	AGC -> ATT
	parC p.E84V	GAA -> GTA
	parE p.I529L	ATT -> CTT
B1522-PB	gyrA p.S83L	TCG -> TTG
	gyrA p.D87N	GAC -> AAC
	parC p.S80I	AGC -> ATT
	parC p.E84V	GAA -> GTA
	parE p.I529L	ATT -> CTT
B1527-PB	gyrA p.S83L	TCG -> TTG
	gyrA p.D87N	GAC -> AAC
	parC p.S80I	AGC -> ATT
	parC p.E84V	GAA -> GTA
	parE p.I529L	ATT -> CTT
C0014-PB	gyrA p.S83L	TCG -> TTG
	gyrA p.D87N	GAC -> AAC
	parC p.S80I	AGC -> ATT
	parC p.E84V	GAA -> GTA
	parE p.I529L	ATT -> CTT
C0020-PB	gyrA p.S83L	TCG -> TTG
	parE p.I529L	ATT -> CTT
C0064-PB	gyrA p.S83L	TCG -> TTG
	gyrA p.D87N	GAC -> AAC
	parC p.S80I	AGC -> ATT
	parC p.E84V	GAA -> GTA
	parE p.I529L	ATT -> CTT
C0101-PB	gyrA p.S83L	TCG -> TTG
	parE p.I529L	ATT -> CTT
C0107-PB	gyrA p.S83L	TCG -> TTG
	gyrA p.D87N	GAC -> AAC
	parC p.S80I	AGC -> ATT
	parC p.E84V	GAA -> GTA
	parE p.I529L	ATT -> CTT
C0114-PB	gyrA p.S83L	TCG -> TTG
	gyrA p.D87N	GAC -> AAC
	parC p.S80I	AGC -> ATT
	parC p.E84V	GAA -> GTA
	parE p.I529L	ATT -> CTT
C0129-PB	gyrA p.S83L	TCG -> TTG
	gyrA p.D87N	GAC -> AAC
	parC p.S80I	AGC -> ATT
	parC p.E84V	GAA -> GTA
	parE p.I529L	ATT -> CTT
C0130-PB	gyrA p.S83L	TCG -> TTG
	parE p.I529L	ATT -> CTT
C0134-PB	gyrA p.S83L	TCG -> TTG
	gyrA p.D87N	GAC -> AAC
	parC p.S80I	AGC -> ATT
	parC p.E84V	GAA -> GTA
	parE p.I529L	ATT -> CTT
CD306	parE p.I529L	ATT -> CTT
DA33135	gyrA p.S83L	TCG -> TTG
	parE p.I529L	ATT -> CTT
E41-1	gyrA p.S83L	TCG -> TTG
	gyrA p.D87N	GAC -> AAC
	parC p.S80I	AGC -> ATT
	parC p.E84V	GAA -> GTA
	parE p.I529L	ATT -> CTT
EC0_10	gyrA p.S83L	TCG -> TTG
	gyrA p.D87N	GAC -> AAC
	parC p.S80I	AGC -> ATT
	parC p.E84V	GAA -> GTA
	parE p.I529L	ATT -> CTT
EC0_33	gyrA p.S83L	TCG -> TTG
	gyrA p.D87N	GAC -> AAC
	parC p.S80I	AGC -> ATT
	parC p.E84V	GAA -> GTA
	parE p.I529L	ATT -> CTT
EC0_42	gyrA p.S83L	TCG -> TTG
	parE p.I529L	ATT -> CTT
EC0_56	gyrA p.S83L	TCG -> TTG
	gyrA p.D87N	GAC -> AAC
	parC p.S80I	AGC -> ATT
	parC p.E84V	GAA -> GTA
	parE p.I529L	ATT -> CTT
EC0_76	gyrA p.S83L	TCG -> TTG
	gyrA p.D87N	GAC -> AAC
	parC p.S80I	AGC -> ATT
	parC p.E84V	GAA -> GTA
	parE p.I529L	ATT -> CTT
EC1_20	gyrA p.S83L	TCG -> TTG
	gyrA p.D87N	GAC -> AAC
	parC p.S80I	AGC -> ATT
	parC p.E84V	GAA -> GTA
	parE p.I529L	ATT -> CTT
EC1_25	gyrA p.S83L	TCG -> TTG
	gyrA p.D87N	GAC -> AAC
	parC p.S80I	AGC -> ATT
	parC p.E84V	GAA -> GTA
	parE p.I529L	ATT -> CTT
EC1_50	gyrA p.S83L	TCG -> TTG
	gyrA p.D87N	GAC -> AAC
	parC p.S80I	AGC -> ATT
	parC p.E84V	GAA -> GTA
	parE p.I529L	ATT -> CTT
EC1_6	gyrA p.S83L	TCG -> TTG
	gyrA p.D87N	GAC -> AAC
	parC p.S80I	AGC -> ATT
	parC p.E84V	GAA -> GTA
	parE p.I529L	ATT -> CTT
EC1_72	gyrA p.S83L	TCG -> TTG
	gyrA p.D87N	GAC -> AAC
	parC p.S80I	AGC -> ATT
	parC p.E84V	GAA -> GTA
	parE p.I529L	ATT -> CTT
EC1_77	gyrA p.S83L	TCG -> TTG
	parE p.I529L	ATT -> CTT
EC1_87	gyrA p.S83L	TCG -> TTG
	parE p.I529L	ATT -> CTT
EC_2_0	gyrA p.S83L	TCG -> TTG
	gyrA p.D87N	GAC -> AAC
	parC p.S80I	AGC -> ATT
	parC p.E84V	GAA -> GTA
	parE p.I529L	ATT -> CTT
EC_4_0	gyrA p.S83L	TCG -> TTG
	gyrA p.D87N	GAC -> AAC
	parC p.S80I	AGC -> ATT
	parC p.E84V	GAA -> GTA
	parE p.I529L	ATT -> CTT
EC_4_1_1	gyrA p.S83L	TCG -> TTG
	gyrA p.D87N	GAC -> AAC
	parC p.S80I	AGC -> ATT
	parC p.E84V	GAA -> GTA
	parE p.I529L	ATT -> CTT
EC_4_4	gyrA p.S83L	TCG -> TTG
	gyrA p.D87N	GAC -> AAC
	parC p.S80I	AGC -> ATT
	parC p.E84V	GAA -> GTA
	parE p.I529L	ATT -> CTT
EC_81009	gyrA p.S83L	TCG -> TTG
	gyrA p.D87N	GAC -> AAC
	parC p.S80I	AGC -> ATT
	parC p.E84V	GAA -> GTA
	parE p.I529L	ATT -> CTT
EC958	gyrA p.S83L	TCG -> TTG
	gyrA p.D87N	GAC -> AAC
	parC p.S80I	AGC -> ATT
	parC p.E84V	GAA -> GTA
	parE p.I529L	ATT -> CTT
Eco889	gyrA p.S83L	TCG -> TTG
	parE p.I529L	ATT -> CTT
Ecol_244	no mutation in QRDR
Ecol_276	gyrA p.S83L	TCG -> TTG
	gyrA p.D87N	GAC -> AAC
	parC p.S80I	AGC -> ATT
	parC p.E84V	GAA -> GTA
	parE p.I529L	ATT -> CTT
Ecol_448	parE p.I529L	ATT -> CTT
Ecol_542	gyrA p.S83L	TCG -> TTG
	gyrA p.D87N	GAC -> AAC
	parC p.S80I	AGC -> ATT
	parC p.E84V	GAA -> GTA
	parE p.I529L	ATT -> CTT
Ecol_656	gyrA p.S83L	TCG -> TTG
	gyrA p.D87N	GAC -> AAC
	parC p.S80I	AGC -> ATT
	parC p.E84V	GAA -> GTA
	parE p.I529L	ATT -> CTT
Ecol_732	gyrA p.S83L	TCG -> TTG
	gyrA p.D87N	GAC -> AAC
	parC p.S80I	AGC -> ATT
	parC p.E84V	GAA -> GTA
	parE p.I529L	ATT -> CTT
Ecol_743	gyrA p.S83L	TCG -> TTG
	gyrA p.D87N	GAC -> AAC
	parC p.S80I	AGC -> ATT
	parE p.L445H	CTT -> CAT
Ecol_745	parE p.I529L	ATT -> CTT
Ecol_867	gyrA p.S83L	TCG -> TTG
	gyrA p.D87N	GAC -> AAC
	parC p.S80I	AGC -> ATT
	parC p.E84V	GAA -> GTA
	parE p.I529L	ATT -> CTT
Ecol_AZ146	gyrA p.S83L	TCG -> TTG
	gyrA p.D87N	GAC -> AAC
	parC p.S80I	AGC -> ATT
	parC p.E84V	GAA -> GTA
	parE p.I529L	ATT -> CTT
Ecol_AZ153	gyrA p.S83L	TCG -> TTG
	gyrA p.D87N	GAC -> AAC
	parC p.S80I	AGC -> ATT
	parC p.E84V	GAA -> GTA
	parE p.I529L	ATT -> CTT
Ecol_AZ159	no mutation in QRDR
Ecol_AZ161	gyrA p.S83L	TCG -> TTG
	gyrA p.D87N	GAC -> AAC
	parC p.S80I	AGC -> ATT
	parC p.E84V	GAA -> GTA
	parE p.I529L	ATT -> CTT
Ecol_AZ162	gyrA p.S83L	TCG -> TTG
	gyrA p.D87N	GAC -> AAC
	parC p.S80I	AGC -> ATT
	parC p.E84V	GAA -> GTA
	parE p.I529L	ATT -> CTT
EC_Z247	gyrA p.S83L	TCG -> TTG
	parE p.I529L	ATT -> CTT
EF202	gyrA p.S83L	TCG -> TTG
EF205	gyrA p.S83L	TCG -> TTG
	gyrA p.D87N	GAC -> AAC
	parC p.S80I	AGC -> ATT
	parC p.E84V	GAA -> GTA
	parE p.I529L	ATT -> CTT
EF207	gyrA p.S83L	TCG -> TTG
	gyrA p.D87N	GAC -> AAC
	parC p.S80I	AGC -> ATT
	parC p.E84V	GAA -> GTA
	parE p.I529L	ATT -> CTT
EF208	parE p.I529L	ATT -> CTT
EF209	gyrA p.S83L	TCG -> TTG
	gyrA p.D87N	GAC -> AAC
	parC p.S80I	AGC -> ATT
	parC p.E84V	GAA -> GTA
	parE p.I529L	ATT -> CTT
EF212	gyrA p.S83L	TCG -> TTG
	gyrA p.D87N	GAC -> AAC
	parC p.S80I	AGC -> ATT
	parC p.E84V	GAA -> GTA
	parE p.I529L	ATT -> CTT
EF222	gyrA p.S83L	TCG -> TTG
	gyrA p.D87N	GAC -> AAC
	parC p.S80I	AGC -> ATT
	parC p.E84V	GAA -> GTA
	parE p.I529L	ATT -> CTT
EF224	gyrA p.S83L	TCG -> TTG
	gyrA p.D87N	GAC -> AAC
	parC p.S80I	AGC -> ATT
	parC p.E84V	GAA -> GTA
	parE p.I529L	ATT -> CTT
EF231	gyrA p.S83L	TCG -> TTG
	gyrA p.D87N	GAC -> AAC
	parC p.S80I	AGC -> ATT
	parC p.E84V	GAA -> GTA
	parE p.I529L	ATT -> CTT
EF232	gyrA p.S83L	TCG -> TTG
	gyrA p.D87N	GAC -> AAC
	parC p.S80I	AGC -> ATT
	parC p.E84V	GAA -> GTA
	parE p.I529L	ATT -> CTT
EF233	gyrA p.S83L	TCG -> TTG
	gyrA p.D87N	GAC -> AAC
	parC p.S80I	AGC -> ATT
	parC p.E84V	GAA -> GTA
	parE p.I529L	ATT -> CTT
EF234	gyrA p.S83L	TCG -> TTG
	gyrA p.D87N	GAC -> AAC
	parC p.S80I	AGC -> ATT
	parC p.E84V	GAA -> GTA
	parE p.I529L	ATT -> CTT
EF235	gyrA p.S83L	TCG -> TTG
	gyrA p.D87N	GAC -> AAC
	parC p.S80I	AGC -> ATT
	parC p.E84V	GAA -> GTA
	parE p.I529L	ATT -> CTT
EF241	gyrA p.S83L	TCG -> TTG
	parE p.I529L	ATT -> CTT
EF244	gyrA p.S83L	TCG -> TTG
	gyrA p.D87N	GAC -> AAC
	parC p.S80I	AGC -> ATT
	parC p.E84V	GAA -> GTA
	parE p.I529L	ATT -> CTT
EF246	gyrA p.S83L	TCG -> TTG
	gyrA p.D87N	GAC -> AAC
	parC p.S80I	AGC -> ATT
	parC p.E84V	GAA -> GTA
	parE p.I529L	ATT -> CTT
EF247	gyrA p.S83L	TCG -> TTG
	gyrA p.D87N	GAC -> AAC
	parC p.S80I	AGC -> ATT
	parC p.E84V	GAA -> GTA
	parE p.I529L	ATT -> CTT
EF250	gyrA p.S83L	TCG -> TTG
	gyrA p.D87N	GAC -> AAC
	parC p.S80I	AGC -> ATT
	parC p.E84V	GAA -> GTA
	parE p.I529L	ATT -> CTT
EF251	gyrA p.S83L	TCG -> TTG
	gyrA p.D87N	GAC -> AAC
	parC p.S80I	AGC -> ATT
	parC p.E84V	GAA -> GTA
	parE p.I529L	ATT -> CTT
EF254	gyrA p.S83L	TCG -> TTG
	gyrA p.D87N	GAC -> AAC
	parC p.S80I	AGC -> ATT
	parC p.E84V	GAA -> GTA
	parE p.I529L	ATT -> CTT
EF259	gyrA p.S83L	TCG -> TTG
	gyrA p.D87N	GAC -> AAC
	parC p.S80I	AGC -> ATT
	parC p.E84V	GAA -> GTA
	parE p.I529L	ATT -> CTT
EF301	gyrA p.S83L	TCG -> TTG
	gyrA p.D87N	GAC -> AAC
	parC p.S80I	AGC -> ATT
	parC p.E84V	GAA -> GTA
	parE p.I529L	ATT -> CTT
EF305	gyrA p.S83L	TCG -> TTG
	gyrA p.D87N	GAC -> AAC
	parC p.S80I	AGC -> ATT
	parC p.E84V	GAA -> GTA
	parE p.I529L	ATT -> CTT
EF306	gyrA p.S83L	TCG -> TTG
	gyrA p.D87N	GAC -> AAC
	parC p.S80I	AGC -> ATT
	parC p.E84V	GAA -> GTA
	parE p.I529L	ATT -> CTT
EF307	gyrA p.S83L	TCG -> TTG
	parC p.S80I	AGC -> ATC
EF308	gyrA p.S83L	TCG -> TTG
	gyrA p.D87N	GAC -> AAC
	parC p.S80I	AGC -> ATT
	parC p.E84V	GAA -> GTA
	parE p.I529L	ATT -> CTT
EF310	gyrA p.S83L	TCG -> TTG
	parE p.S458A	TCG -> GCG
	parE p.I529L	ATT -> CTT
EF311	gyrA p.S83L	TCG -> TTG
	gyrA p.D87N	GAC -> AAC
	parC p.S80I	AGC -> ATT
	parC p.E84V	GAA -> GTA
	parE p.I529L	ATT -> CTT
EF315	gyrA p.S83L	TCG -> TTG
	gyrA p.D87N	GAC -> AAC
	parC p.S80I	AGC -> ATT
	parC p.E84V	GAA -> GTA
	parE p.I529L	ATT -> CTT
EF316	gyrA p.S83L	TCG -> TTG
	gyrA p.D87N	GAC -> AAC
	parC p.S80I	AGC -> ATT
	parC p.E84V	GAA -> GTA
	parE p.I529L	ATT -> CTT
EF317	gyrA p.S83L	TCG -> TTG
	gyrA p.D87N	GAC -> AAC
	parC p.S80I	AGC -> ATT
	parC p.E84V	GAA -> GTA
	parE p.I529L	ATT -> CTT
EF318	gyrA p.S83L	TCG -> TTG
	gyrA p.D87N	GAC -> AAC
	parC p.S80I	AGC -> ATT
	parC p.E84V	GAA -> GTA
	parE p.I529L	ATT -> CTT
EF323	gyrA p.S83L	TCG -> TTG
	gyrA p.D87N	GAC -> AAC
	parC p.S80I	AGC -> ATT
	parC p.E84V	GAA -> GTA
	parE p.I529L	ATT -> CTT
EF324	gyrA p.S83L	TCG -> TTG
	gyrA p.D87N	GAC -> AAC
	parC p.S80I	AGC -> ATT
	parC p.E84V	GAA -> GTA
	parE p.I529L	ATT -> CTT
EF325	gyrA p.S83L	TCG -> TTG
	gyrA p.D87N	GAC -> AAC
	parC p.S80I	AGC -> ATT
	parC p.E84V	GAA -> GTA
	parE p.I529L	ATT -> CTT
EF326	gyrA p.S83L	TCG -> TTG
	gyrA p.D87N	GAC -> AAC
	parC p.S80I	AGC -> ATT
	parC p.E84V	GAA -> GTA
	parE p.I529L	ATT -> CTT
EF331	gyrA p.S83L	TCG -> TTG
	parE p.I529L	ATT -> CTT
EF334	gyrA p.S83L	TCG -> TTG
	gyrA p.D87N	GAC -> AAC
	parC p.S80I	AGC -> ATT
	parC p.E84V	GAA -> GTA
	parE p.I529L	ATT -> CTT
EF335	gyrA p.S83L	TCG -> TTG
	gyrA p.D87N	GAC -> AAC
	parC p.S80I	AGC -> ATT
	parC p.E84V	GAA -> GTA
	parE p.I529L	ATT -> CTT
EF338	gyrA p.S83L	TCG -> TTG
	gyrA p.D87N	GAC -> AAC
	parC p.S80I	AGC -> ATT
	parC p.E84V	GAA -> GTA
	parE p.I529L	ATT -> CTT
EF342	gyrA p.S83L	TCG -> TTG
	gyrA p.D87N	GAC -> AAC
	parC p.S80I	AGC -> ATT
	parC p.E84V	GAA -> GTA
	parE p.I529L	ATT -> CTT
EF343	gyrA p.S83L	TCG -> TTG
	gyrA p.D87N	GAC -> AAC
	parC p.S80I	AGC -> ATT
	parC p.E84V	GAA -> GTA
	parE p.I529L	ATT -> CTT
EF344	gyrA p.S83L	TCG -> TTG
	gyrA p.D87N	GAC -> AAC
	parC p.S80I	AGC -> ATT
	parC p.E84V	GAA -> GTA
	parE p.I529L	ATT -> CTT
EF346	gyrA p.S83L	TCG -> TTG
	gyrA p.D87N	GAC -> AAC
	parC p.S80I	AGC -> ATT
	parC p.E84V	GAA -> GTA
	parE p.I529L	ATT -> CTT
EF347	gyrA p.S83L	TCG -> TTG
	gyrA p.D87N	GAC -> AAC
	parC p.S80I	AGC -> ATT
	parC p.E84V	GAA -> GTA
	parE p.I529L	ATT -> CTT
EF348	gyrA p.S83L	TCG -> TTG
	gyrA p.D87N	GAC -> AAC
	parC p.S80I	AGC -> ATT
	parC p.E84V	GAA -> GTA
	parE p.I529L	ATT -> CTT
EF349	gyrA p.S83L	TCG -> TTG
	gyrA p.D87N	GAC -> AAC
	parC p.S80I	AGC -> ATT
	parC p.E84V	GAA -> GTA
	parE p.I529L	ATT -> CTT
EF350	gyrA p.S83L	TCG -> TTG
	gyrA p.D87N	GAC -> AAC
	parC p.S80I	AGC -> ATT
	parC p.E84V	GAA -> GTA
	parE p.I529L	ATT -> CTT
EF351	gyrA p.S83L	TCG -> TTG
	gyrA p.D87N	GAC -> AAC
	parC p.S80I	AGC -> ATT
	parC p.E84V	GAA -> GTA
	parE p.I529L	ATT -> CTT
EF355	gyrA p.S83L	TCG -> TTG
	parE p.I529L	ATT -> CTT
EF356	gyrA p.S83L	TCG -> TTG
	gyrA p.D87N	GAC -> AAC
	parC p.S80I	AGC -> ATT
	parC p.E84V	GAA -> GTA
	parE p.I529L	ATT -> CTT
EF358	gyrA p.S83L	TCG -> TTG
	gyrA p.D87N	GAC -> AAC
	parC p.S80I	AGC -> ATT
	parC p.E84V	GAA -> GTA
	parE p.I529L	ATT -> CTT
EF360	gyrA p.S83L	TCG -> TTG
	gyrA p.D87N	GAC -> AAC
	parC p.S80I	AGC -> ATT
	parC p.E84V	GAA -> GTA
	parE p.I529L	ATT -> CTT
EF362	gyrA p.S83L	TCG -> TTG
	gyrA p.D87N	GAC -> AAC
	parC p.S80I	AGC -> ATT
	parC p.E84V	GAA -> GTA
	parE p.I529L	ATT -> CTT
EF364	gyrA p.S83L	TCG -> TTG
	gyrA p.D87N	GAC -> AAC
	parC p.S80I	AGC -> ATT
	parC p.E84V	GAA -> GTA
	parE p.I529L	ATT -> CTT
EF369	gyrA p.S83L	TCG -> TTG
	gyrA p.D87N	GAC -> AAC
	parC p.S80I	AGC -> ATT
	parC p.E84V	GAA -> GTA
	parE p.I529L	ATT -> CTT
EF372	gyrA p.S83L	TCG -> TTG
	gyrA p.D87N	GAC -> AAC
	parC p.S80I	AGC -> ATT
	parC p.E84V	GAA -> GTA
	parE p.I529L	ATT -> CTT
EF403	gyrA p.S83L	TCG -> TTG
	gyrA p.D87N	GAC -> AAC
	parC p.S80I	AGC -> ATT
	parC p.E84V	GAA -> GTA
	parE p.I529L	ATT -> CTT
EF404	gyrA p.S83L	TCG -> TTG
	gyrA p.D87N	GAC -> AAC
	parC p.S80I	AGC -> ATT
	parC p.E84V	GAA -> GTA
	parE p.I529L	ATT -> CTT
EF406	gyrA p.S83L	TCG -> TTG
	gyrA p.D87N	GAC -> AAC
	parC p.S80I	AGC -> ATT
	parC p.E84V	GAA -> GTA
	parE p.I529L	ATT -> CTT
EF407	gyrA p.S83L	TCG -> TTG
	gyrA p.D87N	GAC -> AAC
	parC p.S80I	AGC -> ATT
	parC p.E84V	GAA -> GTA
	parE p.I529L	ATT -> CTT
EF409	gyrA p.S83L	TCG -> TTG
	gyrA p.D87N	GAC -> AAC
	parC p.S80I	AGC -> ATT
	parC p.E84V	GAA -> GTA
	parE p.I529L	ATT -> CTT
EF410	gyrA p.S83L	TCG -> TTG
	gyrA p.D87N	GAC -> AAC
	parC p.S80I	AGC -> ATT
	parC p.E84V	GAA -> GTA
	parE p.I529L	ATT -> CTT
EF413	gyrA p.S83L	TCG -> TTG
	gyrA p.D87N	GAC -> AAC
	parC p.S80I	AGC -> ATT
	parC p.E84V	GAA -> GTA
	parE p.I529L	ATT -> CTT
EF415	gyrA p.S83L	TCG -> TTG
	gyrA p.D87N	GAC -> AAC
	parC p.S80I	AGC -> ATT
	parC p.E84V	GAA -> GTA
	parE p.I529L	ATT -> CTT
EF416	parE p.I529L	ATT -> CTT
EF418	parE p.I529L	ATT -> CTT
EF419	gyrA p.S83L	TCG -> TTG
	parE p.I529L	ATT -> CTT
EF426	gyrA p.S83L	TCG -> TTG
	gyrA p.D87N	GAC -> AAC
	parC p.S80I	AGC -> ATT
	parC p.E84V	GAA -> GTA
	parE p.I529L	ATT -> CTT
EF433	gyrA p.S83L	TCG -> TTG
	gyrA p.D87N	GAC -> AAC
	parC p.S80I	AGC -> ATT
	parC p.E84V	GAA -> GTA
	parE p.I529L	ATT -> CTT
EF435	gyrA p.S83L	TCG -> TTG
	gyrA p.D87N	GAC -> AAC
	parC p.S80I	AGC -> ATT
	parC p.E84V	GAA -> GTA
	parE p.I529L	ATT -> CTT
EF436	gyrA p.S83L	TCG -> TTG
	gyrA p.D87N	GAC -> AAC
	parC p.S80I	AGC -> ATT
	parC p.E84V	GAA -> GTA
	parE p.I529L	ATT -> CTT
EF438	gyrA p.S83L	TCG -> TTG
	gyrA p.D87N	GAC -> AAC
	parC p.S80I	AGC -> ATT
	parC p.E84V	GAA -> GTA
	parE p.I529L	ATT -> CTT
EF439	gyrA p.S83L	TCG -> TTG
	gyrA p.D87N	GAC -> AAC
	parC p.S80I	AGC -> ATT
	parC p.E84V	GAA -> GTA
	parE p.I529L	ATT -> CTT
EF441	gyrA p.S83L	TCG -> TTG
	gyrA p.D87N	GAC -> AAC
	parC p.S80I	AGC -> ATT
	parC p.E84V	GAA -> GTA
	parE p.I529L	ATT -> CTT
EF443	gyrA p.S83L	TCG -> TTG
	gyrA p.D87N	GAC -> AAC
	parC p.S80I	AGC -> ATT
	parC p.E84V	GAA -> GTA
	parE p.I529L	ATT -> CTT
EF448	gyrA p.S83L	TCG -> TTG
	gyrA p.D87N	GAC -> AAC
	parC p.S80I	AGC -> ATT
	parC p.E84V	GAA -> GTA
	parE p.I529L	ATT -> CTT
EF449	gyrA p.S83L	TCG -> TTG
	gyrA p.D87N	GAC -> AAC
	parC p.S80I	AGC -> ATT
	parC p.E84V	GAA -> GTA
	parE p.I529L	ATT -> CTT
EF451	gyrA p.S83L	TCG -> TTG
	gyrA p.D87N	GAC -> AAC
	parC p.S80I	AGC -> ATT
	parC p.E84V	GAA -> GTA
	parE p.I529L	ATT -> CTT
EF453	gyrA p.S83L	TCG -> TTG
	gyrA p.D87N	GAC -> AAC
	parC p.S80I	AGC -> ATT
	parC p.E84V	GAA -> GTA
	parE p.I529L	ATT -> CTT
EF456	gyrA p.S83L	TCG -> TTG
	gyrA p.D87N	GAC -> AAC
	parC p.S80I	AGC -> ATT
	parC p.E84V	GAA -> GTA
	parE p.I529L	ATT -> CTT
EF465	gyrA p.S83L	TCG -> TTG
	gyrA p.D87N	GAC -> AAC
	parC p.S80I	AGC -> ATT
	parC p.E84V	GAA -> GTA
	parE p.I529L	ATT -> CTT
EF466	gyrA p.S83L	TCG -> TTG
	gyrA p.D87N	GAC -> AAC
	parC p.S80I	AGC -> ATT
	parC p.E84V	GAA -> GTA
	parE p.I529L	ATT -> CTT
EF471	gyrA p.S83L	TCG -> TTG
	parE p.I529L	ATT -> CTT
EF472	gyrA p.S83L	TCG -> TTG
	gyrA p.D87N	GAC -> AAC
	parC p.S80I	AGC -> ATT
	parC p.E84V	GAA -> GTA
	parE p.I529L	ATT -> CTT
EF477	gyrA p.S83L	TCG -> TTG
	gyrA p.D87N	GAC -> AAC
	parC p.S80I	AGC -> ATT
	parC p.E84V	GAA -> GTA
	parE p.I529L	ATT -> CTT
EF480	gyrA p.S83L	TCG -> TTG
	gyrA p.D87N	GAC -> AAC
	parC p.S80I	AGC -> ATT
	parC p.E84V	GAA -> GTA
	parE p.I529L	ATT -> CTT
EF501	gyrA p.S83L	TCG -> TTG
	gyrA p.D87N	GAC -> AAC
	parC p.S80I	AGC -> ATT
	parC p.E84V	GAA -> GTA
	parE p.I529L	ATT -> CTT
EF502	gyrA p.S83L	TCG -> TTG
	gyrA p.D87N	GAC -> AAC
	parC p.S80I	AGC -> ATT
	parC p.E84V	GAA -> GTA
	parE p.I529L	ATT -> CTT
EF509	gyrA p.S83L	TCG -> TTG
	gyrA p.D87N	GAC -> AAC
	parC p.S80I	AGC -> ATT
	parC p.E84V	GAA -> GTA
	parE p.I529L	ATT -> CTT
EF510	gyrA p.S83L	TCG -> TTG
	gyrA p.D87N	GAC -> AAC
	parC p.S80I	AGC -> ATT
	parC p.E84V	GAA -> GTA
	parE p.I529L	ATT -> CTT
EF511	gyrA p.S83L	TCG -> TTG
	gyrA p.D87N	GAC -> AAC
	parC p.S80I	AGC -> ATT
	parC p.E84V	GAA -> GTA
	parE p.I529L	ATT -> CTT
EF519	gyrA p.S83L	TCG -> TTG
	gyrA p.D87N	GAC -> AAC
	parC p.S80I	AGC -> ATT
	parC p.E84V	GAA -> GTA
	parE p.I529L	ATT -> CTT
EF522	gyrA p.S83L	TCG -> TTG
	parC p.S80I	AGC -> ATC
EF524	gyrA p.S83L	TCG -> TTG
	gyrA p.D87N	GAC -> AAC
	parC p.S80I	AGC -> ATT
	parC p.E84V	GAA -> GTA
	parE p.I529L	ATT -> CTT
EF526	gyrA p.S83L	TCG -> TTG
	parE p.I529L	ATT -> CTT
EF527	gyrA p.S83L	TCG -> TTG
	gyrA p.D87N	GAC -> AAC
	parC p.S80I	AGC -> ATT
	parC p.E84V	GAA -> GTA
	parE p.I529L	ATT -> CTT
EF528	gyrA p.S83L	TCG -> TTG
	gyrA p.D87N	GAC -> AAC
	parC p.S80I	AGC -> ATT
	parC p.E84V	GAA -> GTA
	parE p.I529L	ATT -> CTT
EF529	gyrA p.S83L	TCG -> TTG
	gyrA p.D87N	GAC -> AAC
	parC p.S80I	AGC -> ATT
	parC p.E84V	GAA -> GTA
	parE p.I529L	ATT -> CTT
EF532	gyrA p.S83L	TCG -> TTG
	gyrA p.D87N	GAC -> AAC
	parC p.S80I	AGC -> ATT
	parC p.E84V	GAA -> GTA
	parE p.I529L	ATT -> CTT
EF535	gyrA p.S83L	TCG -> TTG
	gyrA p.D87N	GAC -> AAC
	parC p.S80I	AGC -> ATT
	parC p.E84V	GAA -> GTA
	parE p.I529L	ATT -> CTT
EF538	gyrA p.S83L	TCG -> TTG
	gyrA p.D87N	GAC -> AAC
	parC p.S80I	AGC -> ATT
	parC p.E84V	GAA -> GTA
	parE p.I529L	ATT -> CTT
EF539	gyrA p.S83L	TCG -> TTG
	gyrA p.D87N	GAC -> AAC
	parC p.S80I	AGC -> ATT
	parC p.E84V	GAA -> GTA
	parE p.I529L	ATT -> CTT
EF542	gyrA p.S83L	TCG -> TTG
	gyrA p.D87N	GAC -> AAC
	parC p.S80I	AGC -> ATT
	parC p.E84V	GAA -> GTA
	parE p.I529L	ATT -> CTT
EF543	gyrA p.S83L	TCG -> TTG
	gyrA p.D87N	GAC -> AAC
	parC p.S80I	AGC -> ATT
	parC p.E84V	GAA -> GTA
	parE p.I529L	ATT -> CTT
EF547	gyrA p.S83L	TCG -> TTG
	parE p.I529L	ATT -> CTT
EF551	gyrA p.S83L	TCG -> TTG
	gyrA p.D87N	GAC -> AAC
	parC p.S80I	AGC -> ATT
	parC p.E84V	GAA -> GTA
	parE p.I529L	ATT -> CTT
EF552	gyrA p.S83L	TCG -> TTG
	gyrA p.D87N	GAC -> AAC
	parC p.S80I	AGC -> ATT
	parC p.E84V	GAA -> GTA
	parE p.I529L	ATT -> CTT
EF556	gyrA p.S83L	TCG -> TTG
	gyrA p.D87N	GAC -> AAC
	parC p.S80I	AGC -> ATT
	parC p.E84V	GAA -> GTA
	parE p.I529L	ATT -> CTT
EF561	gyrA p.S83L	TCG -> TTG
	parE p.I529L	ATT -> CTT
EF563	gyrA p.S83L	TCG -> TTG
	gyrA p.D87N	GAC -> AAC
	parC p.S80I	AGC -> ATT
	parC p.E84V	GAA -> GTA
	parE p.I529L	ATT -> CTT
EF564	gyrA p.S83L	TCG -> TTG
	gyrA p.D87N	GAC -> AAC
	parC p.S80I	AGC -> ATT
	parC p.E84V	GAA -> GTA
	parE p.I529L	ATT -> CTT
EF565	gyrA p.S83L	TCG -> TTG
	gyrA p.D87N	GAC -> AAC
	parC p.S80I	AGC -> ATT
	parC p.E84V	GAA -> GTA
	parE p.I529L	ATT -> CTT
EF568	gyrA p.S83L	TCG -> TTG
	gyrA p.D87N	GAC -> AAC
	parC p.S80I	AGC -> ATT
	parC p.E84V	GAA -> GTA
	parE p.I529L	ATT -> CTT
EF570	gyrA p.S83L	TCG -> TTG
	gyrA p.D87N	GAC -> AAC
	parC p.S80I	AGC -> ATT
	parC p.E84V	GAA -> GTA
	parE p.I529L	ATT -> CTT
EF572	gyrA p.S83L	TCG -> TTG
	gyrA p.D87N	GAC -> AAC
	parC p.S80I	AGC -> ATT
	parC p.E84V	GAA -> GTA
	parE p.I529L	ATT -> CTT
EF573	gyrA p.S83L	TCG -> TTG
	gyrA p.D87N	GAC -> AAC
	parC p.S80I	AGC -> ATT
	parC p.E84V	GAA -> GTA
	parE p.I529L	ATT -> CTT
EF574	gyrA p.S83L	TCG -> TTG
	gyrA p.D87N	GAC -> AAC
	parC p.S80I	AGC -> ATT
	parC p.E84V	GAA -> GTA
	parE p.I529L	ATT -> CTT
EF579	gyrA p.S83L	TCG -> TTG
	gyrA p.D87Y	GAC -> TAC
	parC p.S80I	AGC -> ATT
	parC p.E84V	GAA -> GTA
	parE p.I529L	ATT -> CTT
EF580	gyrA p.S83L	TCG -> TTG
	gyrA p.D87N	GAC -> AAC
	parC p.S80I	AGC -> ATT
	parC p.E84V	GAA -> GTA
	parE p.I529L	ATT -> CTT
EF581	gyrA p.S83L	TCG -> TTG
	gyrA p.D87N	GAC -> AAC
	parC p.S80I	AGC -> ATT
	parC p.E84V	GAA -> GTA
	parE p.I529L	ATT -> CTT
EF582	gyrA p.S83L	TCG -> TTG
	gyrA p.D87N	GAC -> AAC
	parC p.S80I	AGC -> ATT
	parC p.E84V	GAA -> GTA
	parE p.I529L	ATT -> CTT
ESBL41	gyrA p.S83L	TCG -> TTG
	gyrA p.D87N	GAC -> AAC
	parC p.S80I	AGC -> ATT
	parC p.E84V	GAA -> GTA
	parE p.I529L	ATT -> CTT
ESC_BA6384AA	parE p.I529L	ATT -> CTT
ESC_BA6407AA	gyrA p.S83L	TCG -> TTG
	gyrA p.D87N	GAC -> AAC
	parC p.S80I	AGC -> ATT
	parC p.E84V	GAA -> GTA
	parE p.I529L	ATT -> CTT
ESC_BA6411AA	gyrA p.S83L	TCG -> TTG
	gyrA p.D87N	GAC -> AAC
	parC p.S80I	AGC -> ATT
	parC p.E84V	GAA -> GTA
	parE p.I529L	ATT -> CTT
ESC_BA6417AA	gyrA p.S83L	TCG -> TTG
	gyrA p.D87N	GAC -> AAC
	parC p.S80I	AGC -> ATT
	parC p.E84V	GAA -> GTA
	parE p.I529L	ATT -> CTT
ESC_BA6424AA	gyrA p.S83L	TCG -> TTG
	gyrA p.D87N	GAC -> AAC
	parC p.S80I	AGC -> ATT
	parC p.E84V	GAA -> GTA
	parE p.I529L	ATT -> CTT
ESC_BA6433AA	gyrA p.S83L	TCG -> TTG
	parC p.S80I	AGC -> ATC
ESC_BA6435AA	gyrA p.S83L	TCG -> TTG
	gyrA p.D87N	GAC -> AAC
	parC p.S80I	AGC -> ATT
	parC p.E84V	GAA -> GTA
	parE p.I529L	ATT -> CTT
ESC_BA6445AA	gyrA p.S83L	TCG -> TTG
	gyrA p.D87N	GAC -> AAC
	parC p.S80I	AGC -> ATT
	parC p.E84V	GAA -> GTA
	parE p.I529L	ATT -> CTT
ESC_BA6448AA	gyrA p.S83L	TCG -> TTG
	gyrA p.D87N	GAC -> AAC
	parC p.S80I	AGC -> ATT
	parC p.E84V	GAA -> GTA
	parE p.I529L	ATT -> CTT
ESC_BA6465AA	parE p.I529L	ATT -> CTT
ESC_BA6467AA	gyrA p.S83L	TCG -> TTG
	gyrA p.D87N	GAC -> AAC
	parC p.S80I	AGC -> ATT
	parC p.E84V	GAA -> GTA
	parE p.I529L	ATT -> CTT
ESC_BA6468AA	gyrA p.S83L	TCG -> TTG
	gyrA p.D87N	GAC -> AAC
	parC p.S80I	AGC -> ATT
	parC p.E84V	GAA -> GTA
	parE p.I529L	ATT -> CTT
ESC_BA6474AA	gyrA p.S83L	TCG -> TTG
	parE p.I529L	ATT -> CTT
ESC_BA6479AA	parE p.I529L	ATT -> CTT
ESC_BA6490AA	gyrA p.S83L	TCG -> TTG
	gyrA p.D87N	GAC -> AAC
	parC p.S80I	AGC -> ATT
	parC p.E84V	GAA -> GTA
	parE p.I529L	ATT -> CTT
ESC_BA6502AA	gyrA p.S83L	TCG -> TTG
	gyrA p.D87N	GAC -> AAC
	parC p.S80I	AGC -> ATT
	parC p.E84V	GAA -> GTA
	parE p.I529L	ATT -> CTT
ESC_BA6509AA	parE p.I529L	ATT -> CTT
ESC_BA6513AA	gyrA p.D87N	GAC -> AAC
	parE p.I529L	ATT -> CTT
ESC_BA6522AA	parE p.I529L	ATT -> CTT
ESC_BA6528AA	gyrA p.S83L	TCG -> TTG
	gyrA p.D87N	GAC -> AAC
	parC p.S80I	AGC -> ATT
	parC p.E84V	GAA -> GTA
	parE p.I529L	ATT -> CTT
ESC_BA6539AA	gyrA p.S83L	TCG -> TTG
	gyrA p.D87N	GAC -> AAC
	parC p.S80I	AGC -> ATT
	parC p.E84V	GAA -> GTA
	parE p.I529L	ATT -> CTT
ESC_BA6545AA	parE p.I529L	ATT -> CTT
ESC_BA6581AA	gyrA p.S83L	TCG -> TTG
	gyrA p.D87N	GAC -> AAC
	parC p.S80I	AGC -> ATT
	parC p.E84V	GAA -> GTA
	parE p.I529L	ATT -> CTT
ESC_BA6582AA	gyrA p.S83L	TCG -> TTG
	gyrA p.D87N	GAC -> AAC
	parC p.S80I	AGC -> ATT
	parC p.E84V	GAA -> GTA
	parE p.I529L	ATT -> CTT
ESC_BA6586AA	gyrA p.S83L	TCG -> TTG
	gyrA p.D87N	GAC -> AAC
	parC p.S80I	AGC -> ATT
	parC p.E84V	GAA -> GTA
	parE p.I529L	ATT -> CTT
ESC_BA6591AA	gyrA p.S83L	TCG -> TTG
	gyrA p.D87N	GAC -> AAC
	parC p.S80I	AGC -> ATT
	parC p.E84V	GAA -> GTA
	parE p.I529L	ATT -> CTT
ESC_BA6592AA	gyrA p.S83L	TCG -> TTG
	gyrA p.D87N	GAC -> AAC
	parC p.S80I	AGC -> ATT
	parC p.E84V	GAA -> GTA
	parE p.I529L	ATT -> CTT
ESC_BA6596AA	parE p.I529L	ATT -> CTT
ESC_BA6627AA	parE p.I529L	ATT -> CTT
ESC_BA6628AA	parE p.I529L	ATT -> CTT
ESC_BA6634AA	gyrA p.S83L	TCG -> TTG
	gyrA p.D87N	GAC -> AAC
	parC p.S80I	AGC -> ATT
	parC p.E84V	GAA -> GTA
	parE p.I529L	ATT -> CTT
ESC_BA6638AA	gyrA p.S83L	TCG -> TTG
	gyrA p.D87N	GAC -> AAC
	parC p.S80I	AGC -> ATT
	parC p.E84V	GAA -> GTA
	parE p.I529L	ATT -> CTT
ESC_BA6648AA	gyrA p.S83L	TCG -> TTG
	gyrA p.D87N	GAC -> AAC
	parC p.S80I	AGC -> ATT
	parC p.E84V	GAA -> GTA
	parE p.I529L	ATT -> CTT
ESC_BA6661AA	parE p.I529L	ATT -> CTT
ESC_BA6666AA	parE p.I529L	ATT -> CTT
ESC_BA6672AA	gyrA p.S83L	TCG -> TTG
	gyrA p.D87N	GAC -> AAC
	parC p.S80I	AGC -> ATT
	parC p.E84V	GAA -> GTA
	parE p.I529L	ATT -> CTT
ESC_BA6692AA	gyrA p.S83L	TCG -> TTG
	gyrA p.D87N	GAC -> AAC
	parC p.S80I	AGC -> ATT
	parC p.E84V	GAA -> GTA
	parE p.I529L	ATT -> CTT
ESC_BA6702AA	gyrA p.S83L	TCG -> TTG
	gyrA p.D87N	GAC -> AAC
	parC p.S80I	AGC -> ATT
	parC p.E84V	GAA -> GTA
	parE p.I529L	ATT -> CTT
ESC_BA6716AA	gyrA p.S83L	TCG -> TTG
	parE p.S458A	TCG -> GCG
	parE p.I529L	ATT -> CTT
ESC_BA6723AA	gyrA p.S83L	TCG -> TTG
	gyrA p.D87N	GAC -> AAC
	parC p.S80I	AGC -> ATT
	parC p.E84V	GAA -> GTA
	parE p.I529L	ATT -> CTT
ESC_BA6724AA	gyrA p.S83L	TCG -> TTG
	gyrA p.D87N	GAC -> AAC
	parC p.S80I	AGC -> ATT
	parC p.E84V	GAA -> GTA
	parE p.I529L	ATT -> CTT
ESC_BA6731AA	gyrA p.S83L	TCG -> TTG
	gyrA p.D87N	GAC -> AAC
	parC p.S80I	AGC -> ATT
	parC p.E84V	GAA -> GTA
	parE p.I529L	ATT -> CTT
ESC_BA6732AA	gyrA p.S83L	TCG -> TTG
	gyrA p.D87N	GAC -> AAC
	parC p.S80I	AGC -> ATT
	parC p.E84V	GAA -> GTA
	parE p.I529L	ATT -> CTT
ESC_BA6737AA	gyrA p.S83L	TCG -> TTG
	parE p.I529L	ATT -> CTT
ESC_BA6772AA	gyrA p.S83L	TCG -> TTG
	gyrA p.D87N	GAC -> AAC
	parC p.S80I	AGC -> ATT
	parC p.E84V	GAA -> GTA
	parE p.I529L	ATT -> CTT
ESC_BA6781AA	gyrA p.S83L	TCG -> TTG
	gyrA p.D87N	GAC -> AAC
	parC p.S80I	AGC -> ATT
	parC p.E84V	GAA -> GTA
	parE p.I529L	ATT -> CTT
ESC_BA6783AA	gyrA p.S83L	TCG -> TTG
	gyrA p.D87N	GAC -> AAC
	parC p.S80I	AGC -> ATT
	parC p.E84V	GAA -> GTA
	parE p.I529L	ATT -> CTT
ESC_BA6785AA	gyrA p.S83L	TCG -> TTG
	gyrA p.D87N	GAC -> AAC
	parC p.S80I	AGC -> ATT
	parE p.L445H	CTT -> CAT
ESC_BA6790AA	parE p.I529L	ATT -> CTT
ESC_BA6794AA	gyrA p.S83L	TCG -> TTG
	gyrA p.D87N	GAC -> AAC
	parC p.S80I	AGC -> ATT
	parC p.E84V	GAA -> GTA
	parE p.I529L	ATT -> CTT
ESC_BA6803AA	gyrA p.S83L	TCG -> TTG
	gyrA p.D87N	GAC -> AAC
	parC p.S80I	AGC -> ATT
	parC p.E84V	GAA -> GTA
	parE p.I529L	ATT -> CTT
ESC_BA6807AA	parE p.I529L	ATT -> CTT
ESC_BA6816AA	gyrA p.S83L	TCG -> TTG
	gyrA p.D87N	GAC -> AAC
	parC p.S80I	AGC -> ATT
	parC p.E84V	GAA -> GTA
	parE p.I529L	ATT -> CTT
ESC_BA6825AA	gyrA p.S83L	TCG -> TTG
	gyrA p.D87N	GAC -> AAC
	parC p.S80I	AGC -> ATT
	parC p.E84V	GAA -> GTA
	parE p.I529L	ATT -> CTT
ESC_BA6827AA	gyrA p.S83L	TCG -> TTG
	gyrA p.D87N	GAC -> AAC
	parC p.S80I	AGC -> ATT
	parC p.E84V	GAA -> GTA
	parE p.I529L	ATT -> CTT
ESC_BA6834AA	gyrA p.S83L	TCG -> TTG
	gyrA p.D87N	GAC -> AAC
	parC p.S80I	AGC -> ATT
	parC p.E84V	GAA -> GTA
	parE p.I529L	ATT -> CTT
ESC_BA6843AA	parE p.I529L	ATT -> CTT
ESC_BA6847AA	gyrA p.S83L	TCG -> TTG
	gyrA p.D87N	GAC -> AAC
	parC p.S80I	AGC -> ATT
	parC p.E84V	GAA -> GTA
	parE p.I529L	ATT -> CTT
ESC_BA6852AA	gyrA p.S83L	TCG -> TTG
	gyrA p.D87N	GAC -> AAC
	parC p.S80I	AGC -> ATT
	parC p.E84V	GAA -> GTA
	parE p.I529L	ATT -> CTT
ESC_BA6853AA	gyrA p.S83L	TCG -> TTG
	gyrA p.D87N	GAC -> AAC
	parC p.S80I	AGC -> ATT
	parC p.E84V	GAA -> GTA
	parE p.I529L	ATT -> CTT
ESC_BA6854AA	gyrA p.S83L	TCG -> TTG
	gyrA p.D87N	GAC -> AAC
	parC p.S80I	AGC -> ATT
	parC p.E84V	GAA -> GTA
	parE p.I529L	ATT -> CTT
ESC_BA6865AA	gyrA p.S83L	TCG -> TTG
	gyrA p.D87N	GAC -> AAC
	parC p.S80I	AGC -> ATT
	parC p.E84V	GAA -> GTA
	parE p.I529L	ATT -> CTT
ESC_BA6874AA	parE p.I529L	ATT -> CTT
ESC_BA6875AA	gyrA p.S83L	TCG -> TTG
	parE p.I529L	ATT -> CTT
ESC_BA6876AA	parE p.I529L	ATT -> CTT
ESC_BA6891AA	gyrA p.S83L	TCG -> TTG
	parE p.I529L	ATT -> CTT
ESC_BA6894AA	parE p.I529L	ATT -> CTT
ESC_BA6904AA	gyrA p.S83L	TCG -> TTG
	gyrA p.D87N	GAC -> AAC
	parC p.S80I	AGC -> ATT
	parC p.E84V	GAA -> GTA
	parE p.I529L	ATT -> CTT
ESC_BA6920AA	gyrA p.S83L	TCG -> TTG
	parE p.S458A	TCG -> GCG
	parE p.I529L	ATT -> CTT
ESC_BA6932AA	parE p.I529L	ATT -> CTT
ESC_BA6937AA	gyrA p.S83L	TCG -> TTG
	gyrA p.D87N	GAC -> AAC
	parC p.S80I	AGC -> ATT
	parC p.E84V	GAA -> GTA
	parE p.I529L	ATT -> CTT
ESC_BA6942AA	gyrA p.S83L	TCG -> TTG
	parE p.I529L	ATT -> CTT
ESC_BA6949AA	gyrA p.S83L	TCG -> TTG
	parE p.I529L	ATT -> CTT
ESC_BA6956AA	gyrA p.S83L	TCG -> TTG
	gyrA p.D87N	GAC -> AAC
	parC p.S80I	AGC -> ATT
	parC p.E84V	GAA -> GTA
	parE p.I529L	ATT -> CTT
ESC_BA6978AA	gyrA p.S83L	TCG -> TTG
	gyrA p.D87N	GAC -> AAC
	parC p.S80I	AGC -> ATT
	parC p.E84V	GAA -> GTA
	parE p.I529L	ATT -> CTT
ESC_BA6994AA	gyrA p.S83L	TCG -> TTG
	gyrA p.D87N	GAC -> AAC
	parC p.S80I	AGC -> ATT
	parC p.E84V	GAA -> GTA
	parE p.I529L	ATT -> CTT
ESC_BA6997AA	gyrA p.S83L	TCG -> TTG
	gyrA p.D87N	GAC -> AAC
	parC p.S80I	AGC -> ATT
	parC p.E84V	GAA -> GTA
	parE p.I529L	ATT -> CTT
ESC_BA7006AA	gyrA p.S83L	TCG -> TTG
	gyrA p.D87N	GAC -> AAC
	parC p.S80I	AGC -> ATT
	parC p.E84V	GAA -> GTA
	parE p.I529L	ATT -> CTT
ESC_BA7014AA	gyrA p.S83L	TCG -> TTG
	gyrA p.D87N	GAC -> AAC
	parC p.S80I	AGC -> ATT
	parC p.E84V	GAA -> GTA
	parE p.I529L	ATT -> CTT
ESC_BA7016AA	gyrA p.S83L	TCG -> TTG
	gyrA p.D87N	GAC -> AAC
	parC p.S80I	AGC -> ATT
	parC p.E84V	GAA -> GTA
	parE p.I529L	ATT -> CTT
ESC_BA7019AA	gyrA p.S83L	TCG -> TTG
	gyrA p.D87N	GAC -> AAC
	parC p.S80I	AGC -> ATT
	parC p.E84V	GAA -> GTA
	parE p.I529L	ATT -> CTT
ESC_BA7033AA	gyrA p.S83L	TCG -> TTG
	gyrA p.D87N	GAC -> AAC
	parC p.S80I	AGC -> ATT
	parC p.E84V	GAA -> GTA
	parE p.I529L	ATT -> CTT
ESC_BA7037AA	gyrA p.S83L	TCG -> TTG
	gyrA p.D87N	GAC -> AAC
	parC p.S80I	AGC -> ATT
	parC p.E84V	GAA -> GTA
	parE p.I529L	ATT -> CTT
ESC_BA7044AA	parE p.I529L	ATT -> CTT
ESC_BA7091AA	gyrA p.S83L	TCG -> TTG
	gyrA p.D87N	GAC -> AAC
	parC p.S80I	AGC -> ATT
	parC p.E84V	GAA -> GTA
	parE p.I529L	ATT -> CTT
ESC_BA7103AA	gyrA p.S83L	TCG -> TTG
	parE p.I529L	ATT -> CTT
ESC_BA7112AA	gyrA p.S83L	TCG -> TTG
	gyrA p.D87N	GAC -> AAC
	parC p.S80I	AGC -> ATT
	parC p.E84V	GAA -> GTA
	parE p.I529L	ATT -> CTT
ESC_BA7114AA	gyrA p.S83L	TCG -> TTG
	gyrA p.D87N	GAC -> AAC
	parC p.S80I	AGC -> ATT
	parC p.E84V	GAA -> GTA
	parE p.I529L	ATT -> CTT
ESC_BA7122AA	gyrA p.S83L	TCG -> TTG
	gyrA p.D87N	GAC -> AAC
	parC p.S80I	AGC -> ATT
	parC p.E84V	GAA -> GTA
	parE p.I529L	ATT -> CTT
ESC_BA7136AA	gyrA p.S83L	TCG -> TTG
	gyrA p.D87N	GAC -> AAC
	parC p.S80I	AGC -> ATT
	parC p.E84V	GAA -> GTA
	parE p.I529L	ATT -> CTT
ESC_BA7143AA	gyrA p.S83L	TCG -> TTG
	gyrA p.D87N	GAC -> AAC
	parC p.S80I	AGC -> ATT
	parC p.E84V	GAA -> GTA
	parE p.I529L	ATT -> CTT
ESC_BA7146AA	gyrA p.S83L	TCG -> TTG
	gyrA p.D87N	GAC -> AAC
	parC p.S80I	AGC -> ATT
	parC p.E84V	GAA -> GTA
	parE p.I529L	ATT -> CTT
ESC_BA7160AA	parE p.I529L	ATT -> CTT
ESC_BA7173AA	gyrA p.S83L	TCG -> TTG
	gyrA p.D87N	GAC -> AAC
	parC p.S80I	AGC -> ATT
	parC p.E84V	GAA -> GTA
	parE p.I529L	ATT -> CTT
ESC_BA7175AA	gyrA p.S83L	TCG -> TTG
	gyrA p.D87N	GAC -> AAC
	parC p.S80I	AGC -> ATT
	parC p.E84V	GAA -> GTA
	parE p.I529L	ATT -> CTT
ESC_BA7176AA	gyrA p.S83L	TCG -> TTG
	gyrA p.D87N	GAC -> AAC
	parC p.S80I	AGC -> ATT
	parC p.E84V	GAA -> GTA
	parE p.I529L	ATT -> CTT
ESC_BA7177AA	gyrA p.S83L	TCG -> TTG
	gyrA p.D87N	GAC -> AAC
	parC p.S80I	AGC -> ATT
	parC p.E84V	GAA -> GTA
	parE p.I529L	ATT -> CTT
ESC_BA7195AA	gyrA p.D87N	GAC -> AAC
	parE p.I529L	ATT -> CTT
ESC_BA7198AA	gyrA p.S83L	TCG -> TTG
	gyrA p.D87N	GAC -> AAC
	parC p.S80I	AGC -> ATT
	parC p.E84V	GAA -> GTA
	parE p.I529L	ATT -> CTT
ESC_BA7211AA	gyrA p.S83L	TCG -> TTG
	gyrA p.D87N	GAC -> AAC
	parC p.S80I	AGC -> ATT
	parC p.E84V	GAA -> GTA
	parE p.I529L	ATT -> CTT
ESC_BA7215AA	gyrA p.S83L	TCG -> TTG
	gyrA p.D87N	GAC -> AAC
	parC p.S80I	AGC -> ATT
	parC p.E84V	GAA -> GTA
	parE p.I529L	ATT -> CTT
ESC_BA7232AA	parE p.I529L	ATT -> CTT
ESC_BA7239AA	gyrA p.S83L	TCG -> TTG
	gyrA p.D87N	GAC -> AAC
	parC p.S80I	AGC -> ATT
	parC p.E84V	GAA -> GTA
	parE p.I529L	ATT -> CTT
ESC_BA7240AA	gyrA p.S83L	TCG -> TTG
	gyrA p.D87N	GAC -> AAC
	parC p.S80I	AGC -> ATT
	parC p.E84V	GAA -> GTA
	parE p.I529L	ATT -> CTT
ESC_BA7254AA	gyrA p.S83L	TCG -> TTG
	gyrA p.D87N	GAC -> AAC
	parC p.S80I	AGC -> ATT
	parC p.E84V	GAA -> GTA
	parE p.I529L	ATT -> CTT
ESC_BA7258AA	parE p.I529L	ATT -> CTT
ESC_BA7274AA	parE p.I529L	ATT -> CTT
ESC_BA7284AA	parE p.I529L	ATT -> CTT
ESC_BA7288AA	gyrA p.S83L	TCG -> TTG
	gyrA p.D87N	GAC -> AAC
	parC p.S80I	AGC -> ATT
	parC p.E84V	GAA -> GTA
	parE p.I529L	ATT -> CTT
ESC_BA7295AA	gyrA p.S83L	TCG -> TTG
	gyrA p.D87N	GAC -> AAC
	parC p.S80I	AGC -> ATT
	parC p.E84V	GAA -> GTA
	parE p.I529L	ATT -> CTT
ESC_BA7299AA	gyrA p.S83L	TCG -> TTG
	gyrA p.D87N	GAC -> AAC
	parC p.S80I	AGC -> ATT
	parC p.E84V	GAA -> GTA
	parE p.I529L	ATT -> CTT
ESC_BA7306AA	parE p.I529L	ATT -> CTT
ESC_BA7310AA	parE p.I529L	ATT -> CTT
ESC_BA7318AA	gyrA p.S83L	TCG -> TTG
	gyrA p.D87N	GAC -> AAC
	parC p.S80I	AGC -> ATT
	parC p.E84V	GAA -> GTA
	parE p.I529L	ATT -> CTT
ESC_BA7319AA	parE p.I529L	ATT -> CTT
ESC_BA7322AA	gyrA p.S83L	TCG -> TTG
	gyrA p.D87N	GAC -> AAC
	parC p.S80I	AGC -> ATT
	parC p.E84V	GAA -> GTA
	parE p.I529L	ATT -> CTT
ESC_BA7324AA	gyrA p.S83L	TCG -> TTG
	gyrA p.D87N	GAC -> AAC
	parC p.S80I	AGC -> ATT
	parC p.E84V	GAA -> GTA
	parE p.I529L	ATT -> CTT
ESC_BA7333AA	gyrA p.S83L	TCG -> TTG
	gyrA p.D87N	GAC -> AAC
	parC p.S80I	AGC -> ATT
	parC p.E84V	GAA -> GTA
	parE p.I529L	ATT -> CTT
ESC_BA7343AA	gyrA p.S83L	TCG -> TTG
	gyrA p.D87N	GAC -> AAC
	parC p.S80I	AGC -> ATT
	parC p.E84V	GAA -> GTA
	parE p.I529L	ATT -> CTT
ESC_BA7346AA	gyrA p.S83L	TCG -> TTG
	gyrA p.D87N	GAC -> AAC
	parC p.S80I	AGC -> ATT
	parC p.E84V	GAA -> GTA
	parE p.I529L	ATT -> CTT
ESC_BA7352AA	gyrA p.S83L	TCG -> TTG
	gyrA p.D87N	GAC -> AAC
	parC p.S80I	AGC -> ATT
	parC p.E84V	GAA -> GTA
	parE p.I529L	ATT -> CTT
ESC_BA7359AA	gyrA p.S83L	TCG -> TTG
	gyrA p.D87N	GAC -> AAC
	parC p.S80I	AGC -> ATT
	parC p.E84V	GAA -> GTA
	parE p.I529L	ATT -> CTT
ESC_BA7362AA	gyrA p.S83L	TCG -> TTG
	gyrA p.D87N	GAC -> AAC
	parC p.S80I	AGC -> ATT
	parC p.E84V	GAA -> GTA
	parE p.I529L	ATT -> CTT
ESC_BA7365AA	gyrA p.S83L	TCG -> TTG
	gyrA p.D87N	GAC -> AAC
	parC p.S80I	AGC -> ATT
	parC p.E84V	GAA -> GTA
	parE p.I529L	ATT -> CTT
ESC_BA7366AA	gyrA p.S83L	TCG -> TTG
	gyrA p.D87N	GAC -> AAC
	parC p.S80I	AGC -> ATT
	parC p.E84V	GAA -> GTA
	parE p.I529L	ATT -> CTT
ESC_BA7367AA	gyrA p.S83L	TCG -> TTG
	gyrA p.D87N	GAC -> AAC
	parC p.S80I	AGC -> ATT
	parC p.E84V	GAA -> GTA
	parE p.I529L	ATT -> CTT
ESC_BA7374AA	gyrA p.S83L	TCG -> TTG
	parE p.I529L	ATT -> CTT
ESC_BA7384AA	gyrA p.S83L	TCG -> TTG
	gyrA p.D87N	GAC -> AAC
	parC p.S80I	AGC -> ATT
	parC p.E84V	GAA -> GTA
	parE p.I529L	ATT -> CTT
ESC_BA7386AA	parE p.I529L	ATT -> CTT
ESC_BA7387AA	gyrA p.S83L	TCG -> TTG
	gyrA p.D87N	GAC -> AAC
	parC p.S80I	AGC -> ATT
	parC p.E84V	GAA -> GTA
	parE p.I529L	ATT -> CTT
ESC_BA7394AA	no mutation in QRDR
ESC_BA7412AA	gyrA p.S83L	TCG -> TTG
	parE p.I529L	ATT -> CTT
ESC_BA7418AA	gyrA p.S83L	TCG -> TTG
	gyrA p.D87N	GAC -> AAC
	parC p.S80I	AGC -> ATT
	parC p.E84V	GAA -> GTA
	parE p.I529L	ATT -> CTT
ESC_BA7419AA	gyrA p.S83L	TCG -> TTG
	gyrA p.D87N	GAC -> AAC
	parC p.S80I	AGC -> ATT
	parC p.E84V	GAA -> GTA
	parE p.I529L	ATT -> CTT
ESC_BA7431AA	gyrA p.S83L	TCG -> TTG
	gyrA p.D87N	GAC -> AAC
	parC p.S80I	AGC -> ATT
	parC p.E84V	GAA -> GTA
	parE p.I529L	ATT -> CTT
ESC_BA7433AA	gyrA p.S83L	TCG -> TTG
	gyrA p.D87N	GAC -> AAC
	parC p.S80I	AGC -> ATT
	parC p.E84V	GAA -> GTA
	parE p.I529L	ATT -> CTT
ESC_BA7444AA	gyrA p.S83L	TCG -> TTG
	parE p.I529L	ATT -> CTT
ESC_BA7461AA	gyrA p.S83L	TCG -> TTG
	gyrA p.D87N	GAC -> AAC
	parC p.S80I	AGC -> ATT
	parC p.E84V	GAA -> GTA
	parE p.I529L	ATT -> CTT
ESC_BA7465AA	gyrA p.S83L	TCG -> TTG
	gyrA p.D87N	GAC -> AAC
	parC p.S80I	AGC -> ATT
	parC p.E84V	GAA -> GTA
	parE p.I529L	ATT -> CTT
ESC_BA7467AA	gyrA p.S83L	TCG -> TTG
	gyrA p.D87N	GAC -> AAC
	parC p.S80I	AGC -> ATT
	parC p.E84V	GAA -> GTA
	parE p.I529L	ATT -> CTT
ESC_BA7471AA	gyrA p.S83L	TCG -> TTG
	gyrA p.D87N	GAC -> AAC
	parC p.S80I	AGC -> ATT
	parC p.E84V	GAA -> GTA
	parE p.I529L	ATT -> CTT
ESC_BA7473AA	gyrA p.S83L	TCG -> TTG
	gyrA p.D87N	GAC -> AAC
	parC p.S80I	AGC -> ATT
	parC p.E84V	GAA -> GTA
	parE p.I529L	ATT -> CTT
ESC_BA7476AA	gyrA p.S83L	TCG -> TTG
	parE p.I529L	ATT -> CTT
ESC_BA7480AA	parE p.I529L	ATT -> CTT
ESC_BA7508AA	gyrA p.S83L	TCG -> TTG
	gyrA p.D87N	GAC -> AAC
	parC p.S80I	AGC -> ATT
	parC p.E84V	GAA -> GTA
	parE p.I529L	ATT -> CTT
ESC_BA7515AA	gyrA p.S83L	TCG -> TTG
	gyrA p.D87N	GAC -> AAC
	parC p.S80I	AGC -> ATT
	parC p.E84V	GAA -> GTA
	parE p.I529L	ATT -> CTT
ESC_BA7518AA	gyrA p.S83L	TCG -> TTG
	gyrA p.D87N	GAC -> AAC
	parC p.S80I	AGC -> ATT
	parC p.E84V	GAA -> GTA
	parE p.I529L	ATT -> CTT
ESC_BA7526AA	gyrA p.S83L	TCG -> TTG
	gyrA p.D87N	GAC -> AAC
	parC p.S80I	AGC -> ATT
	parC p.E84V	GAA -> GTA
	parE p.I529L	ATT -> CTT
ESC_BA7531AA	gyrA p.S83L	TCG -> TTG
	gyrA p.D87N	GAC -> AAC
	parC p.S80I	AGC -> ATT
	parC p.E84V	GAA -> GTA
	parE p.I529L	ATT -> CTT
ESC_BA7534AA	gyrA p.S83L	TCG -> TTG
	gyrA p.D87N	GAC -> AAC
	parC p.S80I	AGC -> ATT
	parC p.E84V	GAA -> GTA
	parE p.I529L	ATT -> CTT
ESC_BA7537AA	gyrA p.S83L	TCG -> TTG
	gyrA p.D87N	GAC -> AAC
	parC p.S80I	AGC -> ATT
	parC p.E84V	GAA -> GTA
	parE p.I529L	ATT -> CTT
ESC_BA7539AA	gyrA p.S83L	TCG -> TTG
	gyrA p.D87N	GAC -> AAC
	parC p.S80I	AGC -> ATT
	parC p.E84V	GAA -> GTA
	parE p.I529L	ATT -> CTT
ESC_BA7540AA	gyrA p.S83L	TCG -> TTG
	gyrA p.D87N	GAC -> AAC
	parC p.S80I	AGC -> ATT
	parC p.E84V	GAA -> GTA
	parE p.I529L	ATT -> CTT
ESC_BA7547AA	parE p.I529L	ATT -> CTT
ESC_BA7554AA	parE p.I529L	ATT -> CTT
ESC_BA7556AA	gyrA p.S83L	TCG -> TTG
	parE p.I529L	ATT -> CTT
ESC_BA7559AA	gyrA p.S83L	TCG -> TTG
	gyrA p.D87N	GAC -> AAC
	parC p.S80I	AGC -> ATT
	parC p.E84V	GAA -> GTA
	parE p.I529L	ATT -> CTT
ESC_BA7564AA	gyrA p.S83A	TCG -> GCG
	parE p.I529L	ATT -> CTT
ESC_BA7583AA	gyrA p.S83L	TCG -> TTG
	gyrA p.D87N	GAC -> AAC
	parC p.S80I	AGC -> ATT
	parC p.E84V	GAA -> GTA
	parE p.I529L	ATT -> CTT
ESC_BA7590AA	parE p.I529L	ATT -> CTT
ESC_BA7594AA	parE p.I529L	ATT -> CTT
ESC_BA7596AA	gyrA p.S83L	TCG -> TTG
	gyrA p.D87N	GAC -> AAC
	parC p.S80I	AGC -> ATT
	parC p.E84V	GAA -> GTA
	parE p.I529L	ATT -> CTT
ESC_BA7598AA	gyrA p.S83L	TCG -> TTG
	gyrA p.D87N	GAC -> AAC
	parC p.S80I	AGC -> ATT
	parC p.E84V	GAA -> GTA
	parE p.I529L	ATT -> CTT
ESC_BA7599AA	gyrA p.S83L	TCG -> TTG
	gyrA p.D87N	GAC -> AAC
	parC p.S80I	AGC -> ATT
	parC p.E84V	GAA -> GTA
	parE p.I529L	ATT -> CTT
ESC_BA7600AA	gyrA p.S83L	TCG -> TTG
	gyrA p.D87N	GAC -> AAC
	parC p.S80I	AGC -> ATT
	parC p.E84V	GAA -> GTA
	parE p.I529L	ATT -> CTT
ESC_BA7603AA	gyrA p.S83L	TCG -> TTG
	gyrA p.D87N	GAC -> AAC
	parC p.S80I	AGC -> ATT
	parC p.E84V	GAA -> GTA
	parE p.I529L	ATT -> CTT
ESC_BA7609AA	parE p.I529L	ATT -> CTT
ESC_BA7610AA	gyrA p.S83L	TCG -> TTG
	gyrA p.D87N	GAC -> AAC
	parC p.S80I	AGC -> ATT
	parC p.E84V	GAA -> GTA
	parE p.I529L	ATT -> CTT
ESC_BA7611AA	gyrA p.S83L	TCG -> TTG
	gyrA p.D87N	GAC -> AAC
	parC p.S80I	AGC -> ATT
	parC p.E84V	GAA -> GTA
	parE p.I529L	ATT -> CTT
ESC_BA7618AA	gyrA p.S83L	TCG -> TTG
	gyrA p.D87N	GAC -> AAC
	parC p.S80I	AGC -> ATT
	parC p.E84V	GAA -> GTA
	parE p.I529L	ATT -> CTT
ESC_BA7621AA	gyrA p.S83L	TCG -> TTG
	gyrA p.D87N	GAC -> AAC
	parC p.S80I	AGC -> ATT
	parC p.E84V	GAA -> GTA
	parE p.I529L	ATT -> CTT
ESC_BA7629AA	gyrA p.S83L	TCG -> TTG
	gyrA p.D87N	GAC -> AAC
	parC p.S80I	AGC -> ATT
	parC p.E84V	GAA -> GTA
	parE p.I529L	ATT -> CTT
ESC_BA7634AA	gyrA p.S83L	TCG -> TTG
	gyrA p.D87N	GAC -> AAC
	parC p.S80I	AGC -> ATT
	parC p.E84V	GAA -> GTA
	parE p.I529L	ATT -> CTT
ESC_BA7646AA	gyrA p.S83L	TCG -> TTG
	gyrA p.D87N	GAC -> AAC
	parC p.S80I	AGC -> ATT
	parC p.E84V	GAA -> GTA
	parE p.I529L	ATT -> CTT
ESC_BA7652AA	gyrA p.S83L	TCG -> TTG
	gyrA p.D87N	GAC -> AAC
	parC p.S80I	AGC -> ATT
	parC p.E84V	GAA -> GTA
	parE p.I529L	ATT -> CTT
ESC_BA7653AA	parE p.I529L	ATT -> CTT
ESC_BA7663AA	parE p.I529L	ATT -> CTT
ESC_BA7671AA	parE p.I529L	ATT -> CTT
ESC_BA7675AA	parE p.I529L	ATT -> CTT
ESC_BA7678AA	gyrA p.S83L	TCG -> TTG
	gyrA p.D87N	GAC -> AAC
	parC p.S80I	AGC -> ATT
	parC p.E84V	GAA -> GTA
	parE p.I529L	ATT -> CTT
ESC_BA7686AA	parE p.I529L	ATT -> CTT
ESC_BA7690AA	gyrA p.S83L	TCG -> TTG
	gyrA p.D87N	GAC -> AAC
	parC p.S80I	AGC -> ATT
	parC p.E84V	GAA -> GTA
	parE p.I529L	ATT -> CTT
ESC_BA7696AA	gyrA p.S83L	TCG -> TTG
	gyrA p.D87N	GAC -> AAC
	parC p.S80I	AGC -> ATT
	parC p.E84V	GAA -> GTA
	parE p.I529L	ATT -> CTT
ESC_BA7697AA	gyrA p.S83L	TCG -> TTG
	gyrA p.D87N	GAC -> AAC
	parC p.S80I	AGC -> ATT
	parC p.E84V	GAA -> GTA
	parE p.I529L	ATT -> CTT
ESC_BA7712AA	gyrA p.S83L	TCG -> TTG
	gyrA p.D87N	GAC -> AAC
	parC p.S80I	AGC -> ATT
	parC p.E84V	GAA -> GTA
	parE p.I529L	ATT -> CTT
ESC_BA7716AA	gyrA p.S83L	TCG -> TTG
	gyrA p.D87N	GAC -> AAC
	parC p.S80I	AGC -> ATT
	parC p.E84V	GAA -> GTA
	parE p.I529L	ATT -> CTT
ESC_BA7718AA	gyrA p.S83L	TCG -> TTG
	gyrA p.D87N	GAC -> AAC
	parC p.S80I	AGC -> ATT
	parC p.E84V	GAA -> GTA
	parE p.I529L	ATT -> CTT
ESC_BA7729AA	gyrA p.S83L	TCG -> TTG
	gyrA p.D87N	GAC -> AAC
	parC p.S80I	AGC -> ATT
	parC p.E84V	GAA -> GTA
	parE p.I529L	ATT -> CTT
ESC_BA7745AA	parE p.I529L	ATT -> CTT
ESC_BA7768AA	parE p.I529L	ATT -> CTT
ESC_BA7769AA	gyrA p.S83L	TCG -> TTG
	gyrA p.D87N	GAC -> AAC
	parC p.S80I	AGC -> ATT
	parC p.E84V	GAA -> GTA
	parE p.I529L	ATT -> CTT
ESC_BA7773AA	gyrA p.S83L	TCG -> TTG
	gyrA p.D87N	GAC -> AAC
	parC p.S80I	AGC -> ATT
	parC p.E84V	GAA -> GTA
	parE p.I529L	ATT -> CTT
ESC_BA7776AA	gyrA p.S83L	TCG -> TTG
	gyrA p.D87N	GAC -> AAC
	parC p.S80I	AGC -> ATT
	parC p.E84V	GAA -> GTA
	parE p.I529L	ATT -> CTT
ESC_BA7786AA	parE p.I529L	ATT -> CTT
ESC_BA7787AA	gyrA p.S83L	TCG -> TTG
	gyrA p.D87N	GAC -> AAC
	parC p.S80I	AGC -> ATT
	parC p.E84V	GAA -> GTA
	parE p.I529L	ATT -> CTT
ESC_BA7790AA	gyrA p.S83L	TCG -> TTG
	gyrA p.D87N	GAC -> AAC
	parC p.S80I	AGC -> ATT
	parC p.E84V	GAA -> GTA
	parE p.I529L	ATT -> CTT
ESC_BA7795AA	gyrA p.S83L	TCG -> TTG
	gyrA p.D87N	GAC -> AAC
	parC p.S80I	AGC -> ATT
	parC p.E84V	GAA -> GTA
	parE p.I529L	ATT -> CTT
ESC_BA7798AA	gyrA p.S83L	TCG -> TTG
	gyrA p.D87N	GAC -> AAC
	parC p.S80I	AGC -> ATT
	parC p.E84V	GAA -> GTA
	parE p.I529L	ATT -> CTT
ESC_BA7801AA	gyrA p.S83L	TCG -> TTG
	gyrA p.D87N	GAC -> AAC
	parC p.S80I	AGC -> ATT
	parC p.E84V	GAA -> GTA
	parE p.I529L	ATT -> CTT
ESC_BA7808AA	gyrA p.S83A	TCG -> GCG
	parE p.I529L	ATT -> CTT
ESC_BA7812AA	gyrA p.S83L	TCG -> TTG
	gyrA p.D87N	GAC -> AAC
	parC p.S80I	AGC -> ATT
	parC p.E84V	GAA -> GTA
	parE p.I529L	ATT -> CTT
ESC_BA7815AA	gyrA p.S83L	TCG -> TTG
	gyrA p.D87N	GAC -> AAC
	parC p.S80I	AGC -> ATT
	parC p.E84V	GAA -> GTA
	parE p.I529L	ATT -> CTT
ESC_BA7819AA	gyrA p.S83L	TCG -> TTG
	gyrA p.D87N	GAC -> AAC
	parC p.S80I	AGC -> ATT
	parC p.E84V	GAA -> GTA
	parE p.I529L	ATT -> CTT
ESC_BA7821AA	gyrA p.S83L	TCG -> TTG
	gyrA p.D87N	GAC -> AAC
	parC p.S80I	AGC -> ATT
	parC p.E84V	GAA -> GTA
	parE p.I529L	ATT -> CTT
ESC_BA7874AA	gyrA p.S83L	TCG -> TTG
	gyrA p.D87N	GAC -> AAC
	parC p.S80I	AGC -> ATT
	parC p.E84V	GAA -> GTA
	parE p.I529L	ATT -> CTT
ESC_BA7875AA	gyrA p.S83L	TCG -> TTG
	gyrA p.D87N	GAC -> AAC
	parC p.S80I	AGC -> ATT
	parC p.E84V	GAA -> GTA
	parE p.I529L	ATT -> CTT
ESC_BA7883AA	gyrA p.S83L	TCG -> TTG
	gyrA p.D87N	GAC -> AAC
	parC p.S80I	AGC -> ATT
	parC p.E84V	GAA -> GTA
	parE p.I529L	ATT -> CTT
ESC_BA7887AA	gyrA p.S83L	TCG -> TTG
	gyrA p.D87N	GAC -> AAC
	parC p.S80I	AGC -> ATT
	parC p.E84V	GAA -> GTA
	parE p.I529L	ATT -> CTT
ESC_BA7888AA	gyrA p.S83L	TCG -> TTG
	gyrA p.D87N	GAC -> AAC
	parC p.S80I	AGC -> ATT
	parC p.E84V	GAA -> GTA
	parE p.I529L	ATT -> CTT
ESC_BA7892AA	gyrA p.S83L	TCG -> TTG
	gyrA p.D87N	GAC -> AAC
	parC p.S80I	AGC -> ATT
	parC p.E84V	GAA -> GTA
	parE p.I529L	ATT -> CTT
ESC_BA7893AA	parE p.I529L	ATT -> CTT
ESC_BA7896AA	no mutation in QRDR
ESC_BA7904AA	parE p.I529L	ATT -> CTT
ESC_BA7905AA	gyrA p.S83L	TCG -> TTG
	gyrA p.D87N	GAC -> AAC
	parC p.S80I	AGC -> ATT
	parC p.E84V	GAA -> GTA
	parE p.I529L	ATT -> CTT
ESC_BA7906AA	gyrA p.S83L	TCG -> TTG
	gyrA p.D87N	GAC -> AAC
	parC p.S80I	AGC -> ATT
	parC p.E84V	GAA -> GTA
	parE p.I529L	ATT -> CTT
ESC_BA7907AA	gyrA p.S83L	TCG -> TTG
	gyrA p.D87N	GAC -> AAC
	parC p.S80I	AGC -> ATT
	parC p.E84V	GAA -> GTA
	parE p.I529L	ATT -> CTT
ESC_BA7908AA	gyrA p.S83L	TCG -> TTG
	gyrA p.D87N	GAC -> AAC
	parC p.S80I	AGC -> ATT
	parC p.E84V	GAA -> GTA
	parE p.I529L	ATT -> CTT
ESC_BA7909AA	gyrA p.S83L	TCG -> TTG
	gyrA p.D87N	GAC -> AAC
	parC p.S80I	AGC -> ATT
	parC p.E84V	GAA -> GTA
	parE p.I529L	ATT -> CTT
ESC_BA7910AA	gyrA p.S83L	TCG -> TTG
	gyrA p.D87N	GAC -> AAC
	parC p.S80I	AGC -> ATT
	parC p.E84V	GAA -> GTA
	parE p.I529L	ATT -> CTT
ESC_BA7911AA	gyrA p.S83L	TCG -> TTG
	gyrA p.D87N	GAC -> AAC
	parC p.S80I	AGC -> ATT
	parC p.E84V	GAA -> GTA
	parE p.I529L	ATT -> CTT
ESC_BA7914AA	gyrA p.S83L	TCG -> TTG
	gyrA p.D87N	GAC -> AAC
	parC p.S80I	AGC -> ATT
	parC p.E84V	GAA -> GTA
	parE p.I529L	ATT -> CTT
ESC_BA9862AA	gyrA p.S83L	TCG -> TTG
	gyrA p.D87N	GAC -> AAC
	parC p.S80I	AGC -> ATT
	parC p.E84V	GAA -> GTA
	parE p.I529L	ATT -> CTT
ESC_BA9863AA	gyrA p.S83L	TCG -> TTG
	gyrA p.D87N	GAC -> AAC
	parC p.S80I	AGC -> ATT
	parC p.E84V	GAA -> GTA
	parE p.I529L	ATT -> CTT
ESC_BA9864AA	gyrA p.S83L	TCG -> TTG
	gyrA p.D87N	GAC -> AAC
	parC p.S80I	AGC -> ATT
	parC p.E84V	GAA -> GTA
	parE p.I529L	ATT -> CTT
ESC_BA9865AA	gyrA p.S83L	TCG -> TTG
	gyrA p.D87N	GAC -> AAC
	parC p.S80I	AGC -> ATT
	parC p.E84V	GAA -> GTA
	parE p.I529L	ATT -> CTT
ESC_BA9866AA	gyrA p.S83L	TCG -> TTG
	gyrA p.D87N	GAC -> AAC
	parC p.S80I	AGC -> ATT
	parC p.E84V	GAA -> GTA
	parE p.I529L	ATT -> CTT
ESC_BA9867AA	gyrA p.S83L	TCG -> TTG
	gyrA p.D87N	GAC -> AAC
	parC p.S80I	AGC -> ATT
	parC p.E84V	GAA -> GTA
	parE p.I529L	ATT -> CTT
ESC_BA9868AA	gyrA p.S83L	TCG -> TTG
	gyrA p.D87N	GAC -> AAC
	parC p.S80I	AGC -> ATT
	parC p.E84V	GAA -> GTA
	parE p.I529L	ATT -> CTT
ESC_BA9869AA	gyrA p.S83L	TCG -> TTG
	gyrA p.D87N	GAC -> AAC
	parC p.S80I	AGC -> ATT
	parC p.E84V	GAA -> GTA
	parE p.I529L	ATT -> CTT
ESC_BA9870AA	gyrA p.S83L	TCG -> TTG
	gyrA p.D87N	GAC -> AAC
	parC p.S80I	AGC -> ATT
	parC p.E84V	GAA -> GTA
	parE p.I529L	ATT -> CTT
ESC_BA9871AA	gyrA p.S83L	TCG -> TTG
	gyrA p.D87N	GAC -> AAC
	parC p.S80I	AGC -> ATT
	parC p.E84V	GAA -> GTA
	parE p.I529L	ATT -> CTT
ESC_BA9872AA	gyrA p.S83L	TCG -> TTG
	gyrA p.D87N	GAC -> AAC
	parC p.S80I	AGC -> ATT
	parC p.E84V	GAA -> GTA
	parE p.I529L	ATT -> CTT
ESC_BA9873AA	gyrA p.S83L	TCG -> TTG
	gyrA p.D87N	GAC -> AAC
	parC p.S80I	AGC -> ATT
	parC p.E84V	GAA -> GTA
	parE p.I529L	ATT -> CTT
ESC_BA9874AA	gyrA p.S83L	TCG -> TTG
	gyrA p.D87N	GAC -> AAC
	parC p.S80I	AGC -> ATT
	parC p.E84V	GAA -> GTA
	parE p.I529L	ATT -> CTT
ESC_BA9875AA	gyrA p.S83L	TCG -> TTG
	gyrA p.D87N	GAC -> AAC
	parC p.S80I	AGC -> ATT
	parC p.E84V	GAA -> GTA
	parE p.I529L	ATT -> CTT
ESC_BA9876AA	gyrA p.S83L	TCG -> TTG
	gyrA p.D87N	GAC -> AAC
	parC p.S80I	AGC -> ATT
	parC p.E84V	GAA -> GTA
	parE p.I529L	ATT -> CTT
ESC_BA9877AA	gyrA p.S83L	TCG -> TTG
	gyrA p.D87N	GAC -> AAC
	parC p.S80I	AGC -> ATT
	parC p.E84V	GAA -> GTA
	parE p.I529L	ATT -> CTT
ESC_BA9878AA	gyrA p.S83L	TCG -> TTG
	gyrA p.D87N	GAC -> AAC
	parC p.S80I	AGC -> ATT
	parC p.E84V	GAA -> GTA
	parE p.I529L	ATT -> CTT
ESC_BA9879AA	gyrA p.S83L	TCG -> TTG
	gyrA p.D87N	GAC -> AAC
	parC p.S80I	AGC -> ATT
	parC p.E84V	GAA -> GTA
	parE p.I529L	ATT -> CTT
ESC_BA9880AA	gyrA p.S83L	TCG -> TTG
	gyrA p.D87N	GAC -> AAC
	parC p.S80I	AGC -> ATT
	parC p.E84V	GAA -> GTA
	parE p.I529L	ATT -> CTT
ESC_BA9881AA	gyrA p.S83L	TCG -> TTG
	gyrA p.D87N	GAC -> AAC
	parC p.S80I	AGC -> ATT
	parC p.E84V	GAA -> GTA
	parE p.I529L	ATT -> CTT
ESC_BA9882AA	gyrA p.S83L	TCG -> TTG
	gyrA p.D87N	GAC -> AAC
	parC p.S80I	AGC -> ATT
	parC p.E84V	GAA -> GTA
	parE p.I529L	ATT -> CTT
ESC_BA9883AA	gyrA p.S83L	TCG -> TTG
	gyrA p.D87N	GAC -> AAC
	parC p.S80I	AGC -> ATT
	parC p.E84V	GAA -> GTA
	parE p.I529L	ATT -> CTT
ESC_BA9884AA	gyrA p.S83L	TCG -> TTG
	gyrA p.D87N	GAC -> AAC
	parC p.S80I	AGC -> ATT
	parC p.E84V	GAA -> GTA
	parE p.I529L	ATT -> CTT
ESC_BA9885AA	gyrA p.S83L	TCG -> TTG
	gyrA p.D87N	GAC -> AAC
	parC p.S80I	AGC -> ATT
	parC p.E84V	GAA -> GTA
	parE p.I529L	ATT -> CTT
ESC_BA9886AA	gyrA p.S83L	TCG -> TTG
	gyrA p.D87N	GAC -> AAC
	parC p.S80I	AGC -> ATT
	parC p.E84V	GAA -> GTA
	parE p.I529L	ATT -> CTT
ESC_BA9887AA	gyrA p.S83L	TCG -> TTG
	gyrA p.D87N	GAC -> AAC
	parC p.S80I	AGC -> ATT
	parC p.E84V	GAA -> GTA
	parE p.I529L	ATT -> CTT
ESC_BA9888AA	gyrA p.S83L	TCG -> TTG
	gyrA p.D87N	GAC -> AAC
	parC p.S80I	AGC -> ATT
	parC p.E84V	GAA -> GTA
	parE p.I529L	ATT -> CTT
ESC_BA9889AA	gyrA p.S83L	TCG -> TTG
	gyrA p.D87N	GAC -> AAC
	parC p.S80I	AGC -> ATT
	parC p.E84V	GAA -> GTA
	parE p.I529L	ATT -> CTT
ESC_BA9890AA	gyrA p.S83L	TCG -> TTG
	gyrA p.D87N	GAC -> AAC
	parC p.S80I	AGC -> ATT
	parC p.E84V	GAA -> GTA
	parE p.I529L	ATT -> CTT
ESC_BA9891AA	gyrA p.S83L	TCG -> TTG
	gyrA p.D87N	GAC -> AAC
	parC p.S80I	AGC -> ATT
	parC p.E84V	GAA -> GTA
	parE p.I529L	ATT -> CTT
ESC_BA9892AA	gyrA p.S83L	TCG -> TTG
	gyrA p.D87N	GAC -> AAC
	parC p.S80I	AGC -> ATT
	parC p.E84V	GAA -> GTA
	parE p.I529L	ATT -> CTT
ESC_BA9893AA	gyrA p.S83L	TCG -> TTG
	gyrA p.D87N	GAC -> AAC
	parC p.S80I	AGC -> ATT
	parC p.E84V	GAA -> GTA
	parE p.I529L	ATT -> CTT
ESC_BA9894AA	gyrA p.S83L	TCG -> TTG
	gyrA p.D87N	GAC -> AAC
	parC p.S80I	AGC -> ATT
	parC p.E84V	GAA -> GTA
	parE p.I529L	ATT -> CTT
ESC_BA9895AA	gyrA p.S83L	TCG -> TTG
	gyrA p.D87N	GAC -> AAC
	parC p.S80I	AGC -> ATT
	parC p.E84V	GAA -> GTA
	parE p.I529L	ATT -> CTT
ESC_BA9896AA	gyrA p.S83L	TCG -> TTG
	gyrA p.D87N	GAC -> AAC
	parC p.S80I	AGC -> ATT
	parC p.E84V	GAA -> GTA
	parE p.I529L	ATT -> CTT
ESC_BA9897AA	gyrA p.S83L	TCG -> TTG
	gyrA p.D87N	GAC -> AAC
	parC p.S80I	AGC -> ATT
	parC p.E84V	GAA -> GTA
	parE p.I529L	ATT -> CTT
ESC_BA9899AA	gyrA p.S83L	TCG -> TTG
	gyrA p.D87N	GAC -> AAC
	parC p.S80I	AGC -> ATT
	parC p.E84V	GAA -> GTA
	parE p.I529L	ATT -> CTT
ESC_BA9900AA	gyrA p.S83L	TCG -> TTG
	gyrA p.D87N	GAC -> AAC
	parC p.S80I	AGC -> ATT
	parC p.E84V	GAA -> GTA
	parE p.I529L	ATT -> CTT
ESC_BA9901AA	gyrA p.S83L	TCG -> TTG
	gyrA p.D87N	GAC -> AAC
	parC p.S80I	AGC -> ATT
	parC p.E84V	GAA -> GTA
	parE p.I529L	ATT -> CTT
ESC_BA9902AA	gyrA p.S83L	TCG -> TTG
	gyrA p.D87N	GAC -> AAC
	parC p.S80I	AGC -> ATT
	parC p.E84V	GAA -> GTA
	parE p.I529L	ATT -> CTT
ESC_BA9903AA	gyrA p.S83L	TCG -> TTG
	gyrA p.D87N	GAC -> AAC
	parC p.S80I	AGC -> ATT
	parC p.E84V	GAA -> GTA
	parE p.I529L	ATT -> CTT
ESC_BA9904AA	gyrA p.S83L	TCG -> TTG
	gyrA p.D87N	GAC -> AAC
	parC p.S80I	AGC -> ATT
	parC p.E84V	GAA -> GTA
	parE p.I529L	ATT -> CTT
ESC_BA9905AA	gyrA p.S83L	TCG -> TTG
	gyrA p.D87N	GAC -> AAC
	parC p.S80I	AGC -> ATT
	parC p.E84V	GAA -> GTA
	parE p.I529L	ATT -> CTT
ESC_BA9907AA	gyrA p.S83L	TCG -> TTG
	gyrA p.D87N	GAC -> AAC
	parC p.S80I	AGC -> ATT
	parC p.E84V	GAA -> GTA
	parE p.I529L	ATT -> CTT
ESC_BA9908AA	gyrA p.S83L	TCG -> TTG
	gyrA p.D87N	GAC -> AAC
	parC p.S80I	AGC -> ATT
	parC p.E84V	GAA -> GTA
	parE p.I529L	ATT -> CTT
ESC_BA9909AA	gyrA p.S83L	TCG -> TTG
	gyrA p.D87N	GAC -> AAC
	parC p.S80I	AGC -> ATT
	parC p.E84V	GAA -> GTA
	parE p.I529L	ATT -> CTT
ESC_BA9910AA	gyrA p.S83L	TCG -> TTG
	gyrA p.D87N	GAC -> AAC
	parC p.S80I	AGC -> ATT
	parC p.E84V	GAA -> GTA
	parE p.I529L	ATT -> CTT
ESC_BA9911AA	gyrA p.S83L	TCG -> TTG
	gyrA p.D87N	GAC -> AAC
	parC p.S80I	AGC -> ATT
	parC p.E84V	GAA -> GTA
	parE p.I529L	ATT -> CTT
ESC_BA9912AA	gyrA p.S83L	TCG -> TTG
	gyrA p.D87N	GAC -> AAC
	parC p.S80I	AGC -> ATT
	parC p.E84V	GAA -> GTA
	parE p.I529L	ATT -> CTT
ESC_BA9913AA	gyrA p.S83L	TCG -> TTG
	gyrA p.D87N	GAC -> AAC
	parC p.S80I	AGC -> ATT
	parC p.E84V	GAA -> GTA
	parE p.I529L	ATT -> CTT
[truncated: 5,152 more rows]
